# Supplementary material for: A deep learning model for predicting next-generation sequencing depth from DNA sequence
Source: Nat Commun. 2021 Jul 19;12:4387. doi: 10.1038/s41467-021-24497-8 (PMC8290051; doi:10.1038/s41467-021-24497-8)
Supplement: Supplementary file 4 — Supplementary Data 1-6 [file 41467_2021_24497_MOESM4_ESM.xlsx]

## Sheet: Supplementary Data 1
name	sequence	read_depth	GC content (without adapters)
Forward Primer 1	biotin-TEG-C*T*A-dUdU-TCCAGATTACTTCCATTTCCGCC
Reverse Primer 1	Pho-CCCTGTGGGATATTCTGACCATA
Forward Primer 2	biotin-TEG-C*T*A-dUdU-CAGCAGCGATTAAGGCAGAG
Reverse Primer 2	Pho-GACCAGTCCGGTAAAAACATCC
1	TCCAGATTACTTCCATTTCCGCCCAAGCTGCACAGGCACAGGGGTGCCCGAGACCCACCCAGATGACACTGTTCTCAGCCAAAGCCGGGCGAGCGATGCCGGCGAGGAACCCCAATGTATGGTCAGAATATCCCACAGGG	808	0.6625
2	TCCAGATTACTTCCATTTCCGCCCAAGCTGATCGCACACCAGGCCTGCGGGCCTCGATGGGGCAGCAAGACGAGCCCCGGGCCCGCACTGTGTGTGTCAGGGTGCGTGTCCCCAATGTATGGTCAGAATATCCCACAGGG	932	0.7
3	TCCAGATTACTTCCATTTCCGCCCAAGCTGCGGAGAGTGGACAGCATGAGGCTAGCCTGCAGGAGCTCAGGGCAAACGCCCACTCCCACCTGGCTGTGGCTGAGCAATGCCCCAATGTATGGTCAGAATATCCCACAGGG	1118	0.6375
4	TCCAGATTACTTCCATTTCCGCCCAAGCTGCGCCAGCAAGATCCCAGGTCAGGCCTGGGACAACCCATGCGTGCGTGTCGTCTCTGATGGTCCTGAATTTCATATGTATACCCAATGTATGGTCAGAATATCCCACAGGG	648	0.5375
5	TCCAGATTACTTCCATTTCCGCCCAAGCTGGGACTGGGTCCCCGCACGGGGACCCCAGGGAATGAGAACGGTGTCGGCTAATCTCCGAGCACTTCTCCTAATTGTACAGTCCCAATGTATGGTCAGAATATCCCACAGGG	384	0.5875
6	TCCAGATTACTTCCATTTCCGCCCAAGCTGGGGCTCTGTGGGTCCATCCCAGGATGGAAAGCACCCCTGAACCTCTGGGAGCTCAGGAGGGGAGCGTGGACTCTGCTCGTCCCAATGTATGGTCAGAATATCCCACAGGG	792	0.6375
7	TCCAGATTACTTCCATTTCCGCCCAAGCTGTCTAATTCAGGAGACAGGAGAGAAAGGCCCCACCTGAGAGCTGGCACATTCTTCTCCCCAGTGCTCTGAGCATCCCCACCCCCAATGTATGGTCAGAATATCCCACAGGG	700	0.5625
8	TCCAGATTACTTCCATTTCCGCCCAAGCTGACTGGGCACTTTGCAGAAAGAGCCTTTGCTTTAATAAGTATGCACGTGTGAGAGTGTGTGAGTGTGGGCGCGTGCACCGGCCCAATGTATGGTCAGAATATCCCACAGGG	2788	0.525
9	TCCAGATTACTTCCATTTCCGCCCAAGCTGCTCTCCCTCATTCACAGAATGGGAACTGGCAGTGAGGACCGTGGCCATTTGCCAGCTGCCCAGCTTCCCAGGCATCTGCTCCCAATGTATGGTCAGAATATCCCACAGGG	1650	0.5875
10	TCCAGATTACTTCCATTTCCGCCCAAGCTGCTGCCAGGAGGTCACTGCAGCCAAGGAACCCAAATTGGTGTGCTTGAGAATGACCCATGGATACACTTTCCAAAGAGTCACCCAATGTATGGTCAGAATATCCCACAGGG	926	0.5
11	TCCAGATTACTTCCATTTCCGCCCAAGCTGAGGGCCTATGGTCAGGCCCCACCTGTCTATACTGTTGCACCGGGCAGTGAGTTTCCAGCCTGTGAATTTGTGGGGCACATCCCAATGTATGGTCAGAATATCCCACAGGG	783	0.5625
12	TCCAGATTACTTCCATTTCCGCCCAAGCTGACGGTGGGGAGAGGTGAGGGCAGAGACAAGAGTGAGGTGATGGGACAGCCGCCTTGTCCTCAGCGTCCCTCCAGGAGCCCCCCAATGTATGGTCAGAATATCCCACAGGG	1056	0.65
13	TCCAGATTACTTCCATTTCCGCCCAAGCTGAGAAACACATGGCCAGTCTCCAGGAGCAGACAGGAGGCCCGAAGGCCGGAGCGGAGCCAGGGAGAGGAAAGCGAGGGACGCCCAATGTATGGTCAGAATATCCCACAGGG	466	0.65
14	TCCAGATTACTTCCATTTCCGCCCAAGCTGGGACTTGCTGGGAGAGTCCCGGGGAGAGTCGAACTCCCAGTGCTCTAGGACACAGGCCCTCCTGAAACCACACCTAAACCCCCAATGTATGGTCAGAATATCCCACAGGG	951	0.6
15	TCCAGATTACTTCCATTTCCGCCCAAGCTGGATCATCTAAGGAAACAGACCCTACCCCTGTGGGCATGGAAAGGTGAGGTGGGAGGCTGGGACTGTGGGGATGGGAGGGTCCCAATGTATGGTCAGAATATCCCACAGGG	142	0.5875
16	TCCAGATTACTTCCATTTCCGCCCAAGCTGGGTAGTGAGGAGGTAGAAAGTGACAGCTGCTGGTCCTAGGCGGCCGAGTGACATCACCAGGAAGGAAGCTCAGCTGATGACCCAATGTATGGTCAGAATATCCCACAGGG	554	0.5625
17	TCCAGATTACTTCCATTTCCGCCCAAGCTGGGCCCTCACTTCCAGTTGAAAAGGCCACAGGTTTATTCTGCAAGATCTTGGAACTGAATCAGGAGCCTGCACCCCAGGGCCCCAATGTATGGTCAGAATATCCCACAGGG	744	0.5375
18	TCCAGATTACTTCCATTTCCGCCCAAGCTGAATTAGCCAGGCAGAGGCAGGGTAGAAACATTTACAAATACAGTGGGGCAAGGAGCCCAGGGTTATGGGGACAGGGGAAGCCCAATGTATGGTCAGAATATCCCACAGGG	680	0.525
20	TCCAGATTACTTCCATTTCCGCCCAAGCTGCCTTGAGACACTCGGGGAAGAAGATGCAGAGAAATGGTGGATGAGGCGGAAAAGAAGGCCAAAGGAGGAGGCCATCCTATCCCAATGTATGGTCAGAATATCCCACAGGG	1002	0.525
21	TCCAGATTACTTCCATTTCCGCCCAAGCTGCCAGGTCTGGGTTGGGCAGCAGCTTGGGAAGTAGGGAGAACGCAGAATGCTTGAAAAGCCATCTTGACACATAAGTGTGTCCCAATGTATGGTCAGAATATCCCACAGGG	574	0.5125
23	TCCAGATTACTTCCATTTCCGCCCAAGCTGACACTCCAGCCCACTGCAGTGCCGGGAAAAGTGAGGCCTCATTCACAAGGCAGGTGGGGTAGGGTGAGCAAAGGAGGGTACCCAATGTATGGTCAGAATATCCCACAGGG	894	0.5875
24	TCCAGATTACTTCCATTTCCGCCCAAGCTGCACACAGCCATATGAATCAGACAAGGCTGATGGTGGAAACCGCATCAGAGCCTCAGAATCACAGGGGAACACAAGAAAGACCCAATGTATGGTCAGAATATCCCACAGGG	473	0.4875
25	TCCAGATTACTTCCATTTCCGCCCAAGCTGCAGACTATTAAGGATAAGCTCCCTCTCTGAAAGCCAACTGCTTGCAGATGCCGACCACATCTGCCAAATACTTTCACTGACCCAATGTATGGTCAGAATATCCCACAGGG	1020	0.4625
26	TCCAGATTACTTCCATTTCCGCCCAAGCTGTGTAACTGTGCTGTCATATCCCACATGACCGTGTTCAGGGTTCTCATGTCTCACCGGAGAAACTATTCCCATCCACAGTTCCCAATGTATGGTCAGAATATCCCACAGGG	782	0.475
27	TCCAGATTACTTCCATTTCCGCCCAAGCTGAGAGCAAAGTCTCAGCCTTACCCTCAGACATTCCTGGTAGATCACCGCGTGGGAAATCTTTGGGTTTCTGTTTTGTTTTGCCCAATGTATGGTCAGAATATCCCACAGGG	1188	0.4625
28	TCCAGATTACTTCCATTTCCGCCCAAGCTGCTCTTTATGGGGTGATGACGATGCCCTCCTCCCCTCACCCTTGGTGCCAACCCACACCCCTGGGTCAAACTCTCTGATGGCCCAATGTATGGTCAGAATATCCCACAGGG	780	0.5875
29	TCCAGATTACTTCCATTTCCGCCCAAGCTGGAGAAATGGGCAGTGTTTGGAGAATTACTGGGATTCAGCAGCCAGCGTCTGGCCCTGAAAAGACAGAGGAGAGAGCAGTTCCCAATGTATGGTCAGAATATCCCACAGGG	554	0.5125
30	TCCAGATTACTTCCATTTCCGCCCAAGCTGTTTGTCAATCTTTATGTCAATACCATACTGTATTGATTAGCATATGTTTGTAGTAGGTTTTGAAATTAGAAAATGTGAGTCCCAATGTATGGTCAGAATATCCCACAGGG	NaN	0.275
31	TCCAGATTACTTCCATTTCCGCCCAAGCTGAGAGACCATGCTGGAGGGTCAGCTCCAGATAGCAAGTCCATATCAGGGCTGGGAGTGTTTGCAGCTGTTATGAACCAGAACCCAATGTATGGTCAGAATATCCCACAGGG	978	0.5125
32	TCCAGATTACTTCCATTTCCGCCCAAGCTGGGCTGGGCTTGGCAGTGAGCTGCTGTGCCCACATCCCAGGCCCCATCCAGGAGGATCGCTGCTGCCCAGTCACACTGGACCCCAATGTATGGTCAGAATATCCCACAGGG	706	0.6625
33	TCCAGATTACTTCCATTTCCGCCCAAGCTGTGAAACTTGAGAGGCATAGCCCTGAGTGACCACATGGGGACGGGGAGCTGCCCTTTCCTACTAAGGTCCAAGGATGACCCCCCAATGTATGGTCAGAATATCCCACAGGG	902	0.5625
34	TCCAGATTACTTCCATTTCCGCCCAAGCTGACAAATACCTCTAAAGCAGAAAGCAAGAGCAAGAAGGTCCGGGCTGTCTGCAAGGTCTGCAGGGCAAAGGGGTGCATCCCCCCAATGTATGGTCAGAATATCCCACAGGG	1982	0.5375
35	TCCAGATTACTTCCATTTCCGCCCAAGCTGCAACAGGAGCATAAAGGCCGGGAGGGGAGAAAGGGAAGTACGCCATTGTAAGGTGGTTGTGCTATATGAAGCTATGCGTGCCCAATGTATGGTCAGAATATCCCACAGGG	546	0.5125
36	TCCAGATTACTTCCATTTCCGCCCAAGCTGCTACCAAGCCCTGCAGTCAGTTGCAGTATTTGCGGAGGCCCGGAGGAGAGCAAATTCATCCCAATGTCACAGGGATTAGACCCAATGTATGGTCAGAATATCCCACAGGG	642	0.525
37	TCCAGATTACTTCCATTTCCGCCCAAGCTGTGTGGTTGGGTCATTCTTAGTCATGGGGACTGTCTTGTGCCCCAGAACCATCGGACTTGGTTTGTAACCAACAGGCGTGGCCCAATGTATGGTCAGAATATCCCACAGGG	774	0.525
38	TCCAGATTACTTCCATTTCCGCCCAAGCTGTAACCACGCATGCCAGATCAGGGAGCAACATCCGGGCACCAATGGCAGTAGCTGTTGCTACTTAAATCCACACAGATGCTCCCAATGTATGGTCAGAATATCCCACAGGG	940	0.5125
39	TCCAGATTACTTCCATTTCCGCCCAAGCTGTGACACCTGAAGCTTCGTGAGTGCTGAGACCACGTTCTGTTTGTGTTTGCACTCTTGTCACCCAGCCCCTCGTCGGATATCCCAATGTATGGTCAGAATATCCCACAGGG	726	0.525
40	TCCAGATTACTTCCATTTCCGCCCAAGCTGCCCCAGCAAAGAATGAAGTGAAGCAATGTCCTAACCTCGGGGTGTGACGTGCTCTGTGGTGGGCAATTTCAAAGCGGAAACCCAATGTATGGTCAGAATATCCCACAGGG	578	0.5125
41	TCCAGATTACTTCCATTTCCGCCCAAGCTGAGAGAGCCCAGCCGACAGCCCCTTCGTCAGCCCCTGCACATTGCGGATCACATCACGGGTGCAGAACATGAAGCTCTGTTCCCAATGTATGGTCAGAATATCCCACAGGG	1544	0.5875
42	TCCAGATTACTTCCATTTCCGCCCAAGCTGGAGGCATCTGTGGTTCCAGAGCCTGCGGCTGTAGCGGGGCCTTCCCCTGTTTAACAGAAACGACTTTCTGACCATTCCTACCCAATGTATGGTCAGAATATCCCACAGGG	368	0.55
43	TCCAGATTACTTCCATTTCCGCCCAAGCTGTGTCTAGCCCTGGTTGGTACTGATGTTTTGAAATATACACGTACATAAAGATGGCCAGTGGTATTGTAGCCAAAGGGATTCCCAATGTATGGTCAGAATATCCCACAGGG	514	0.4125
44	TCCAGATTACTTCCATTTCCGCCCAAGCTGGCAGGAGGTCAAGGTATGTGTGAGGAAAGAACCCCAATTTCGAGCTGGACACACCTAGGCTCTGGTTCCAGCTTTGCCACCCCAATGTATGGTCAGAATATCCCACAGGG	994	0.5375
45	TCCAGATTACTTCCATTTCCGCCCAAGCTGAGGAGCTCTCTATTACCCAGATAACAGATGAGGAAACTGACTCTGATGAGTGCCCGAGTTGATACAGTCCAGCTGTGCCACCCAATGTATGGTCAGAATATCCCACAGGG	684	0.4875
46	TCCAGATTACTTCCATTTCCGCCCAAGCTGGATGAATGGATGGATGGATGGATGGTGGATGGATAGCTGACGGATGGATGGACAAATGGATTGATGATGGATGATGGATGCCCAATGTATGGTCAGAATATCCCACAGGG	6222	0.4625
47	TCCAGATTACTTCCATTTCCGCCCAAGCTGTAAAGCTGAATTGTGTCTCTCAGCTATTACACAAACCATGCTGATGATGGAGTTTTCTAGATCAGAGAGGTCTTGCCAAACCCAATGTATGGTCAGAATATCCCACAGGG	434	0.4
48	TCCAGATTACTTCCATTTCCGCCCAAGCTGATTGCACCACTGCATTCCAGCCTGGATGACAGAGCGAAATGCTGTCACTGTCACACACACACACACACACACACACACACCCCAATGTATGGTCAGAATATCCCACAGGG	4759	0.5125
49	TCCAGATTACTTCCATTTCCGCCCAAGCTGCTGAGTGGCCCTGTACCCCTGTGAGGCCAGTGTGGCCAGCTGTGATGGGCAGCACGGCCAGACACGATGTTTGCGTGTTTCCCAATGTATGGTCAGAATATCCCACAGGG	986	0.6125
50	TCCAGATTACTTCCATTTCCGCCCAAGCTGAGCATCAGGGTGCTGACCAGGCAACACGGTCCCTGCCCTCGGTGAGCTTATGTTCCAGGAGAATGGTGTTGAGGCAAAGACCCAATGTATGGTCAGAATATCCCACAGGG	1320	0.5625
51	TCCAGATTACTTCCATTTCCGCCCAAGCTGTGTACAACTCCACAAATACGTGTCCACCGTCCTGCTGGTCGCCAGCGCGCACAGTTGCTAATCCGTTGAAATACCTCTGTCCCAATGTATGGTCAGAATATCCCACAGGG	1198	0.525
52	TCCAGATTACTTCCATTTCCGCCCAAGCTGGAGTTCTCCTCCCTGCTCCAATCAGTCAGTTGGTCCAGTCATTCACCACTTGTGTTGACTGTACCTCTGATACCTGGAAGCCCAATGTATGGTCAGAATATCCCACAGGG	1660	0.5
53	TCCAGATTACTTCCATTTCCGCCCAAGCTGTTGGGTGGAAACACCAGCCCCTCACGTCTGACTGTCATTTTCAGATGTGAAGAGAACACACAGTGTTGCTGATGTGTTTGCCCAATGTATGGTCAGAATATCCCACAGGG	1021	0.475
54	TCCAGATTACTTCCATTTCCGCCCAAGCTGCTCAATAATCTTAGATGTCCTTATAATTTTCTTTATAAATTTAACCTGATTTACTAGGAAAGAAGTACGTAGGGAGACAGCCCAATGTATGGTCAGAATATCCCACAGGG	NaN	0.3
55	TCCAGATTACTTCCATTTCCGCCCAAGCTGTCTGTCTGGAGGCCTTTGAGCAGCAAGCACCTGGTGGCTGCGCTGTGGATGGGCTTGATGGTCTGAACCCATAACACCCACCCAATGTATGGTCAGAATATCCCACAGGG	570	0.575
56	TCCAGATTACTTCCATTTCCGCCCAAGCTGGTGTTCTCAAAGCCTTTTCCACAGCAGGAATGGGGCACGCGGGACTCGCATCCATTCATTCACAAAATGGTACCTGGTACCCCAATGTATGGTCAGAATATCCCACAGGG	832	0.5125
57	TCCAGATTACTTCCATTTCCGCCCAAGCTGTCACAGGGCCTTTGCTTCAAAGGCAAGGCCATCTGCCAGCCGCTCACTGTGGGTCCCTTAGGGGAGATTCTGCAGAACTGCCCAATGTATGGTCAGAATATCCCACAGGG	902	0.575
58	TCCAGATTACTTCCATTTCCGCCCAAGCTGGGGGTGGCTCCTGGAGTCGGCCAGCCCCTGACCTGGCTCCCGTGAGCAGCCTGAGCTCCACACACCTCCTGGGCCTGTTCCCCAATGTATGGTCAGAATATCCCACAGGG	1488	0.7
59	TCCAGATTACTTCCATTTCCGCCCAAGCTGGAACCAGCTCCCCTCCCTCACTGCTTGGGCCTCTGTGGTGGGAATTTTGGATCCAAAAGGGCCACCCCACTCAGAGTGAGCCCAATGTATGGTCAGAATATCCCACAGGG	1276	0.5875
60	TCCAGATTACTTCCATTTCCGCCCAAGCTGCCTAACAGCACCAAAGCAGCCTTAGCATTAAACGGAGGAGTGTGGCTGTTTCCTAGTAAAACTTTATTTACATAAACAGGCCCAATGTATGGTCAGAATATCCCACAGGG	274	0.4125
61	TCCAGATTACTTCCATTTCCGCCCAAGCTGATTCCAGGACATCTTTTCATAATGACAAGGTGGTCAATTCATCAGGAAGACATAACAGTCATAAATGTATATTCATTAATCCCAATGTATGGTCAGAATATCCCACAGGG	811	0.3125
63	TCCAGATTACTTCCATTTCCGCCCAAGCTGACCTGGCCAAGGGTTTGGTTTTGGACATGATAAATTTGAGGTGCCTATAAGATATCTAAGTAAGGCTGGGCACGGTGGCTCCCAATGTATGGTCAGAATATCCCACAGGG	746	0.4625
64	TCCAGATTACTTCCATTTCCGCCCAAGCTGCCCAGTCCAGACTAGACGTCCTTCTGACCAGAAGCTCACCTTAGCAAATCCCAACTGATGCCTCGCACGACGTCCCCTAGCCCAATGTATGGTCAGAATATCCCACAGGG	3352	0.5625
65	TCCAGATTACTTCCATTTCCGCCCAAGCTGCTATATTACTTAAGTAGTTGTATACAACTACACATAATTTCGTCTAAAGTTCAAGACAATTCTGGGAGAGAAACACCCTTCCCAATGTATGGTCAGAATATCCCACAGGG	515	0.325
66	TCCAGATTACTTCCATTTCCGCCCAAGCTGGAGCTCCCCGTTGGATTAGCCAAGACGGTTCTGCATCATCGTCTGAGACTCTCCCTGATAAATCCCGCTCTCTCCTGCTTCCCAATGTATGGTCAGAATATCCCACAGGG	984	0.5375
67	TCCAGATTACTTCCATTTCCGCCCAAGCTGGAACTTGGAGCCATGGTCACCTGACCCCGGAATGAAACCCGATAAACAAGCATTTACTGAACACCCACTGGAAGTGCTTACCCAATGTATGGTCAGAATATCCCACAGGG	2054	0.4875
68	TCCAGATTACTTCCATTTCCGCCCAAGCTGTTTGGCTCTAAACAAATGCCCATGGCCCCGGAAGACCTGTCGGGGCCACCAAGTTAGTTTCTCTGGCAAAATTTGATTCCCCCAATGTATGGTCAGAATATCCCACAGGG	532	0.5
69	TCCAGATTACTTCCATTTCCGCCCAAGCTGTTCTGAATATTAATTATTTATGAGATGCATGACTTTCAAACATTTTCTCCCGGTCTGCAGGTTGTCTTTTCACTTTCTTGCCCAATGTATGGTCAGAATATCCCACAGGG	264	0.3375
70	TCCAGATTACTTCCATTTCCGCCCAAGCTGCCTTCCTCCACTCCCAGGTTTCCAGCATCCAAGGAAGACCCTGAGTTTGGAATCTGGCTTCCAACCTGGATCCTGGACAACCCAATGTATGGTCAGAATATCCCACAGGG	1596	0.5375
71	TCCAGATTACTTCCATTTCCGCCCAAGCTGCTTTGCATGCATTAATGCATGTAATCCCCTACCAGCTCTCCGTGGCAGGTGCTGCTGTGACCCCACAGGCTCAGAAAGGTCCCAATGTATGGTCAGAATATCCCACAGGG	776	0.5375
74	TCCAGATTACTTCCATTTCCGCCCAAGCTGGTAACCTGGGAAGCAGAGGGTAATAAGTGGCGCCTTAAGACAACCCTGTAGCAGCAGCAGTGGCGGCCAAAGGAGGCTGCCCCAATGTATGGTCAGAATATCCCACAGGG	1174	0.575
75	TCCAGATTACTTCCATTTCCGCCCAAGCTGGCGGGTCACATAGCCTCTACAAAATGAGAAGGGGTTCAATACCGTTAACTCCGGGCCTGGGTAAAAGACTCAAGTCCTGACCCAATGTATGGTCAGAATATCCCACAGGG	688	0.5
76	TCCAGATTACTTCCATTTCCGCCCAAGCTGATAGGCCAGGAGGGCTTCTACTCTGTAATATTCTGGCCTCGCTGTTGGTGTCTTTATTTTGGTCTCGCTGTTGGTGTCTTCCCAATGTATGGTCAGAATATCCCACAGGG	876	0.475
77	TCCAGATTACTTCCATTTCCGCCCAAGCTGCCTGCCTGTCCATTCTAGCTATTCCACTCGGTCCTCTAACTCTGCGGGTACGCAAAGATAAATAAAGGAGAGCCCGCTCTCCCAATGTATGGTCAGAATATCCCACAGGG	910	0.5125
78	TCCAGATTACTTCCATTTCCGCCCAAGCTGAGTTAGGAGGGGAGCCGTGAAGACAACTCCACAAAGCATCGTGGGAAGATCATGAGCCCCGGCACCAGAGCAGCCCAGTTCCCAATGTATGGTCAGAATATCCCACAGGG	566	0.575
79	TCCAGATTACTTCCATTTCCGCCCAAGCTGGCTAGTGATAATGGACCCTCAGAAGAGAGAGGTTCTCCCCTGGCTGCATGAGAGATTCTGAACATCCCATCTGCATGGGACCCAATGTATGGTCAGAATATCCCACAGGG	844	0.5125
80	TCCAGATTACTTCCATTTCCGCCCAAGCTGTTGAGACAGTGTTTGCTTGTCCTCCCAACTAGCCTGAAAACTTCTTAGGAGAAGGGCCAGCCTTTGGGGTCATGTTCCTGCCCAATGTATGGTCAGAATATCCCACAGGG	870	0.5
83	TCCAGATTACTTCCATTTCCGCCCAAGCTGTCTGTAGTGACCAGTCCAGGTCCAGAGCCCTTCACGGGATGAGCTCAGATCTTAGGGGCAACGATTGAGGATCGGCTTCTCCCAATGTATGGTCAGAATATCCCACAGGG	1040	0.55
84	TCCAGATTACTTCCATTTCCGCCCAAGCTGGATGTGTGAGGCCAGCATCCCCAGGCCCCTGTAGTAAACACGCTTCCTGCAAGCAGGCGCGGGCAGGGGAAGGGGAGGAACCCAATGTATGGTCAGAATATCCCACAGGG	956	0.6375
85	TCCAGATTACTTCCATTTCCGCCCAAGCTGCTGGAGGGTGGTATTTGTAACGGCTTGCACCAGGAGCTACATGCTCTTGTTTGCTGTTTCTCCAGATGGAGTGGTTCCTGCCCAATGTATGGTCAGAATATCCCACAGGG	756	0.5125
86	TCCAGATTACTTCCATTTCCGCCCAAGCTGCGTGAGCCACTGTGCCTGGCCACAGACTGTCTTTTCAATGTCAGCTGTCTGCTAATCTGTTGACCTCACCATATCTGGAACCCAATGTATGGTCAGAATATCCCACAGGG	1433	0.5
88	TCCAGATTACTTCCATTTCCGCCCAAGCTGGGGGCAGGCCCCAGGCAGCTGGGACCAGGCCAAGAGCAGCTAGGAGTACTGCTAAAGGGAGGAGGTAGGGATCAGAATGGCCCAATGTATGGTCAGAATATCCCACAGGG	894	0.625
89	TCCAGATTACTTCCATTTCCGCCCAAGCTGGCTTTATTGTGGTGGTCTAGAACCAAACCCATGCTATCTGCAAGGTAGGCCTATGTTGGCATTTATTCCCTAGGCCTTTACCCAATGTATGGTCAGAATATCCCACAGGG	422	0.45
90	TCCAGATTACTTCCATTTCCGCCCAAGCTGCCACCCGGGCTTCCTGCGGCTGCAGCGAGTAGCCCTCTACATCCTCGGGAACAAAGCCCAGCTCAAGGGTGTGCGGCCAGCCCAATGTATGGTCAGAATATCCCACAGGG	1114	0.6625
91	TCCAGATTACTTCCATTTCCGCCCAAGCTGTAGAGAAAAGCAAATGGTGGAGATAAAGTTGCTGAGGTGCTGGTGGAGCATGTGACATGAAGATTTCTGTAGGTCCAAAGCCCAATGTATGGTCAGAATATCCCACAGGG	796	0.4375
92	TCCAGATTACTTCCATTTCCGCCCAAGCTGATCCGACCCAGTACCAGGCAGCTAGCAGCTGAGGCCCCAAGGCACGCTACATCCCAGACAGGGCCCTGTCTACACCCTGACCCAATGTATGGTCAGAATATCCCACAGGG	912	0.625
93	TCCAGATTACTTCCATTTCCGCCCAAGCTGCTTCTCTTGCCTCCCTTCCTGCTTCCCTTCTTTTCCCTTTTGCTCCACCCTAGAAGTTTCACATCCTGGATCACCCCAGACCCAATGTATGGTCAGAATATCCCACAGGG	4056	0.5125
94	TCCAGATTACTTCCATTTCCGCCCAAGCTGGGGATTAAAATCGTACCTCCCTCAGATTGTGGGATTACATCAGTTACTGTCTGAAATGCTTAGAACTGTGCCTGGCACATCCCAATGTATGGTCAGAATATCCCACAGGG	1672	0.4375
95	TCCAGATTACTTCCATTTCCGCCCAAGCTGGGATCCTGCTAAGGCTTGGGTGAGGGCATGATGCTTGAGTCGTGGGGCCAGCTAGGTCTACCTGTCCTACATGGGAACCTCCCAATGTATGGTCAGAATATCCCACAGGG	1312	0.575
96	TCCAGATTACTTCCATTTCCGCCCAAGCTGTTGTTCTGTCCCAGCCCTCAATCGATCGGATGGTGCCTGCCCACATTGGGTGAGGGCTGATCTTCCTTACTCAGCCCACTCCCAATGTATGGTCAGAATATCCCACAGGG	967	0.5625
97	TCCAGATTACTTCCATTTCCGCCCAAGCTGCACCTGTTGAGCACCTACCACACGCCAAGCAAGACGGTGTTCTTTACAGAGATAATCTCATTTAAATCTCACAGCAAGCACCCAATGTATGGTCAGAATATCCCACAGGG	1778	0.45
98	TCCAGATTACTTCCATTTCCGCCCAAGCTGCTTATTAGATGACTACACGTTTACCTATTATTCTTTCACTAAGAGGTCCTTAGGTTAACTGGATATACTCAGAAAATGGGCCCAATGTATGGTCAGAATATCCCACAGGG	738	0.35
99	TCCAGATTACTTCCATTTCCGCCCAAGCTGCCCTAGGTTCTTGGAGGCTGCAGCTTTAAGTGAAATTGTATACCCTATAAAGAAATCAATTTACCATAGGTTAGTTGATACCCAATGTATGGTCAGAATATCCCACAGGG	280	0.3625
100	TCCAGATTACTTCCATTTCCGCCCAAGCTGTGGCTGTTGCTGGCTGTGTGAGCTTCAAACCAAAGGTTGGCAAGCTACATCCCTGGGGCCAAATCTGGCCCACTACTTGCCCCAATGTATGGTCAGAATATCCCACAGGG	570	0.55
101	TCCAGATTACTTCCATTTCCGCCCAAGCTGTACATTCATTAATTCAGCAGATATTAATTCAGTATATGCCATGTGCCGAGGAGTCTTCTAAATACTTGAGATATGGCAGTCCCAATGTATGGTCAGAATATCCCACAGGG	172	0.35
102	TCCAGATTACTTCCATTTCCGCCCAAGCTGAAGTGCCAAGATGAGCTACAATCTATGAGGCAGCTCTGCTCAGTTCTGACTAAATAAGATTTGGAAATTCTTTGTATTTGCCCAATGTATGGTCAGAATATCCCACAGGG	700	0.375
103	TCCAGATTACTTCCATTTCCGCCCAAGCTGTCTTCTGAGGGTACTTTAGGATTTTGCTGATACTCTTCTCTGACGTCCTCCAGCTTCTGCCCACTGCTCGGTTGAAAAGCCCCAATGTATGGTCAGAATATCCCACAGGG	836	0.4875
104	TCCAGATTACTTCCATTTCCGCCCAAGCTGCTTGGTTGCTGGCTCACTGTTCTCACTGGGTCATGCAGAGTCCTTCTCTCGTGCTACTAAGACTCCCTCTTCCTCCCATCCCCAATGTATGGTCAGAATATCCCACAGGG	1228	0.5375
105	TCCAGATTACTTCCATTTCCGCCCAAGCTGGAAAGACAGCATTCTGCAGCCCCTCCTTCCGGACTGTTCTCTGCTGGCTCATTTGTGCAAACTTGAATATTGTTTGTTTTCCCAATGTATGGTCAGAATATCCCACAGGG	1324	0.45
106	TCCAGATTACTTCCATTTCCGCCCAAGCTGGTGCTCCGGGATCTTTCAGAACATTAATCCACGGTGGAACTTCGTGCAACACATGCTCCCTCCCTGGACTACTGTTTTGTCCCAATGTATGGTCAGAATATCCCACAGGG	894	0.5
107	TCCAGATTACTTCCATTTCCGCCCAAGCTGCAACATTCCCAGGTACGCACACCTGTTGTGGAGCACATCTGTTGGCTAGAGGGAGCCACTCTCATTCAACACATGTTTACCCCAATGTATGGTCAGAATATCCCACAGGG	392	0.5
108	TCCAGATTACTTCCATTTCCGCCCAAGCTGTTGGGCTGTCTACGCAGAGTTTTATTACTCAGGTACCAAGCTAAGCCCTGGCCCCGTATCAAGCTCCTATAAGTGTCTCTCCCAATGTATGGTCAGAATATCCCACAGGG	530	0.4875
109	TCCAGATTACTTCCATTTCCGCCCAAGCTGAGCCTGCGAGGAATTCATCTGCACCCTTCAGGAGGGTTTGTATCTGCTCTGGGATTTCTACAAGCAGAAAGGAGAATTATCCCAATGTATGGTCAGAATATCCCACAGGG	540	0.4625
110	TCCAGATTACTTCCATTTCCGCCCAAGCTGTAATCAAAAGTAACACCACAGGTCCTGACCTTTTGTTCACGAGCAGTTACATAAGCAGCGTTTGCTAAAATCTCACCTTGCCCAATGTATGGTCAGAATATCCCACAGGG	840	0.4125
111	TCCAGATTACTTCCATTTCCGCCCAAGCTGAACAGGATGCCTTGTCTTCATGGGTCCTCCCAGCAACCCAATGGGGAAGTGCAGTTGCTAATCCCATCCACAGATGGGGACCCAATGTATGGTCAGAATATCCCACAGGG	1316	0.5375
112	TCCAGATTACTTCCATTTCCGCCCAAGCTGCTGCTGCCTCTGAGTCAGCTGGAGAATTCATGTGCCTGCCGAGGTTGGCAATGGGTGGCATCAGTGGAGAGAGAGGAAAGCCCAATGTATGGTCAGAATATCCCACAGGG	1004	0.5625
113	TCCAGATTACTTCCATTTCCGCCCAAGCTGGTCATGGGTCGTCGATCCTGGGTCGTCGATCCTGGGTCGTCGATCCTGGGTCGTTGATCCTTGGTCATTGGTCCTGAGTCCCCAATGTATGGTCAGAATATCCCACAGGG	5089	0.5875
114	TCCAGATTACTTCCATTTCCGCCCAAGCTGCACATATTCCAACATATGAATGGAGCGTCATTCCTTCAAACAAACTCTCATCAATAACCATTCATATTGCTTCCTAGTATCCCAATGTATGGTCAGAATATCCCACAGGG	600	0.35
115	TCCAGATTACTTCCATTTCCGCCCAAGCTGCGGCAAGGCTTCAGCCTCTTGAGATCAAATAAAAGTTCCCATAGCAGGAGGATGAGGTCTGAAAGCAAGCAAGGCAAACCCCCAATGTATGGTCAGAATATCCCACAGGG	1286	0.4875
116	TCCAGATTACTTCCATTTCCGCCCAAGCTGGCAGGGAGACCACAGGGGAGGCCTTTGCAGTCTGTATCCAGGTGAGGTGTGGGGTTGGTCCAGACCAAGCAGAAAGTAGGCCCAATGTATGGTCAGAATATCCCACAGGG	826	0.5875
117	TCCAGATTACTTCCATTTCCGCCCAAGCTGGTTTTATGAACTAAGCGGTGAGGCTCAGGTGGCGGCTCTCGCAGAGCCCCTGATGCTGTTGTTCTTTGAGGGCTTAAGGCCCCAATGTATGGTCAGAATATCCCACAGGG	416	0.55
118	TCCAGATTACTTCCATTTCCGCCCAAGCTGGGGGCTTAGTGAGCATCATCCTCACAGTAGAGCGGCATGTGTGCCACACCTGGCATGGCCAAGGGAGAAAGCACTGCTCCCCCAATGTATGGTCAGAATATCCCACAGGG	828	0.5875
119	TCCAGATTACTTCCATTTCCGCCCAAGCTGTTCAGAGCCCAGCGACACCCTTGTCACCTATGACCTGGGCTAAGTCGCTTCCCCTCTGAGCCTCAGTCTCCTTGTCGGTTCCCAATGTATGGTCAGAATATCCCACAGGG	900	0.575
122	TCCAGATTACTTCCATTTCCGCCCAAGCTGAGAGGCATTTCCTGAGCCTGGAGGGTCTGGACACAGGATCAAGTCTGAGTTCCTGACCCCAATTCACTGCCTTGCCCCAGCCCAATGTATGGTCAGAATATCCCACAGGG	1838	0.5625
123	TCCAGATTACTTCCATTTCCGCCCAAGCTGACCCCACCAAGAGCCTTCACTTCCTGGATCAAAGAAAGAACTAGCCTCAAAGACAAAGACAAAGTCCTCTTTTACCCTCACCCAATGTATGGTCAGAATATCCCACAGGG	998	0.45
124	TCCAGATTACTTCCATTTCCGCCCAAGCTGCCATGGCTCTGGGTGGTGCATGCTGCACCCTGCACAGAGGAGCCTGGCTGAGTGGGAGGGGACCAAAACCTGCCCGTGCTCCCAATGTATGGTCAGAATATCCCACAGGG	928	0.65
125	TCCAGATTACTTCCATTTCCGCCCAAGCTGATAGCGGTAGCCTTCTGGTGGGCTTATGGGGAGGACTGAACGAGAGTGCGCCCGTCTGGGGCTCAGCATCAGCCTGCCTCCCCAATGTATGGTCAGAATATCCCACAGGG	662	0.625
126	TCCAGATTACTTCCATTTCCGCCCAAGCTGTGTAGTGTAGAGAATGGGATGTGCCATTTTAAATTACAGCATTTATTTAATGCTTCTAATTTGAGTATATTCTGCAAATTCCCAATGTATGGTCAGAATATCCCACAGGG	12	0.2875
127	TCCAGATTACTTCCATTTCCGCCCAAGCTGACTTGCCCAGTGTTTATCATAAACAGCTTAGCCTCCTATGGCAGAACTTGTGGCCGGGTGTGGTGGCTCACACCTGTAATCCCAATGTATGGTCAGAATATCCCACAGGG	3740	0.5
128	TCCAGATTACTTCCATTTCCGCCCAAGCTGGCAAGAGAAGATGGATATGGCTGACCAGGGGCATCTTTACGCATTGAACTCTCAGGTCACAAGTATGCTGGTCTGGGGAGCCCAATGTATGGTCAGAATATCCCACAGGG	1116	0.5125
129	TCCAGATTACTTCCATTTCCGCCCAAGCTGACACTGTCTTTGGATCTGAGGGGCAGTCATGTAAGTATCAACCAGCTGCGGGAACTCAGGCTTTCAGGCATGAGATATATCCCAATGTATGGTCAGAATATCCCACAGGG	886	0.475
130	TCCAGATTACTTCCATTTCCGCCCAAGCTGGCGGCCTGTGTGAAGGGCAGGGAGCCCAGGCTTCAGCCCTTGAGGGTGCCAGTGAGTGTGCAGAGGCTACCTTTTGTGTGCCCAATGTATGGTCAGAATATCCCACAGGG	854	0.625
131	TCCAGATTACTTCCATTTCCGCCCAAGCTGAGAGGGACAGGACCTCTTCTCCTCATCCAGTTTCTCCCCAAAGCAAGAGCAAGGCTGGCTGAGATGCCTGGCCCCAGGGTCCCAATGTATGGTCAGAATATCCCACAGGG	1106	0.5875
132	TCCAGATTACTTCCATTTCCGCCCAAGCTGAGAGCCTGGGGTGCAGGGGCAGGAATAATACTGGTTTTGGTTCCTGGACCTTTGTGAACTTTCCAGCCGGTCACGTCCACCCCAATGTATGGTCAGAATATCCCACAGGG	482	0.55
133	TCCAGATTACTTCCATTTCCGCCCAAGCTGCAGACTCGGCACTGTACCCTGCCTGCCCTGCAGAGATGAAGCTCCCCTCCAGAAAGGAGATTGGGGCACTGGGCTTGCATCCCAATGTATGGTCAGAATATCCCACAGGG	1479	0.6
134	TCCAGATTACTTCCATTTCCGCCCAAGCTGCAGACAAATGAGAAAACCGAGGCAGAGAGGGCAAGCCATTTGCTCAAGTCACACAGTTACTAAGTGGCAAAGCCAGGGTTCCCAATGTATGGTCAGAATATCCCACAGGG	504	0.4875
135	TCCAGATTACTTCCATTTCCGCCCAAGCTGAGAGGCCTCTTCCTCCAGGGTTTCTGGCCTGGATCCTGAGCCGCTCACCATGTATAAGAGAGTTCACTCCCCAACCCCAACCCAATGTATGGTCAGAATATCCCACAGGG	326	0.5625
136	TCCAGATTACTTCCATTTCCGCCCAAGCTGTTCATACCTTTACGGCAACAAGGCTTCCTAACCATATACATAGTATTTCTATTTATTTGGATCTTCTCTAATGGCTTTCACCCAATGTATGGTCAGAATATCCCACAGGG	218	0.3375
137	TCCAGATTACTTCCATTTCCGCCCAAGCTGCCCTGTATCCCTCCCGAAATGCAGTCATTTCCCAGGGGCAAACGCTCTCCCGCGAAGGGAGGCGCCATCACTATTAGATCCCCAATGTATGGTCAGAATATCCCACAGGG	572	0.575
138	TCCAGATTACTTCCATTTCCGCCCAAGCTGACTGGTGTGGAACTTGGTTTGGCTAATCTGAGCTCAGTCCAATCTCTCAGGCCTGGGGCCTGCCTAGAAATAATGGGGCACCCAATGTATGGTCAGAATATCCCACAGGG	734	0.525
139	TCCAGATTACTTCCATTTCCGCCCAAGCTGAATGAGTGATGGGAAAACTCCATGGGGCTGGTGCAGGATTTGATTAACAGGTCACATGAGGCCAGTGAGGGAGGCAGTCCCCCAATGTATGGTCAGAATATCCCACAGGG	1234	0.525
141	TCCAGATTACTTCCATTTCCGCCCAAGCTGCCTCCTTTGTCATAGACCCTGCATCTCCCACGGCATATAGGCTGCCTCTTCCTGCTTCCCTGAGTTCAGATGAAACACCACCCAATGTATGGTCAGAATATCCCACAGGG	2336	0.525
142	TCCAGATTACTTCCATTTCCGCCCAAGCTGCCCTGGGGAGGGAGCTTCAGTTTCCAGGCAGGCAGAGAGAGGGTGATCACAGGGACAGCTCCCAGCAAGAGCCATCCTCTCCCAATGTATGGTCAGAATATCCCACAGGG	596	0.6125
143	TCCAGATTACTTCCATTTCCGCCCAAGCTGCCAGAGCTCCAGAAATATATGTGCTATAAACTGAGCTAATTTGGGGCTGGGAGCAGGAGACTAACCAATCTGTGTCATTCCCCAATGTATGGTCAGAATATCCCACAGGG	530	0.45
144	TCCAGATTACTTCCATTTCCGCCCAAGCTGTGCTGTGCCCTCTGCCTGGTTGCCTTCCCATTCCTCTTCACCTGGCTCATGCCAAGACATCCTTCTGGACTCAGCTCAGTCCCAATGTATGGTCAGAATATCCCACAGGG	2796	0.5625
145	TCCAGATTACTTCCATTTCCGCCCAAGCTGGAAGGACTGTGGTCGTGTGTGGGGATGGGGTCAGTGAGGTGTGTGTGTGTGTGTGTGTGTGTGTGTGTGTGTGTGTGTGTCCCAATGTATGGTCAGAATATCCCACAGGG	4422	0.55
146	TCCAGATTACTTCCATTTCCGCCCAAGCTGATCTAAGCAGGGGCCAGGGCCAGGGCCCAGGTCTATGTGCCTGTCTATGAAGTCAAGTGATTTCCGGATTTCTTCTCCCCCCCAATGTATGGTCAGAATATCCCACAGGG	864	0.55
147	TCCAGATTACTTCCATTTCCGCCCAAGCTGAGGCACCTCCCTGCAGAGCAGAGGCGGTGTGGGTGGATGACGCCCGCAGCCACTGGGATCCTTCATGAACCCGCTCCACTCCCAATGTATGGTCAGAATATCCCACAGGG	872	0.65
148	TCCAGATTACTTCCATTTCCGCCCAAGCTGAGAAAGAAAGACTGAAGCCTGTCAACACCGCTGGACAGACCTTTGTTACAAACCGTTGTCTGTTCTGTGGACCCAACAGACCCAATGTATGGTCAGAATATCCCACAGGG	584	0.475
149	TCCAGATTACTTCCATTTCCGCCCAAGCTGTGAAGGCTCGTGGTTTGAATCTCAGTTCAGCTGTTTCCTAACTGTGCAGCTTTGGGCAAGTAACTTATCCTGTCCTCTGTCCCAATGTATGGTCAGAATATCCCACAGGG	862	0.4625
150	TCCAGATTACTTCCATTTCCGCCCAAGCTGTGTCACCAGCATCTCTACACCTCCCGAACTTTGCTTTCCTATTTGGGCTCATTCTCAGGCTCCATATGCTGACAAGATGTCCCAATGTATGGTCAGAATATCCCACAGGG	1352	0.475
151	TCCAGATTACTTCCATTTCCGCCCAAGCTGCATCAGCAGCAGTGTGGGAAAATCCAGGCCTGGGCCTCTCTTCTAGGAGGTGGAGAGGCTGTGGAGAAGGCAGCCAAGCCCCCAATGTATGGTCAGAATATCCCACAGGG	618	0.6
152	TCCAGATTACTTCCATTTCCGCCCAAGCTGACAGAGAAACGGCACATCTATACATATGTTTATTTTGACAAAGTGGGATTGTGCAACAGACACTGCTCTGGACTTAATCACCCAATGTATGGTCAGAATATCCCACAGGG	626	0.3875
153	TCCAGATTACTTCCATTTCCGCCCAAGCTGCTCTGATACCATCCCTTAACAAGTCACCCACTTCCCAATGTCTCCAATGTTGACCGCTAGGCCCTTCTGTGGTCCTGAATCCCAATGTATGGTCAGAATATCCCACAGGG	3072	0.5
154	TCCAGATTACTTCCATTTCCGCCCAAGCTGGCACTATCCGAGCTCACATGCTGAACGGCAGGCCCCACCCACCTACACCAACCCTGGCCCAGACCAGAACAGCCCACCCACCCAATGTATGGTCAGAATATCCCACAGGG	2711	0.6375
155	TCCAGATTACTTCCATTTCCGCCCAAGCTGAGGAATACACAGCACCATATTCCATCCCCAGGTTAAAACGGAGTAGGCCGGTTGCAGTGGCTCACGCCTGTAATCCCAGCCCCAATGTATGGTCAGAATATCCCACAGGG	845	0.5375
156	TCCAGATTACTTCCATTTCCGCCCAAGCTGGGGAAGGTAGACATCCATAGGTCTGCTGGGAGGATCAAAACAGAAGTCCACAGGTATGACACATTTGGAGCAATGCCTGGCCCAATGTATGGTCAGAATATCCCACAGGG	776	0.5
157	TCCAGATTACTTCCATTTCCGCCCAAGCTGAATTTCATGTGCATGTGCTTATTACCTCTTCTGGGGCCAGGGTTCTCAGTTTGCATCATTTTCTTAAAGGCATCTATGACCCCAATGTATGGTCAGAATATCCCACAGGG	642	0.4125
158	TCCAGATTACTTCCATTTCCGCCCAAGCTGAGGCGAGCTGGCAGTCAGAGTCGTGCAAAGGTCACTGGGCTGAGTTGGAGGCCTGGGTTTAAATCCCAGCCCAGCCTCTTCCCAATGTATGGTCAGAATATCCCACAGGG	500	0.5875
159	TCCAGATTACTTCCATTTCCGCCCAAGCTGATACCAGATCAACCAATATACCAAATCAACAAGCTGGATGCCTACCTCTTAGACCTACTAGTGCCCAGGGAAAGTAGTGTCCCAATGTATGGTCAGAATATCCCACAGGG	684	0.4375
160	TCCAGATTACTTCCATTTCCGCCCAAGCTGCCCACCCAGATGCTTATGGGAGCATCTAAGGTAGAAGGGCGGGCAAGTTTGCTCAGGGGAGGCAGTACCTTCCAGTCCAACCCAATGTATGGTCAGAATATCCCACAGGG	586	0.5625
161	TCCAGATTACTTCCATTTCCGCCCAAGCTGATTCAGAGCAGCTGGGTTCAAGACCTGACTCTGCCACTTATTGGCAATTTATATAAAGTCTAAATCTGTATCATTCTGAACCCAATGTATGGTCAGAATATCCCACAGGG	430	0.375
162	TCCAGATTACTTCCATTTCCGCCCAAGCTGGGGCCACTCAGGTTTTGGTTGGAGGCCTTGTACTGGAACAGTGTGACCTTGGGAAGGGTAGAGTGTCCTCTACCCTTTCTCCCAATGTATGGTCAGAATATCCCACAGGG	296	0.5375
163	TCCAGATTACTTCCATTTCCGCCCAAGCTGCTGCTCTCAGGCCTGACACAGAAACATCTTCTCAGAATCCACCCTTCTGTCCATCATGCTACTGGAGGGCCGCTTCCCAGCCCAATGTATGGTCAGAATATCCCACAGGG	1782	0.55
165	TCCAGATTACTTCCATTTCCGCCCAAGCTGTCTGAGAAGCTCTGGAGCATCAGGAGAAAGCTCAGGAATATCTCCTTCCAAGCACTTGGAAGCATTTCATTTTCTAAAAGCCCAATGTATGGTCAGAATATCCCACAGGG	392	0.425
166	TCCAGATTACTTCCATTTCCGCCCAAGCTGAGCTGGGAGGAATCTTGGTGAGCATCCAATTCAGCCTTCCCGTGGCCACTCCTCCCACAGACAGGCAAACGGAGGCCTGGCCCAATGTATGGTCAGAATATCCCACAGGG	1020	0.6
167	TCCAGATTACTTCCATTTCCGCCCAAGCTGCGGTGCCAGGGTGTAGCAGTAATACAATGCCTTTGCTCTCATGCTGTTTCTGTAATGGCGCAGAAGACAGTCAATAAACACCCAATGTATGGTCAGAATATCCCACAGGG	1602	0.4625
168	TCCAGATTACTTCCATTTCCGCCCAAGCTGACTTAAGCTAATGTAATTTTGGCTAACTGTAATAAAAGACATGCAGCTGAGAGCTCAGTCAAAGATGAACTTGACATCTTCCCAATGTATGGTCAGAATATCCCACAGGG	551	0.35
169	TCCAGATTACTTCCATTTCCGCCCAAGCTGGGACTCTTTCTGTTCGGAGAGGAAATGGGTACCTTGGAACCATGGACCTTATGGTGTGGAGAGCTGAGGTTTTAGGCAACCCCAATGTATGGTCAGAATATCCCACAGGG	360	0.5
170	TCCAGATTACTTCCATTTCCGCCCAAGCTGACCTCTTTCCATTTTAATTCCATTCTGTATTTAGAAGATGAATCTTTGGCATCAAAATGAGAAAAGCAGAACAAACCTATCCCAATGTATGGTCAGAATATCCCACAGGG	102	0.3125
171	TCCAGATTACTTCCATTTCCGCCCAAGCTGGGGCTTCGAGCCAGCCCTGTGCTTTGCTGCCATGCGATCCTAGTCTTCTCTGTGAAGTGGGAATCCTATCGCCCACTGTTCCCAATGTATGGTCAGAATATCCCACAGGG	850	0.5625
172	TCCAGATTACTTCCATTTCCGCCCAAGCTGCACACACACACACGCACACCCTGCATGTGAAATCATTTCAGTTGTGAAAGTATAAAATTGAATAGAAATCATTTCAATTGCCCAATGTATGGTCAGAATATCCCACAGGG	1446	0.35
173	TCCAGATTACTTCCATTTCCGCCCAAGCTGGAGAGCTCCCTTCTGCCTGCCCAATTCTGGGGAATGTCCCTTTCTGCCCTCAGGGATGCAGTGCCCACACTCTGGAGCTGCCCAATGTATGGTCAGAATATCCCACAGGG	1092	0.6
174	TCCAGATTACTTCCATTTCCGCCCAAGCTGAAAGTAGGGATAATGATGCTCCCATAAAATGGAGATAGTGATGGGGCTGGAGACAACCCCTGGGTTGTCATGAGCATGACCCCAATGTATGGTCAGAATATCCCACAGGG	865	0.475
175	TCCAGATTACTTCCATTTCCGCCCAAGCTGCCTCACACAGAGTAAAAGTCAAACTTCTGACAAAGGTTTACTAGGCCCTCTCTGATATGGCCCTTGTGTCACCTCCACGACCCAATGTATGGTCAGAATATCCCACAGGG	2544	0.475
176	TCCAGATTACTTCCATTTCCGCCCAAGCTGCTTTAATCATCTTTATCATACTCATTTATACCCGACCACTCTGTGCCTCAGTTTGCTCATCTGTAAAATAAGGATAATGGCCCAATGTATGGTCAGAATATCCCACAGGG	383	0.3625
177	TCCAGATTACTTCCATTTCCGCCCAAGCTGACCTGCCTCATCATTCATCATCATTTCACTGTCCATCTTGCCTCCAGGCCAGGAGCAGGGGAGGCTGTGAGACCTGGGGCCCCAATGTATGGTCAGAATATCCCACAGGG	1230	0.575
178	TCCAGATTACTTCCATTTCCGCCCAAGCTGGATCAGTGGAAAAGGGTATCCCCAGCACCCTGGGGTCCCCGCTGCTACCTTCCCACCCCTACTTAAGAAGGCAGGAAGACCCCAATGTATGGTCAGAATATCCCACAGGG	514	0.5875
179	TCCAGATTACTTCCATTTCCGCCCAAGCTGTCTGGAACTCAGCTCCCTCCTGTACCCACCATGAATGCTTGGAATGGTCCCTGCCCCTCACTGAGCTTCAGGGTCCCCATCCCAATGTATGGTCAGAATATCCCACAGGG	804	0.575
180	TCCAGATTACTTCCATTTCCGCCCAAGCTGAATCAAACTGTTGAGGACCTTGTTTGCCAAATGCAAGGAGCGGATGGTTCTTGTGGTTCGCTAATCTATCTTTCTGGGTACCCAATGTATGGTCAGAATATCCCACAGGG	1074	0.4375
181	TCCAGATTACTTCCATTTCCGCCCAAGCTGGCCACCACTTATTAGCTGTCTAATCATGTGCATGTTAACCCAGCTCTGAGATCTCAGTTTCCTCATCTGTAAAGTGGGACCCCAATGTATGGTCAGAATATCCCACAGGG	789	0.45
182	TCCAGATTACTTCCATTTCCGCCCAAGCTGAGACATTTTCACAAAATAAATCCTTAGAGAAACCAGGCGCTGAGGCAGGGAGGCCTGGTGAGGGATTATCCAAATAAACCCCCAATGTATGGTCAGAATATCCCACAGGG	256	0.45
183	TCCAGATTACTTCCATTTCCGCCCAAGCTGCATGTTGAGCTGGGTCCTGGCCTCAGGCTCTCTGAGCCTCGGCGTCCTCATCTGTAAAATGGGCATAGTAACAGCTATAGCCCAATGTATGGTCAGAATATCCCACAGGG	692	0.5375
184	TCCAGATTACTTCCATTTCCGCCCAAGCTGCCACCCCTCACTGTCACCACCCTGTCCATCCATAGTCATCCGTGCCTGAACCATGGTGCAGCCTCCTCCCTGGCCACCCTCCCAATGTATGGTCAGAATATCCCACAGGG	4022	0.625
185	TCCAGATTACTTCCATTTCCGCCCAAGCTGAGGCCCTGGGATTCAGCATGAACAAGACAGACACAGCCTCGGTCTTCCTGGGGAAAAGGGTAAACTAAGCCCTCACGGGCCCCAATGTATGGTCAGAATATCCCACAGGG	738	0.5625
186	TCCAGATTACTTCCATTTCCGCCCAAGCTGTCTGCTACTTATTCACATCTCAGCCTAGACACCACTTCCTCCAGAAGGAGGAACTGACCCTAAGGCCTGTTCCTTTGTGCCCCAATGTATGGTCAGAATATCCCACAGGG	1414	0.5
187	TCCAGATTACTTCCATTTCCGCCCAAGCTGCTCCTCCAGGAAGTCTTCCCTGGACAACTGAGTGCAAAATCTCTCTCCTTTAAGCCCTCTCCCGACTCCAGGTTTGTTTGCCCAATGTATGGTCAGAATATCCCACAGGG	1338	0.5125
188	TCCAGATTACTTCCATTTCCGCCCAAGCTGATGTGGCCCCTGCCAACCAGGGAGGATGCTGGGTAGGACTGGAGCCACAAGAGCTGGTCCAGTGCCATGGAGCCTGGAGGCCCAATGTATGGTCAGAATATCCCACAGGG	744	0.6375
189	TCCAGATTACTTCCATTTCCGCCCAAGCTGTCTACTTTGCCAGACCCTCGGCCACTGCGGGAGGGCAGGGCCCAGGCGCATTTAAGGCTTAAATGCACATCACATGGAAACCCAATGTATGGTCAGAATATCCCACAGGG	384	0.5625
190	TCCAGATTACTTCCATTTCCGCCCAAGCTGGGAGAAAGCGTTGGCATTTATAAGGCCAGGGTCTGGCGCGGTGGCCTCATTCCGTCTTGAAGTAGACCCTGGAGAGGTCTCCCAATGTATGGTCAGAATATCCCACAGGG	934	0.5625
191	TCCAGATTACTTCCATTTCCGCCCAAGCTGCAGATGCTGCCTCTGCCAGGGCTGGGACTGGGGTGAGGCAGGGGCGGTGCTCAGAGCGCAAATTTCTTTCTTTCTTTCTTCCCAATGTATGGTCAGAATATCCCACAGGG	1088	0.575
192	TCCAGATTACTTCCATTTCCGCCCAAGCTGATGACACACTTTGCCTGGCTGCCCTCCTCCCCTACCCTCCTCCCCATCTTGCCTCCACACTCCCCTCCTCCCCTACCCTCCCCAATGTATGGTCAGAATATCCCACAGGG	2804	0.6375
193	TCCAGATTACTTCCATTTCCGCCCAAGCTGTGCTCCTGGCGGGGTGTGTGCATTTTAAAATTTAACAGATACTACAGATACTGCAAGTCGCTCTCCATGGTGGCTGAACCCCCAATGTATGGTCAGAATATCCCACAGGG	1020	0.475
194	TCCAGATTACTTCCATTTCCGCCCAAGCTGGGGGTGCGTTTCTGGAAATGTCTTTGCCTTCCTCAGTGCATACTCTCTGAATTTCATCCAGGTACAATTCTTAGTTGTTACCCAATGTATGGTCAGAATATCCCACAGGG	416	0.425
195	TCCAGATTACTTCCATTTCCGCCCAAGCTGTTGTTCAGAGCCTAACCTGGGTTCAAGCCCCAGCTCAACCCCAGCCTCTTCAGTAATGGGAAGTTAACTCCAACGCTGATCCCAATGTATGGTCAGAATATCCCACAGGG	908	0.5125
196	TCCAGATTACTTCCATTTCCGCCCAAGCTGACAAATAGGAAACTGATGGTTTTGCCTCCAAGTTAATTCTTCATGCTTCCAAAGCACCTCACAGCTAGAATTCACGTATTCCCAATGTATGGTCAGAATATCCCACAGGG	750	0.3875
197	TCCAGATTACTTCCATTTCCGCCCAAGCTGGGAGATTATCCTGGATTAGCTGAGTGGGCCCAATGTCATCGTAAGGTTCTTTATAAGGGAGAGGCAGGAGGGTCACAGAGCCCAATGTATGGTCAGAATATCCCACAGGG	1356	0.5
198	TCCAGATTACTTCCATTTCCGCCCAAGCTGCCCAGGCTGGTCCCAAATTCCTGAACTCAAGTAATCCCCTTGTGGTGGCGTCCCAAAGTGCTGGGTAAAAGTACTTTTGACCCAATGTATGGTCAGAATATCCCACAGGG	682	0.5
199	TCCAGATTACTTCCATTTCCGCCCAAGCTGTTTAAATCAAGAACTGAAAACGACTTTATTTACTCTTCTTGGGACATGGCCACGCCCATGGAAGTCCCCAAAGTAGGCTGCCCAATGTATGGTCAGAATATCCCACAGGG	549	0.4375
200	TCCAGATTACTTCCATTTCCGCCCAAGCTGTTTTCCTCCCTTCCTTTTCTTGGTTCACACCTTCAGCCCTGTTGTTAAGAGCTCTGTGGTGTTACTGGGTGCGTGTCTTTCCCAATGTATGGTCAGAATATCCCACAGGG	876	0.475
201	TCCAGATTACTTCCATTTCCGCCCAAGCTGTCAGATTTGGCTTCCAGCCCCAGCTCTGCTGAATCTGAGCAGCCAGACCCTGGGGAAAGTCACTTCCTTTCTCTGGGCCTCCCAATGTATGGTCAGAATATCCCACAGGG	412	0.5625
202	TCCAGATTACTTCCATTTCCGCCCAAGCTGCGGTTCCTGCCATGGCAGCACTTGCATCCCAGTGTGGCATCAGTGCTGAGGGATGCAGGTAGGAGGCAGCAGCCTCGGGGCCCAATGTATGGTCAGAATATCCCACAGGG	760	0.6375
203	TCCAGATTACTTCCATTTCCGCCCAAGCTGCAGACCAAAGTCACATGGCCAGTGAGGAGCTGCTGGGACCGGAATCCAAGGTTCCCGCTGCTCCCAAATTCACTCACTGCCCCAATGTATGGTCAGAATATCCCACAGGG	442	0.575
204	TCCAGATTACTTCCATTTCCGCCCAAGCTGCCATTTCATTCATGAAGTGCCTACGTTGTTCAGGGAATTGCGGAGGATACAGGATAACACATGGCTCATTGTCTTCAAGGCCCAATGTATGGTCAGAATATCCCACAGGG	630	0.45
205	TCCAGATTACTTCCATTTCCGCCCAAGCTGTCAAAAGGTGCTTAGGTATAAGTATATACGGGGCCTGAGGGAACATAGAAAGAGTCAGGGACGAAACTAGTCTGGGGAATCCCAATGTATGGTCAGAATATCCCACAGGG	770	0.45
206	TCCAGATTACTTCCATTTCCGCCCAAGCTGGGGAGGTGCCAGGGCCGGGCTCTGCTGGGAGGCCTGGGCAAGGCCACATCAGAGGGGAGGGTCAGGGCCAGGACAGCCCACCCAATGTATGGTCAGAATATCCCACAGGG	536	0.725
207	TCCAGATTACTTCCATTTCCGCCCAAGCTGCCTTCCTACTTGGCCGTGGTCAGTGGAGATGGCCTGCAGGAAGGAAGAGGGGAGGACACAGCTCAGGGCTCTCGGGGCGGCCCAATGTATGGTCAGAATATCCCACAGGG	994	0.65
208	TCCAGATTACTTCCATTTCCGCCCAAGCTGGGAGAGCACTTCAGGCTTCAAAGTCTAGAAGGAATGTCTACACTGATCAAACGGCGGGCCAGGCCGTTGTCAGATCTCCTCCCAATGTATGGTCAGAATATCCCACAGGG	822	0.525
210	TCCAGATTACTTCCATTTCCGCCCAAGCTGGGGCGGCACTGGTCTCCCTGGCGGCCTGTAGGGTGGGAGCGGACGTGAAGACCAGTGGTCTTCATGACACCAAGAAGTGGCCCAATGTATGGTCAGAATATCCCACAGGG	802	0.6375
211	TCCAGATTACTTCCATTTCCGCCCAAGCTGAGCACCGGGGCCCTTCACGACCTCTTTCCAGGTGGGGAACAAGGCAGCAGGAGCACTGGACCCCTGCACCACCTCCTTCTCCCAATGTATGGTCAGAATATCCCACAGGG	74	0.6375
212	TCCAGATTACTTCCATTTCCGCCCAAGCTGGGGACAGGCATGGGAATCAGCTTTGGCTGCCCTGACTGCCCGGCCTCCGTGTACTTATCTGGAACAAGGGCACAGCCACACCCAATGTATGGTCAGAATATCCCACAGGG	1023	0.6
213	TCCAGATTACTTCCATTTCCGCCCAAGCTGAACTCCAAACCCCACAAGCTTAACCCCTGGGCTATGACAAGGAGTTGTGACTCCCTCCATTTCTGTAACTGACCTTCTCTCCCAATGTATGGTCAGAATATCCCACAGGG	2052	0.4875
214	TCCAGATTACTTCCATTTCCGCCCAAGCTGAGAGGTTGATCTCTGAAGACAACTTTAGACCCTCATTTGCTGGAAGAAGACACCAAAGGAATCTATGTGACAAACTTTACCCCAATGTATGGTCAGAATATCCCACAGGG	1161	0.4
215	TCCAGATTACTTCCATTTCCGCCCAAGCTGGGTCACAAAGGAGGAAGTAAGTGATTATATTGAAGGGATTAGGAAGGAAAGAAAAGCATCCTAGAGGCTACTTATTAAAACCCAATGTATGGTCAGAATATCCCACAGGG	296	0.3625
216	TCCAGATTACTTCCATTTCCGCCCAAGCTGCATGAGATACGAAAGTAAAGCTGGTGTTCTAATTCTGCAGCGTGGTTCTAGAGCCAACACGAGTGAGAGAAAAGGACTATCCCAATGTATGGTCAGAATATCCCACAGGG	948	0.4375
218	TCCAGATTACTTCCATTTCCGCCCAAGCTGCAATCCTTTGAAGGTTATTGCAAGAAGTCCCTGTTTTGAGCTGTACTAAGTGATGAAGTGAAGCTGTTAGAAGCTAGAAACCCAATGTATGGTCAGAATATCCCACAGGG	492	0.3875
219	TCCAGATTACTTCCATTTCCGCCCAAGCTGAGTTTGTCAGGGCTCTTCGGGCAGCTCTGGGAGCCTCAGCTTAGGTCTAGATGAGTTGACTTGGGCAAGGAGAGTAGCAACCCAATGTATGGTCAGAATATCCCACAGGG	944	0.5375
220	TCCAGATTACTTCCATTTCCGCCCAAGCTGGACAGAGAGGGCGATCCACAGTGAGGGATCACTGACTGTGGGGCAGCCACACTGGGGCACGCACTGGGGTCCACAGCAAACCCAATGTATGGTCAGAATATCCCACAGGG	923	0.625
221	TCCAGATTACTTCCATTTCCGCCCAAGCTGGATGTGAGTTCATTTCTCCTTTCTAAAGGCTTCGCTGGGATGACAGATGTCCTGGGGAATCTTCTGTCATCCTCAGCCACCCCAATGTATGGTCAGAATATCCCACAGGG	448	0.4875
222	TCCAGATTACTTCCATTTCCGCCCAAGCTGTCGGGGTCCCCAGTGGGCAGTGAATTGGCAGGGACACCCCGGACGTGGCTGTGAGCTCAAGTTCAGGTCAGGAGGGGAGCCCCAATGTATGGTCAGAATATCCCACAGGG	706	0.65
223	TCCAGATTACTTCCATTTCCGCCCAAGCTGGGAAGCCAGTGCTTGAAGCAGAAGGAGACTAGCGAGAAAGAAGAGGGGTCTTGAGAAGCATTTTCCCAGAGGTGGGCCATCCCAATGTATGGTCAGAATATCCCACAGGG	978	0.525
224	TCCAGATTACTTCCATTTCCGCCCAAGCTGGGAGGCAGTGGAGGAGGGCACAAGTCCTCGAAGTGTGACTGTGGAGCTGAGGGTTAAATGAGGTGGTGGTGTGAATGGACCCCAATGTATGGTCAGAATATCCCACAGGG	798	0.5625
225	TCCAGATTACTTCCATTTCCGCCCAAGCTGTCTGTTGCCCAGGCTGGAGTACAGTGGTATTGTCTTAGCTCATTGCAGCCTCCACTTCCTGGGTTCAAGTGATTCTTCTGCCCAATGTATGGTCAGAATATCCCACAGGG	1024	0.5
226	TCCAGATTACTTCCATTTCCGCCCAAGCTGCCATGTGGGGAAGATAATTTGGGAAACATGGTCCTGATGAGCTTAGCTGATGCAGCCTGAAGCCACCAGAGTGATCCCCTCCCAATGTATGGTCAGAATATCCCACAGGG	748	0.5125
227	TCCAGATTACTTCCATTTCCGCCCAAGCTGGTGTATGTGCACACCTGCCAGCCTTTGCCATGTGATCCACTTGTGTATGAGTGTGAGAGTGTATGTGTGTGTGTATGAGTCCCAATGTATGGTCAGAATATCCCACAGGG	4446	0.475
228	TCCAGATTACTTCCATTTCCGCCCAAGCTGGGGCCTATAACCCAGCCTGTCTAGTGGAACCCAAGTCTCTGTACAAGTAGGGATCTTGTATGGGGCCAGCAGCAAGCCCCCCCAATGTATGGTCAGAATATCCCACAGGG	876	0.5625
229	TCCAGATTACTTCCATTTCCGCCCAAGCTGGCCCTTCCCTGCTCTGTTATTCTCTTAGCTATTATCATCCCTGCAGTGCACATCATGGACATCTCACCTGTTGATTGCCTCCCAATGTATGGTCAGAATATCCCACAGGG	2700	0.475
230	TCCAGATTACTTCCATTTCCGCCCAAGCTGTTTCCAATGAGCTATCCAGTAGAATCTACCATTTACTTCCGGTTTTCCTACCCACCAGTACTGAAACATACACACAGGCACCCAATGTATGGTCAGAATATCCCACAGGG	1358	0.425
231	TCCAGATTACTTCCATTTCCGCCCAAGCTGGTTTGCCTCTTCCAGACCCACTCACATTGACCCACTGTAGCCTGATCCCAGTGTCCTGAGCTGAGTGTCTTCCACACAGTCCCAATGTATGGTCAGAATATCCCACAGGG	1986	0.5375
232	TCCAGATTACTTCCATTTCCGCCCAAGCTGCTCGAACCTGGGCCCAGACCCTGTGCTGCAGTAGCCACAATGGTGCAGCTTCGTCTTGAACAGCGAGGACGCCCGACCTGCCCAATGTATGGTCAGAATATCCCACAGGG	776	0.625
233	TCCAGATTACTTCCATTTCCGCCCAAGCTGGTTTGCTAATGGAGGGGAGGCCTCCCTTGATAATGAGAATCACCTTATGAACTCCCCTGGGCTGCCGCCTCCCAGACTTTCCCAATGTATGGTCAGAATATCCCACAGGG	344	0.5375
234	TCCAGATTACTTCCATTTCCGCCCAAGCTGTGCAGCCACCTCGGGGCTCTTTGGCGGTGATCACGGCCGGTACTTCACCAAGAGCAAACCTGGAAGAGAAATCAGTCCAGCCCAATGTATGGTCAGAATATCCCACAGGG	824	0.575
235	TCCAGATTACTTCCATTTCCGCCCAAGCTGAAAGTCACACAGTGGCAGAGCAGGATCTCACCCAGGTCTATCCAGCTCTTTCCAGTCCCTACACTGCCCACCCTCACCCCCCCAATGTATGGTCAGAATATCCCACAGGG	951	0.575
236	TCCAGATTACTTCCATTTCCGCCCAAGCTGGGACAAGAAGCTTCTCTGGGTGAGTCTGTGAGTGAGTGGTAAGTGAACGTGACGCCCCAGGGCATTAGTGTATGGTACTGCCCAATGTATGGTCAGAATATCCCACAGGG	537	0.525
237	TCCAGATTACTTCCATTTCCGCCCAAGCTGGGAAAACAGAATCAGTTGCCTAAGTAGTGAGAGTGATGAGCTATCTTAACAACATTATTAATAATATGTCTTCAGCTTTACCCAATGTATGGTCAGAATATCCCACAGGG	40	0.325
238	TCCAGATTACTTCCATTTCCGCCCAAGCTGGGCTCTGGAGCCCAGGGAGGGACAGACAACAGGGTTGGGAGAGCAATCGGCCCAGCCACTGGCCTGGATCCAGGGTGGAACCCAATGTATGGTCAGAATATCCCACAGGG	462	0.65
239	TCCAGATTACTTCCATTTCCGCCCAAGCTGCAGAGGCTCCCACAGCAGCCTGTGCTCCCCTCCACAGCCATCCTTACACCTCACGATGACATGTGCTAAACACCAGTTTCCCCAATGTATGGTCAGAATATCCCACAGGG	1226	0.5625
240	TCCAGATTACTTCCATTTCCGCCCAAGCTGCGTGCAAGGTCACACAGCTAGTCAATGAAGGTGCAAGGATTTTAACTGAGGCTGACTGGTGCTAGAAGCCTCCCTGGAGCCCCAATGTATGGTCAGAATATCCCACAGGG	674	0.525
242	TCCAGATTACTTCCATTTCCGCCCAAGCTGGCCAGAGAAGCCATGAGGAGGGGAGGGGCGAGGGTCAGACCCCGTGCAGGGCCTGGGGCGGGGCTTCGGCTGGACCCTGACCCAATGTATGGTCAGAATATCCCACAGGG	608	0.725
243	TCCAGATTACTTCCATTTCCGCCCAAGCTGGACACTTAGTCAAGGGCTCTCCAAAGCTAACCGTTATTATCGCCAACAGAGAATGAGCATGGGACAAACTGCTAACAGGTCCCAATGTATGGTCAGAATATCCCACAGGG	1218	0.4625
244	TCCAGATTACTTCCATTTCCGCCCAAGCTGGTTTAAAGACTCCACAGACAGAGTAGCTCATAATGGTATGTAGAGAAGGAGAAGAAACTACCAGATGGATAGGACAGTTTCCCAATGTATGGTCAGAATATCCCACAGGG	588	0.4
245	TCCAGATTACTTCCATTTCCGCCCAAGCTGGTTGCAGTTGCAGTGTGATGAAATCTTGTGCTGTCTTGCCACATTCCATCTGGGACTTGAATCATCCCTTTGTCCATCCACCCAATGTATGGTCAGAATATCCCACAGGG	1258	0.4625
246	TCCAGATTACTTCCATTTCCGCCCAAGCTGTGGTAAAAGGTCAGACATTCATCCAGTAAGCATTCACTGCTTGACTGTGTGCCAGGCCCTGTACTGTGCTCTGGGTAGGACCCAATGTATGGTCAGAATATCCCACAGGG	1018	0.5
247	TCCAGATTACTTCCATTTCCGCCCAAGCTGTGGACAGGGTGGACAGGGTGGACAGGGTGGACAGGGTGGACAGGGTGGTTAGGGTGGACAGGGTGGACAGGGTGGATAGGCCCAATGTATGGTCAGAATATCCCACAGGG	13114	0.6375
248	TCCAGATTACTTCCATTTCCGCCCAAGCTGAGCGCTGAGAATTTGCCCCAGGCTACCAGCTTCCCATCTGCGAAAGCAAACAGGGCTTTCGGGCCTCCCCGACCTGCGCACCCAATGTATGGTCAGAATATCCCACAGGG	1536	0.6125
249	TCCAGATTACTTCCATTTCCGCCCAAGCTGTTAGATGAGGTCGTTCAGATTGGAAGTTGGATTGGAGGGCGGACCAAAGGAGAAGCTGCTGAAGTAGATGTTAAAGATGGCCCAATGTATGGTCAGAATATCCCACAGGG	1278	0.4625
250	TCCAGATTACTTCCATTTCCGCCCAAGCTGGGACGGTCCTTTCCCCATGGCAGGCTGGTGCTTTGGAGACTTAGGTGTGGTGGGCTTTCTTAGCCTGGGGCCATAAACTCCCCAATGTATGGTCAGAATATCCCACAGGG	872	0.575
251	TCCAGATTACTTCCATTTCCGCCCAAGCTGACAACAGACCTCATGGAATACTTAGGCCTGCCCCAAAGAATTACATGTGTCCCTTGGGAACTGTAGGGCAGAGCTACCTCCCCAATGTATGGTCAGAATATCCCACAGGG	2055	0.5
253	TCCAGATTACTTCCATTTCCGCCCAAGCTGGGGCCACCTTCACCCACTTCATTGAGAGGTTTCCAGAGAGGGCCTGGGCTCCTGAGTCACACAGAACTGGGTTCAATTTTCCCAATGTATGGTCAGAATATCCCACAGGG	338	0.5375
254	TCCAGATTACTTCCATTTCCGCCCAAGCTGCCAATAAAGTACGGCAGATGCCAGCAGTCTCGTCCCCGAACGCACCGTCCGTCCCAGGGAAGTCGCAGCGGCGGGGAGGCCCCAATGTATGGTCAGAATATCCCACAGGG	538	0.6625
255	TCCAGATTACTTCCATTTCCGCCCAAGCTGGCGCCTGCCTGGAGGTGGTAGCCTTCACTGCAGCTGTACATGGCCTTGGTTCCCACTGTGTACTCCTTGCCAAACACCATCCCAATGTATGGTCAGAATATCCCACAGGG	1702	0.575
256	TCCAGATTACTTCCATTTCCGCCCAAGCTGTATTTCCCTTACTCCTAGTTTATTGAGTACAGACATATCCTTAACTTGCCTCTCCAATAAGACTGTAAGTTCTTCCTGTTCCCAATGTATGGTCAGAATATCCCACAGGG	990	0.3625
257	TCCAGATTACTTCCATTTCCGCCCAAGCTGGGAGGATCCTAAGCCCTGGGAACAGCTAGTGCAGAAGCCCGAGCAGGGAACCTGCTTAGCCCACCCTAGGGACAGGATGACCCAATGTATGGTCAGAATATCCCACAGGG	626	0.6
258	TCCAGATTACTTCCATTTCCGCCCAAGCTGTACAACCTTAGGATAATAGACTTGACACTCTCAATAAAATGGGTGATTTTATTGGTGATTCCCTGGACTAACACACACACCCCAATGTATGGTCAGAATATCCCACAGGG	1016	0.375
259	TCCAGATTACTTCCATTTCCGCCCAAGCTGCTAACGTAATTAGAATAGAGCCAGGCCAGACCAAATAAAGAAGGCCAACTCAGGGAGTGACAAATCCCTCTATAGTGGAACCCAATGTATGGTCAGAATATCCCACAGGG	612	0.4375
260	TCCAGATTACTTCCATTTCCGCCCAAGCTGACCATGGGCCCTTCCGAATAGCCCTTCCACGTCTGCTTAGTACCAGGAGCCATGAGTGGTGAAGAAAGATGAATCATGATCCCAATGTATGGTCAGAATATCCCACAGGG	790	0.5
261	TCCAGATTACTTCCATTTCCGCCCAAGCTGGGAATGAGCATACTTAGGCTTTCTTCTGTTGTTAGACTGAGGGTCAGAAAATGCCAGACTGAGTGGGCTTCCTCTGTTGGCCCAATGTATGGTCAGAATATCCCACAGGG	498	0.475
262	TCCAGATTACTTCCATTTCCGCCCAAGCTGGTTCTCACGAGTCAACATTCTCAGTTACTTCCAGCCATTTACTACTTCCAGTCTCTAATGCCTTCTAGTACCTCTATCCCCCCAATGTATGGTCAGAATATCCCACAGGG	2046	0.4375
263	TCCAGATTACTTCCATTTCCGCCCAAGCTGTGAATGGAAGAAACAGAGTCACCCTCCACTCCAGAAAACCCACCTCACTCTCCCACACACATACCTAGAATCACGTTCCACCCAATGTATGGTCAGAATATCCCACAGGG	2400	0.4875
264	TCCAGATTACTTCCATTTCCGCCCAAGCTGGGTGAGAATCACCCTAATCCCTCCTTTCACTCCTTTCCCCACTACAGTTCTTTGGATTTGCCCTTGTATTAATTTGTTTTCCCAATGTATGGTCAGAATATCCCACAGGG	1674	0.4125
265	TCCAGATTACTTCCATTTCCGCCCAAGCTGCACCCTGTTCTCCTTGCTCTACCCGCCCACCCAGTCACTCGTCTCCCATTGATCCCTGGGACTCTAAGGAGCACAGGCCACCCAATGTATGGTCAGAATATCCCACAGGG	1012	0.6
266	TCCAGATTACTTCCATTTCCGCCCAAGCTGTATCCACCACTCCTACACATCATTGGTTGAGAGCTGTCCCCGGCATCTAAACTCTCTAAGCTTCCAGACTGCTCCATGATCCCAATGTATGGTCAGAATATCCCACAGGG	744	0.4875
267	TCCAGATTACTTCCATTTCCGCCCAAGCTGGGGCTGTGTGTGGCGGGCCAGGCCTGAATGCTGGCCAGGCGAGGCTGCTGGAATTCATGGCTCGCTTTTATGCACCAGTTCCCAATGTATGGTCAGAATATCCCACAGGG	1232	0.6125
268	TCCAGATTACTTCCATTTCCGCCCAAGCTGTAGCATATACAGCATGTATATGCTGTATCCAACATTCCCATCAGTATTCTGCCCAAGGTGGGAAGGACAGGATGCCTCTCCCCAATGTATGGTCAGAATATCCCACAGGG	610	0.4625
269	TCCAGATTACTTCCATTTCCGCCCAAGCTGATGGGCACACCTAGGCTCCCTGCTTAGGCTTTCCTGGGCATATGTGTGCATGCCACCTGGGCACACTTGGGTGCCACATACCCAATGTATGGTCAGAATATCCCACAGGG	1434	0.575
270	TCCAGATTACTTCCATTTCCGCCCAAGCTGACTCCAGGGAGGCTCCCCACAATGTAAAGGATTACCTCTGTTGGTTTCAGGTTCAAGTATCACAAAGGAATCTTCATCAGCCCAATGTATGGTCAGAATATCCCACAGGG	762	0.45
271	TCCAGATTACTTCCATTTCCGCCCAAGCTGGGATCCTACCTCAGCAGCATCACCATCTCAGGCAGTAAAGCGCTGGGGTGAGCCAAAGCCCTTTCTTTTCTCTCTTTCATCCCAATGTATGGTCAGAATATCCCACAGGG	1156	0.5125
272	TCCAGATTACTTCCATTTCCGCCCAAGCTGTGCGCTGAAGGAGCTGACCCTGAACCGGTAACTCCTAGACCCTCCAGCCCCTTTGCTAAGCAGGAATTCTCTCCATAACCCCCAATGTATGGTCAGAATATCCCACAGGG	1746	0.55
273	TCCAGATTACTTCCATTTCCGCCCAAGCTGAAATGGAACCTCTACACTGTTTGGGTGGCCATCTGGTATCCCCTGCAGGCCTGGACTTTCTGGGGCCGAGGGTCCATTTGCCCAATGTATGGTCAGAATATCCCACAGGG	606	0.5625
274	TCCAGATTACTTCCATTTCCGCCCAAGCTGTAACTGCTGCCACTTAGAGAGTGCCTACTGCAGGGTTCCGAGGGGCTGGGACATGAGAGGGGTAACTTGTGATGAGTGAGCCCAATGTATGGTCAGAATATCCCACAGGG	1386	0.55
275	TCCAGATTACTTCCATTTCCGCCCAAGCTGTCACCTCTCTCTAGCACACCTTACATCTGAGCTCCAGGATCTTGCCACTGCACTAGCCTAAGACGTCTTGGAATGCTGGCCCCAATGTATGGTCAGAATATCCCACAGGG	2320	0.525
276	TCCAGATTACTTCCATTTCCGCCCAAGCTGAAGAAAGAAAAGCTGGGGAATTTCTAGAACAGCCTGGAAACAGGACCCTGTCCCGAAGGCGAACAGAGCAAATTCCCCAACCCAATGTATGGTCAGAATATCCCACAGGG	484	0.4875
277	TCCAGATTACTTCCATTTCCGCCCAAGCTGTCAGTGTGTCCTGCACTAAATTAGACTTTTGCCTGCCAGAGCACAATCTCAGCTGCCTGAGAAAGGAATGCACAGTCATTCCCAATGTATGGTCAGAATATCCCACAGGG	540	0.4625
278	TCCAGATTACTTCCATTTCCGCCCAAGCTGTGGTGTAAAGAGTGTGCATGGTACAGGCAGTCCTGGGAGATGCACACCACTAGGGTGGAGCGAGAAGTGTGAGTGATGCCCCCAATGTATGGTCAGAATATCCCACAGGG	1046	0.55
279	TCCAGATTACTTCCATTTCCGCCCAAGCTGTTTCATGCGAGTTTCTCATATTCTTCTTTGAACCACCTTGTTTAAAGATTCTCTCATTGAGCTAAATAATATTTTGATGGCCCAATGTATGGTCAGAATATCCCACAGGG	104	0.3125
280	TCCAGATTACTTCCATTTCCGCCCAAGCTGTATCAAACCCCAGAACCCCTGAATTTGTAGTTAGCCGGGCGTAAGTGTGGATAGCCTGAAGCTGCCATCTGAAGCAGGGGCCCAATGTATGGTCAGAATATCCCACAGGG	644	0.525
281	TCCAGATTACTTCCATTTCCGCCCAAGCTGCCATGGGCAATCTGCTTAAGCTTCAGTTTCCTACCTGCATAGAATTAAGTGCAGTTAAGTCACAGATATGTTGAAGAGACCCCAATGTATGGTCAGAATATCCCACAGGG	580	0.4125
282	TCCAGATTACTTCCATTTCCGCCCAAGCTGTAAGTCAAAGGGGACTCCTTTCTCCTCCTGTATCACATGGTCACTAAGTGCTGTGGATGCTAACTCATGATCCCATCTATCCCAATGTATGGTCAGAATATCCCACAGGG	2330	0.45
283	TCCAGATTACTTCCATTTCCGCCCAAGCTGTATAGAGACAGGGTCTTGCTGTGTTGCCCAGGCTGCAATCGTAGTTCACTGTAATCTCAAACTCCTCGGCTCATGTGATCCCCAATGTATGGTCAGAATATCCCACAGGG	936	0.4875
284	TCCAGATTACTTCCATTTCCGCCCAAGCTGGGTGGGTAGGGATCAGATCCTGCAGGGGCTTAGAGCCCATTGTCAGACTTTAGATTTTACCCTAAGTGCAACTATAGCTCCCCAATGTATGGTCAGAATATCCCACAGGG	798	0.4875
285	TCCAGATTACTTCCATTTCCGCCCAAGCTGATGTGCCTGGACACTGCATGAAGTATTCTGCACTACTGTCCCTCCCACTCCTATTTCCCAGTGAGGAGACTAGGGCCCAGCCCAATGTATGGTCAGAATATCCCACAGGG	306	0.5375
286	TCCAGATTACTTCCATTTCCGCCCAAGCTGGGCTTCTGCATCCCTACAGGGACTTTTCAGGGTCAACGAGGCTTGTAAACTCATTTGATGCAGCTGAGGGCATCACTGTTCCCAATGTATGGTCAGAATATCCCACAGGG	640	0.5
287	TCCAGATTACTTCCATTTCCGCCCAAGCTGAAGAAAACATAGAAGTCATAGGAGTAAGCTACAAGGGAAGAGGAAGTTTGGGATAAGAGTGGAGATAGAGAAGAGGTCAGCCCAATGTATGGTCAGAATATCCCACAGGG	994	0.4125
288	TCCAGATTACTTCCATTTCCGCCCAAGCTGTCCTGGAGCCCACTGTACTGCAGTGGACAGGCACAGCTACGTTTGTTCCATCTCATTATTCTGTCCCAAGGGCTGTCCTCCCCAATGTATGGTCAGAATATCCCACAGGG	1136	0.5375
289	TCCAGATTACTTCCATTTCCGCCCAAGCTGGGGCAAACAGAAATTTGAAAGCAATGATTGCTTCCTTTGTCGGGGAGAAGGATACCCACTGAGTTGGGAACATATATGAACCCAATGTATGGTCAGAATATCCCACAGGG	354	0.425
290	TCCAGATTACTTCCATTTCCGCCCAAGCTGAGGCTGGGCAACATGGTAAAACCCTGTCTCCACAGGCATGTGCCTGTGTTCCTAGCTACTCAGGAGGCTGAGGCAGGAGGCCCAATGTATGGTCAGAATATCCCACAGGG	500	0.575
292	TCCAGATTACTTCCATTTCCGCCCAAGCTGCACCCCTATCATGCATACAGCAAGACTGTATGCAGGGCCTGGTGGAGGAGGCTGGGGAATCATCATTTAACAATATCTATCCCAATGTATGGTCAGAATATCCCACAGGG	526	0.475
293	TCCAGATTACTTCCATTTCCGCCCAAGCTGATATTTCCCCAAAGAGAATATACAGAAGGCAAATAAACACGTGAAAGAATGTTAACATAACTATCCATTAGGAAAATTAACCCAATGTATGGTCAGAATATCCCACAGGG	225	0.2875
294	TCCAGATTACTTCCATTTCCGCCCAAGCTGTTCCTCCATGGGCCAATTGTCCATCTATAGTTCAGTAAACCGTGGGTAAGGAGGTGGTTACATAAATCACACATGTCTTCCCCAATGTATGGTCAGAATATCCCACAGGG	550	0.4375
295	TCCAGATTACTTCCATTTCCGCCCAAGCTGGGCAGAGCACTGAAAGAAAAGACTTTGCTTCCCGAAGATAGTCAGAAACTTGACAATTTCCTAGGAGAAGTCAGAGACAACCCAATGTATGGTCAGAATATCCCACAGGG	442	0.425
296	TCCAGATTACTTCCATTTCCGCCCAAGCTGTAGCAACCCAGTGGTTGCAAACCAGTGGTTGCTATCCCCAGCAAGAGGATAGCAACCCAGTGGCCTTGCTACCTCCAAGGCCCAATGTATGGTCAGAATATCCCACAGGG	830	0.55
297	TCCAGATTACTTCCATTTCCGCCCAAGCTGATACAAATATCTTTTGTAGTAGCATTATTTTAGATGAATAACAGCTTTTAACCTAACTTTCTAGACCCTAATATCATCACCCCAATGTATGGTCAGAATATCCCACAGGG	146	0.275
298	TCCAGATTACTTCCATTTCCGCCCAAGCTGGGAAGCTTTCCCTTGCTAGATGCCAGTAGTCTCCACACCACAGCATTCTTTTCATTTCTTTCCCATTGTTCTTACCATCTCCCAATGTATGGTCAGAATATCCCACAGGG	1164	0.4375
299	TCCAGATTACTTCCATTTCCGCCCAAGCTGTAAGAAATTAAACCTTTCAGGAATACATAAAGACCTGTCAGTTGAAATATTAGTAATGGTGCAACAAATTTATCAAGTAACCCAATGTATGGTCAGAATATCCCACAGGG	106	0.275
300	TCCAGATTACTTCCATTTCCGCCCAAGCTGCTCTCTACAATAACTCCCTCAGAAGCCTCATCACTCTGAAAACTAAAGTTACTTGTTTTATGCCAACTCTAGCATCTTTGCCCAATGTATGGTCAGAATATCCCACAGGG	1582	0.3875
301	TCCAGATTACTTCCATTTCCGCCCAAGCTGGAGGATTTGGTGGTACTAGCAGCAGTGATGCCCAGCAAAGCCTACAGTCGTTCTGGCCTCGGGTCATGGAAGAAATCCGGCCCAATGTATGGTCAGAATATCCCACAGGG	546	0.55
302	TCCAGATTACTTCCATTTCCGCCCAAGCTGGAGGAGCCCACAATGGCCTGGTTAAAGTTTAAACCTCCAACGTAATGAAAACTATGTTGCCTCCCTTCCCTTGAAAACTACCCAATGTATGGTCAGAATATCCCACAGGG	718	0.4375
303	TCCAGATTACTTCCATTTCCGCCCAAGCTGCTCCCAAAGTGCTGGGATTACAGGCATGGGCCACCACGCCTGGGCAATGGCACATTCATAACAGGTCCAGGGCCAGCATGCCCAATGTATGGTCAGAATATCCCACAGGG	2435	0.5875
304	TCCAGATTACTTCCATTTCCGCCCAAGCTGCTCCTGAAGGACCTCCAATAGCTTCATACTCAATTAAGGGTGCTTTACAAAGCCATATGGGATTGGACTCATGCCACCTCCCCAATGTATGGTCAGAATATCCCACAGGG	466	0.4625
305	TCCAGATTACTTCCATTTCCGCCCAAGCTGCAGAACAGTGTGGGAGGCAAGGCAAGGGGTCTTGATGGGAGCTCCCTGGGGTGAGTGAAACGGTCTAGAGCTTAGCCTGGCCCAATGTATGGTCAGAATATCCCACAGGG	710	0.5875
306	TCCAGATTACTTCCATTTCCGCCCAAGCTGCTGCCTCTCGTTGGCACTCGGCAAATCATTGCTGAATACAGAAGGTGAGGACTCCCTATCTTTTCCGCCCGTGTAACCCCCCCAATGTATGGTCAGAATATCCCACAGGG	1418	0.5375
307	TCCAGATTACTTCCATTTCCGCCCAAGCTGGGCCAGAGGTCATTAAAGCAGCCCCAGGAGCTGAGTTTGCTCATCAACAACTGCTAGGAGACTTCCCAAGCCTCAGCAGACCCAATGTATGGTCAGAATATCCCACAGGG	656	0.5375
308	TCCAGATTACTTCCATTTCCGCCCAAGCTGCAGGAGGGCCCAAGGCTCTGGCATTAAATAAAACTGGACATTACTGGTCTTAGACACTGTGTGGCCTTCTTCGAGTCCTTCCCAATGTATGGTCAGAATATCCCACAGGG	428	0.4875
309	TCCAGATTACTTCCATTTCCGCCCAAGCTGAGGCATGAGTTCAACGTTTGTGAGCTACCATTGTCATGAAAACCAATTTTAGCATTTTATTTGCAGCTGTGAGTTTATTTCCCAATGTATGGTCAGAATATCCCACAGGG	528	0.35
310	TCCAGATTACTTCCATTTCCGCCCAAGCTGCAGTATCACCCTCTGACCACACAGAGCCAGGAACAGCCCTATTTATTTTCTTCATTCCACCTTCTCCTGCCACTTTAAAACCCAATGTATGGTCAGAATATCCCACAGGG	830	0.45
311	TCCAGATTACTTCCATTTCCGCCCAAGCTGTTAGTGAGGGTGTCAAACAGGTCAACAGACAATTAGAATATAGTACAGTCTAAGTGACTGCTAGGGACTAGCACAGGTGGCCCAATGTATGGTCAGAATATCCCACAGGG	346	0.4375
312	TCCAGATTACTTCCATTTCCGCCCAAGCTGGCTCATAGCCCAGTGAGGGAGATGGACATTAAACTGCCTTCCATGCAATTGATTACTTCATTACAATGGTGGGACATGTTCCCAATGTATGGTCAGAATATCCCACAGGG	718	0.4375
313	TCCAGATTACTTCCATTTCCGCCCAAGCTGCTATAGAAGTCAATTATATCCAGTTTATTTATAATGTTATGTAGTTAAACTATGTTCTTACTGATCTTCTACCTGCTAGACCCAATGTATGGTCAGAATATCCCACAGGG	NaN	0.275
314	TCCAGATTACTTCCATTTCCGCCCAAGCTGAGGCCTTGGTAAGAGTCATGATTCAGAAGGAGTGCCCTGGCACTTGGCGTTAAAAGTGGACTGTCTAGCGATGGCTGCTGCCCAATGTATGGTCAGAATATCCCACAGGG	1226	0.525
315	TCCAGATTACTTCCATTTCCGCCCAAGCTGTATGAATAGGGAGGGAGAGCACAATTCAGTCCATAGCACTGTAGAATACGTGTTTCTATAATAATAATGGGGTAGCTCTGCCCAATGTATGGTCAGAATATCCCACAGGG	268	0.4
316	TCCAGATTACTTCCATTTCCGCCCAAGCTGGGACTGTGATTCCATTCCGCTGGTGAGGAAACACATACAGGTTCCCTAACTTGCTGGAGGTCACACAACTCCACATGGTGCCCAATGTATGGTCAGAATATCCCACAGGG	1160	0.5125
317	TCCAGATTACTTCCATTTCCGCCCAAGCTGGACAACAGGCCAGCACCACTGTACCTGGCTTTGATATAACTTTGTAACTCTGCAAAACTCCTTCCCACATGTCATTCCTTCCCAATGTATGGTCAGAATATCCCACAGGG	1492	0.45
318	TCCAGATTACTTCCATTTCCGCCCAAGCTGCGGAACTTGGTCTGTAGCCACAGAGCAAACTGCAGGGCCATTGACAGAGAATGAAGAGGAGAGTGAAGAGTGGAACACATCCCAATGTATGGTCAGAATATCCCACAGGG	842	0.5
319	TCCAGATTACTTCCATTTCCGCCCAAGCTGCATCACCCCAGAGCGTGGCAGAGAGAATGGGCCCAGGCGTATAATGGGCTTGCCAGACAGCCTCAGGCCTCCTTTAAGGTCCCAATGTATGGTCAGAATATCCCACAGGG	1186	0.5875
320	TCCAGATTACTTCCATTTCCGCCCAAGCTGTGGCTGTGTCCTTTGACCACAAGCCACCACTGCTCTCCACGTGGCCCACTCTACAGGAATTTCCTTCTGGATTCCAGAAACCCAATGTATGGTCAGAATATCCCACAGGG	808	0.525
321	TCCAGATTACTTCCATTTCCGCCCAAGCTGTGTGAGCCACCGTGCCCGGCCAACCTTAACTCTTAAAACATCTACCTTGCTGGCCAACCTGCTGACCGATGAGAGAATTTCCCAATGTATGGTCAGAATATCCCACAGGG	2194	0.5125
322	TCCAGATTACTTCCATTTCCGCCCAAGCTGTGCAAGAGGCAGTAGGGTAGAGCACAGCAAACCGTGACCCACACTCAAGGCTGTGGGGAAAGATAGCTCATCCAGGAGGCCCCAATGTATGGTCAGAATATCCCACAGGG	772	0.5625
323	TCCAGATTACTTCCATTTCCGCCCAAGCTGGGCTTTAGGGAGTCTGAGGGACAACGGGGTGTAAGGAAGACGCTTCCCGCCTTCAGAGGCTGTGGAGTGTGGAATGTGAGCCCAATGTATGGTCAGAATATCCCACAGGG	820	0.575
324	TCCAGATTACTTCCATTTCCGCCCAAGCTGACATCTTACTGAAGCTTAATAAGCATCACCAGGACATCGCGGGAGCCCAGCAAACGCGCTTCCCTGCCACTGGGTTAGGGCCCAATGTATGGTCAGAATATCCCACAGGG	690	0.55
325	TCCAGATTACTTCCATTTCCGCCCAAGCTGCTGTCCTTTCTTGATTCATCCATGACTTTGCTCTTATAATTGAGCCCTCTGTTTCTATATCAGTTTCTCCTTTGGTGCATCCCAATGTATGGTCAGAATATCCCACAGGG	1368	0.3875
326	TCCAGATTACTTCCATTTCCGCCCAAGCTGGACTGGCTTCAGGTGGCTCTTCTTTAATTAATGGCATCCCGGGCTCTGCAGGGAGCTTCACCCCACAATGAATGGCCCTCCCCAATGTATGGTCAGAATATCCCACAGGG	784	0.55
328	TCCAGATTACTTCCATTTCCGCCCAAGCTGCAGGTTTTCATCTAATTCTCCACCCACAAAAGCACAGCGCGGCCTCCTGCCAGGCCCCTGTTCCCTCCAGCCACTCACTGCCCAATGTATGGTCAGAATATCCCACAGGG	1752	0.5875
329	TCCAGATTACTTCCATTTCCGCCCAAGCTGCTGGATGAAGCTTGGCCTCAGCCCCACACCCACCCTGAGCTGCCCCGTGTGAGAGGCCTCACCTGTAGGGAGAAGGCTCGCCCAATGTATGGTCAGAATATCCCACAGGG	1528	0.65
330	TCCAGATTACTTCCATTTCCGCCCAAGCTGCTCCTTGGTGAACCGCACTCAAGCTGACCCCACTGGTCAGGTCAGGGGCTCTAAGACAGCCAGGTGAGATGAGTTAGTCCCCCAATGTATGGTCAGAATATCCCACAGGG	930	0.575
332	TCCAGATTACTTCCATTTCCGCCCAAGCTGGACCTAGAATTCATTTCACCTCAATTATCTGTCTTGAACTGCCTTTGTTTAACCCACAGGGCTAAGGGAGTGTACTTCAGCCCAATGTATGGTCAGAATATCCCACAGGG	390	0.425
333	TCCAGATTACTTCCATTTCCGCCCAAGCTGGCTGCCCACCTCTTCCTACTGGTGTGTCACAGGGCACCATCCGGCATGCCTGGTCTCCCCTTTCTCTTTCCTCCACTCTCCCCAATGTATGGTCAGAATATCCCACAGGG	4568	0.6
334	TCCAGATTACTTCCATTTCCGCCCAAGCTGAACAAATTCCCTTTGTATGTCTGCAAGGCAAGGTACTATATAATGCAGTATAATTCTAAGGCAGTTTGAATATATAATTCCCCAATGTATGGTCAGAATATCCCACAGGG	250	0.3125
335	TCCAGATTACTTCCATTTCCGCCCAAGCTGTAAGGCAAATGGCAGCTCTTGGGATTTAGGCAACTCACTCTCTCAAGTGGAAGAGGCCTTGGAAATCATCTGACCTTGCCCCCAATGTATGGTCAGAATATCCCACAGGG	898	0.4875
336	TCCAGATTACTTCCATTTCCGCCCAAGCTGTGTAAACAGTAGAAGGCTGTGGTCAGTCTGTTTCAGGGGTACTGCCTTCAAACACCCAGCAGGTGTTTGTGTGGAAGAGGCCCAATGTATGGTCAGAATATCCCACAGGG	300	0.5
337	TCCAGATTACTTCCATTTCCGCCCAAGCTGCTCTGATCTCCTTTAGCTCTTCCCACTTGAACTCTTCAGATGCTCCTATAGCCCCTCATATGCACCTTAAGCCCCTCTAACCCAATGTATGGTCAGAATATCCCACAGGG	1272	0.475
338	TCCAGATTACTTCCATTTCCGCCCAAGCTGTGGAAGGAATAGCCCAGTGTTGTCATTGCCACTTTATGCTTGGGGAGATGCAAGCCATAAGTAGAGGTTACACCAAGTTCCCCAATGTATGGTCAGAATATCCCACAGGG	820	0.4625
339	TCCAGATTACTTCCATTTCCGCCCAAGCTGGATATGGGGAGGAAGCCTGGGCCTGTGTACTAAGTCTGCGGAGCTGAGGTTCCCACCCTACTCATAAATGAGCCTCCTCTCCCAATGTATGGTCAGAATATCCCACAGGG	638	0.55
341	TCCAGATTACTTCCATTTCCGCCCAAGCTGACTGACTAGCTCCCCAATACCCAGTAGCTGCTGTTTCTGGGCCCTCCAGGAATGGTTTTAGGAGGAAAGGGGATAAGGAGCCCAATGTATGGTCAGAATATCCCACAGGG	314	0.525
342	TCCAGATTACTTCCATTTCCGCCCAAGCTGGTGCTGGGATTACAGACATGAGGCACCACACCCAGCCTCAATATTTTGCTTCTTTAGTGTCAATATTTTGAATTCTTTTCCCCAATGTATGGTCAGAATATCCCACAGGG	870	0.4
343	TCCAGATTACTTCCATTTCCGCCCAAGCTGCGGTAGTAAACATATCCCGGTTACTCGACAAACCCATCACCTTTCCAGATGGACGCTCCTTACCTGCAGGTCTTAAAACTCCCAATGTATGGTCAGAATATCCCACAGGG	2116	0.475
344	TCCAGATTACTTCCATTTCCGCCCAAGCTGTCCTGATCTAATGGATCCTTGAAGCACAATAAACAGATAGTATTTCTGCATGTGTCACTCTGAGTATGACGGCAGTAATCCCCAATGTATGGTCAGAATATCCCACAGGG	1282	0.4
345	TCCAGATTACTTCCATTTCCGCCCAAGCTGGATAACTAGCTCCTAGGCTGGTTGGGAGGTACAAGTGAAATGTTTGTCAGAGCTGGAACCTGCAGATATTCAATAAGTGCCCCAATGTATGGTCAGAATATCCCACAGGG	454	0.45
346	TCCAGATTACTTCCATTTCCGCCCAAGCTGTGAAGGTGAGTGTGCGTGTGTAACTGTGTGTTGTGTGTGTAGTGTGTGAGAGAGTCTGAGATGAAGGTGAGTGTGCATAACCCAATGTATGGTCAGAATATCCCACAGGG	4775	0.4625
347	TCCAGATTACTTCCATTTCCGCCCAAGCTGTCCACTTCTGCTGTCCTGTCTGAGCTACCATCCCCTGCCTAGATTATAGCAAAGCCTCCCCAAATGGGCTGTCCTCTCCACCCAATGTATGGTCAGAATATCCCACAGGG	2718	0.5375
348	TCCAGATTACTTCCATTTCCGCCCAAGCTGCGAGACCAAGTAGGAGTTATGAATACTATGTCTCACAAGGTGCCCAAAGGCATTTTCTTTCACACTTTGAAAACCAAAGACCCAATGTATGGTCAGAATATCCCACAGGG	328	0.4
349	TCCAGATTACTTCCATTTCCGCCCAAGCTGGAATTATACCTCTTCTGTTCAACTTTTCCCTGTGTCATTCATATAAGTGTGATGCAAATGTTATAATCATTTAAATGTTACCCAATGTATGGTCAGAATATCCCACAGGG	152	0.2875
350	TCCAGATTACTTCCATTTCCGCCCAAGCTGCTTGTCTCTCCACCTCCCCGATAGAAGGCACTAGATCTCAATATAAGCCCCAGGGCAGCAAGACTGATCTAGCTTCCCCACCCAATGTATGGTCAGAATATCCCACAGGG	738	0.525
351	TCCAGATTACTTCCATTTCCGCCCAAGCTGACTGTAACTCAACACCAAGACCTACTTTCTAAGGTCCAAATGATGGCCATGTCTCTAGTATTAGCTGCCCTTTCCTCCTGCCCAATGTATGGTCAGAATATCCCACAGGG	584	0.45
352	TCCAGATTACTTCCATTTCCGCCCAAGCTGACCATGGTCCTCATCTATTAAATCAGTATAATAATCCCTGCTCTAAAGAACTTCTATTGTTTTGCAGTCAAAGTACCAGCCCCAATGTATGGTCAGAATATCCCACAGGG	162	0.3625
353	TCCAGATTACTTCCATTTCCGCCCAAGCTGTCCTTTTCTTATCAGAATTCAGCTGTTTCCACCACAGTAAATAATGGACAAATTGGGCATCTGGCTTACTTGATTTCCCACCCAATGTATGGTCAGAATATCCCACAGGG	360	0.3875
354	TCCAGATTACTTCCATTTCCGCCCAAGCTGGGATTTCTATTATTATTTCCCTTTTGAGATAAAGGAACTGCGGCATAAGGAGATTTTGTGGTTTTCCCAGGGTTACATTGCCCAATGTATGGTCAGAATATCCCACAGGG	562	0.375
355	TCCAGATTACTTCCATTTCCGCCCAAGCTGTGTGAAGTAGTATTTGTTGCCCTTTGGTTGAATGAGTGTACCCAGCTAGAACTGAGTGCCCAGGCTTTCCCCAATGTGCGCCCAATGTATGGTCAGAATATCCCACAGGG	364	0.4875
356	TCCAGATTACTTCCATTTCCGCCCAAGCTGAACCCAGACTCGAAAATAATGTGAGGTATGAATGTCACAAGGGAAAAGGTGGAAAACTGGAAGACAAGAGTGGACTAGACCCCAATGTATGGTCAGAATATCCCACAGGG	960	0.425
357	TCCAGATTACTTCCATTTCCGCCCAAGCTGGTGTGTGTGTGTGTGTGTTTGTGTGTGTATGTGCGTTTGGGGTCGGGGAGAGGACATTCATCTCAGACAAAGAAGTTCCACCCAATGTATGGTCAGAATATCCCACAGGG	6897	0.4875
358	TCCAGATTACTTCCATTTCCGCCCAAGCTGTGAACTGAATCTTCTTAACTCAAGAGGAAGAGCTCTATAAATACAAAGTCTTAGACTGAAATCCTGGGTCTGTCAGTTACCCCAATGTATGGTCAGAATATCCCACAGGG	268	0.375
359	TCCAGATTACTTCCATTTCCGCCCAAGCTGCAGAAAAGAGTAACCGGTGACAACTCAACAAAGCTCTGTCTTGGTTTTCAAGGGTCATCCCCATCCAAACAATCTGGCCACCCAATGTATGGTCAGAATATCCCACAGGG	728	0.4625
360	TCCAGATTACTTCCATTTCCGCCCAAGCTGAATGTATGTCTTTTCAATATGCTCCATGGTACCAGAATTACGTCTGATTGTTCATCAAATCAGTGCTTAGAATTTTAATTCCCAATGTATGGTCAGAATATCCCACAGGG	316	0.3125
361	TCCAGATTACTTCCATTTCCGCCCAAGCTGGCAGGGGCCGCAGGCGGAGCTGCCTGCTAGTCCAGTGCTAGGTGCCGGCACTCTTCAGCCCTTGGGCCGTCCATGGGACCCCCAATGTATGGTCAGAATATCCCACAGGG	656	0.7
363	TCCAGATTACTTCCATTTCCGCCCAAGCTGAATCTCTGCCTCTATGGAATTTATATTCTGGTTGGAGAGATACTTAATAAATATATAAGTAAATAATACTATGGTAGATTCCCAATGTATGGTCAGAATATCCCACAGGG	NaN	0.2625
364	TCCAGATTACTTCCATTTCCGCCCAAGCTGGAGCCCCGGTGTGCCGTGGGATGTGCCAATAATGGCTTCTAAAGTACTCTGTGTTTTCCTAAGCTGCCAGTCTAAACCCTCCCAATGTATGGTCAGAATATCCCACAGGG	1380	0.5125
365	TCCAGATTACTTCCATTTCCGCCCAAGCTGGCGCTTGTCATCTTTAGCTTCATGACCTTAAGCAAGTTATGTGGCCTCTGGGCATCAGTTTTCTCATCTCTAAAGTGGGGCCCAATGTATGGTCAGAATATCCCACAGGG	590	0.4625
366	TCCAGATTACTTCCATTTCCGCCCAAGCTGTCAACACATGAATTTTGGGAGGACAAATTCAATCTATAGCACCTTGGAAATAAACATGCATGCCAGAAAGTTAGAGATTACCCAATGTATGGTCAGAATATCCCACAGGG	362	0.35
368	TCCAGATTACTTCCATTTCCGCCCAAGCTGACCCACTTCACTGACCCTACTACTGCCAAGATCATCAGTGTCCAATATTTTCTTTAGTCTTATTTGACCTTTCCACTCAGCCCAATGTATGGTCAGAATATCCCACAGGG	1302	0.4125
369	TCCAGATTACTTCCATTTCCGCCCAAGCTGCAGACAGTGTGAAGGGCAGCAGAAAGAGTATGGATTTTGGGGTCAAGCAAATTCTAGCTTTGCCACTTCTTGGCATGTGACCCAATGTATGGTCAGAATATCCCACAGGG	992	0.4625
370	TCCAGATTACTTCCATTTCCGCCCAAGCTGGCCAATATTTTGTATTCGTTTTATATTTGATTTATCCAGATACTCTAAGGAGTTGAAACAGAGAGGACCGTTAGAGAGGTCCCAATGTATGGTCAGAATATCCCACAGGG	16	0.35
371	TCCAGATTACTTCCATTTCCGCCCAAGCTGATATGTATACATGGAGACACACTTCTTTTATTGAGTCTATGTTATTCTTCTGTAAGCTCTTGGATCTCTTCTCTTGTCCTCCCAATGTATGGTCAGAATATCCCACAGGG	750	0.35
372	TCCAGATTACTTCCATTTCCGCCCAAGCTGCAGGGCCCTTCTGTGTGCCCTGCAGGCCTCCTGGAGGCAGCCTGGGGTGTGAGAATGAGGGAGACCATCTGGAAATGTCCCCCAATGTATGGTCAGAATATCCCACAGGG	266	0.625
373	TCCAGATTACTTCCATTTCCGCCCAAGCTGAGGTAGAGCTCACAGAATTTGCTGAGGAACTGGCTGCAGGGTATGAGAGAATGAGAGATGTCAGACCAAGATGGGCAGGGCCCAATGTATGGTCAGAATATCCCACAGGG	1020	0.5125
374	TCCAGATTACTTCCATTTCCGCCCAAGCTGAATCCTTTCTAATATCCATCCACTCAGGTGAGCTGGCAGGGCAGTAGCTGTGCAGGGTTCAGGGTCATTATATGTCAATGCCCAATGTATGGTCAGAATATCCCACAGGG	314	0.475
375	TCCAGATTACTTCCATTTCCGCCCAAGCTGGGGCGTGGCCTGCTTTCCCATCTGTAGATCCTCCCCAGGTTCTGGCAGGGCACCTGGCACAGAACAAACCCTCAGTGAATCCCAATGTATGGTCAGAATATCCCACAGGG	1096	0.5875
376	TCCAGATTACTTCCATTTCCGCCCAAGCTGAATTTAAGTATTAAAGAGAAGTCTCCATCCTTGAGTCAGACAGAACAATGAAGTGTTAAAATATCCCATACTAACTAAATCCCAATGTATGGTCAGAATATCCCACAGGG	350	0.3
377	TCCAGATTACTTCCATTTCCGCCCAAGCTGAGGAAGGTGCCTGGTGCACAGGTCTGTAATCCACAGCTCCTCCTGTGGCCAGTGATGATGGCACCTGGGTGATCACTCACCCCAATGTATGGTCAGAATATCCCACAGGG	1098	0.575
378	TCCAGATTACTTCCATTTCCGCCCAAGCTGGCGTTCATCTCCTAACCCTTTCTGCTCTCTGGGCTGCCTCGTCACTCCCTCTTTTCCCTCCTCACAAAATCCAGAAGCCCCCCAATGTATGGTCAGAATATCCCACAGGG	1768	0.55
379	TCCAGATTACTTCCATTTCCGCCCAAGCTGCTTCCATATTTCGGATCTTGATTCACACATTGCATGAACATTGGGGCCTTTCCTGGTCGTGCTATTCCAAACACGAAATACCCAATGTATGGTCAGAATATCCCACAGGG	1342	0.425
380	TCCAGATTACTTCCATTTCCGCCCAAGCTGCTGCACCCCACAAGGACCTCCCTGCTCCACAGTCCAACCCGTCCCGCTCTTCTGAGTCCCTTACAGACTGAACAGCCTCTCCCAATGTATGGTCAGAATATCCCACAGGG	2110	0.6
381	TCCAGATTACTTCCATTTCCGCCCAAGCTGGTCTATCGGGGCAGGGTTGACAGAAGGACAGAGTTGGAACCAATCAGGGAGGAACCACTCTGGGAGGCAGCTCTAAGCCTCCCAATGTATGGTCAGAATATCCCACAGGG	940	0.5625
382	TCCAGATTACTTCCATTTCCGCCCAAGCTGTTCTGGCTGGGAATATGCTCTTGCATCCCACTGGCACCCCTGGCCCTGGTTCCAGCTCCCTCTATCCTGGCTGTGGGACCCCCAATGTATGGTCAGAATATCCCACAGGG	1110	0.6125
383	TCCAGATTACTTCCATTTCCGCCCAAGCTGAACCTGCACCAGGGCCATTTGTGTTGTGAAGGCAACTGCCAGGCTGCCGAGGGGCCCCAGGCTGAGGGGTAGCACAGCACCCCAATGTATGGTCAGAATATCCCACAGGG	858	0.6375
384	TCCAGATTACTTCCATTTCCGCCCAAGCTGGTTTTCTCATCCTCACAAGCACCAGGGCTGGTTTGGAAGCGGCATATGTGACTTGCTCCTCCAATCACTGGGGCAGGGAGCCCAATGTATGGTCAGAATATCCCACAGGG	766	0.55
385	TCCAGATTACTTCCATTTCCGCCCAAGCTGAAGGTGAGTAGCGCTGACCAGGTGCTCAATGGAGGCCAATTCCCTCCTTTCCTTCCTCCTTTCCTCTCCCTCCCTCCTCTCCCAATGTATGGTCAGAATATCCCACAGGG	2668	0.5625
386	TCCAGATTACTTCCATTTCCGCCCAAGCTGTGACTTGCCCAAGGTCTTATAAGCAGTAAGCAAAGTTGCCAGGAGTGGAACCTGATGGGACCAGGTCTGCCTGGCTCCAGCCCAATGTATGGTCAGAATATCCCACAGGG	996	0.5375
387	TCCAGATTACTTCCATTTCCGCCCAAGCTGGCCCTGAGCCCGCAGAGGGAAGGACTAGAACTGGGCCGGGCGGGAGCCCCAGCTGTGGCTGGCTTGAGCGCAGTGCAGGACCCAATGTATGGTCAGAATATCCCACAGGG	512	0.7
389	TCCAGATTACTTCCATTTCCGCCCAAGCTGTAATTACAGGGAATGTGATTTCTGGCTCTCGGTTAGCTAGTGTTCAACCTCGCCCTTCAAGTATCTTTATACTAAATATTCCCAATGTATGGTCAGAATATCCCACAGGG	352	0.375
390	TCCAGATTACTTCCATTTCCGCCCAAGCTGATCTCCCCTGTGCCTACAAGGGTGCAAAGAGGGCTGCCAGCGGCCTTGGTCCCACCTACAGACTGAAAGTCAAAGGAAGTCCCAATGTATGGTCAGAATATCCCACAGGG	922	0.5625
391	TCCAGATTACTTCCATTTCCGCCCAAGCTGTGATGAGGATGGTGATGGTGAGAATGGTAATGGTGATAATGGTGATGATGATAATAGTGATAATGATGGTGAGGATGGTGCCCAATGTATGGTCAGAATATCCCACAGGG	3533	0.4
392	TCCAGATTACTTCCATTTCCGCCCAAGCTGAAGGCGCTTTCACCAGTGCCTGGGATGTGCTCTGTAGTTTCTGTGTGTTAACTATAAGGTTGACTTTATGCTCATTCCCTCCCAATGTATGGTCAGAATATCCCACAGGG	602	0.45
393	TCCAGATTACTTCCATTTCCGCCCAAGCTGAGATAGGAAGATTATCCTGGTGGACCCTATGTAATCACAAGGGTGCTTAAATACTGGAAGGGGAAGGCAGAAGGTTAGGGCCCAATGTATGGTCAGAATATCCCACAGGG	418	0.4625
394	TCCAGATTACTTCCATTTCCGCCCAAGCTGCCTGGGTCCTCTGCTGCCTTATCAGTGAAGCTTTGTCAGTATTTCCATCATAAACCCTGGGTGTGGGGCGAAGTGGCCTACCCAATGTATGGTCAGAATATCCCACAGGG	514	0.525
395	TCCAGATTACTTCCATTTCCGCCCAAGCTGAAATATCTATACTGCTTTCCAAAATGGCTGTACTACTTTATGTTTCTACAAACAGTGTATGAGCATTCCCCTTTCTCTACCCCAATGTATGGTCAGAATATCCCACAGGG	588	0.35
396	TCCAGATTACTTCCATTTCCGCCCAAGCTGTTGGGCCAGGATGAAACATGATGGGGCTGGAGTGAAAGGCTAAGGAGTAGGACTTCATCCTGAGCCAGAGCTCAGAGGCTCCCAATGTATGGTCAGAATATCCCACAGGG	1444	0.5375
397	TCCAGATTACTTCCATTTCCGCCCAAGCTGTAAGCAAGGAAGCATATAGACTAGAATGCCTCTGGTAGCCGTGCTGTGACTATGAAGAGAAACAGCTTTAGGCTGACATGCCCAATGTATGGTCAGAATATCCCACAGGG	810	0.45
398	TCCAGATTACTTCCATTTCCGCCCAAGCTGGCATGGTACCCTGATTCTGATACATGATAGTATTTATAAATAGGCAGAGCTTTGGACTGCCAGCTGGATCAGAAGAGGACCCCAATGTATGGTCAGAATATCCCACAGGG	194	0.4375
399	TCCAGATTACTTCCATTTCCGCCCAAGCTGCTGAGTAAAATACAAACACTTACACCTTCAAATGAATGCACTGATGCTCAGAAACACAACAGCCAAAATCTGTATTAAAGCCCAATGTATGGTCAGAATATCCCACAGGG	1206	0.35
401	TCCAGATTACTTCCATTTCCGCCCAAGCTGGCCCTTCTTGTCTAACTCTCTGCCCATGGACTCTTTCTTGTTCCATGTGGTGGGAGCTTGGTTGCCCTCAGTTCTGGAGCCCCAATGTATGGTCAGAATATCCCACAGGG	1310	0.5375
402	TCCAGATTACTTCCATTTCCGCCCAAGCTGAGGCCATTAAGCCTTATTCTGCTGTTTCTAGACTTAAATGTTTCCTCAGTTCCTCCTTCAACAACCACAAAATAAAATCCCCCAATGTATGGTCAGAATATCCCACAGGG	1228	0.375
403	TCCAGATTACTTCCATTTCCGCCCAAGCTGGGTATACACGGACACAAATATGGGAACAATAACTATCGGGTATTCTGAAAGGAGGGAGAAAAGGAGGAAGGCAAGGGTTGCCCAATGTATGGTCAGAATATCCCACAGGG	567	0.45
404	TCCAGATTACTTCCATTTCCGCCCAAGCTGATGACCTATCTGCCCTACCCACCACAAGACCAGATATTCAAACTGAGGATGATTGTAGAAAATGCTCTGGAGTTATGGAACCCAATGTATGGTCAGAATATCCCACAGGG	892	0.425
405	TCCAGATTACTTCCATTTCCGCCCAAGCTGAACTGATTCACAGTGGGAAGGTGACTTGCCTCAGATCCCACAGCTAATAGGAGGAAGAGGCTGGATTCATGTCAGGCTGTCCCAATGTATGGTCAGAATATCCCACAGGG	916	0.5
406	TCCAGATTACTTCCATTTCCGCCCAAGCTGGGATATGTATTTTAGGAGTGAAATTTCTGGAGAATAGCGTATGTGTATTATTGGCTTTAGTAAATACTGGAAAGGTTTTCCCCAATGTATGGTCAGAATATCCCACAGGG	204	0.325
407	TCCAGATTACTTCCATTTCCGCCCAAGCTGAGTTTTCATAACCGTCACTTTACAATTACACTGTAATTAAGAAATTACAATGTTCAAATCACTGCCTATACCTTAATTAACCCAATGTATGGTCAGAATATCCCACAGGG	324	0.275
408	TCCAGATTACTTCCATTTCCGCCCAAGCTGGGGTGGTGGGGAAATAGACAATAAATCCCTTATTATATGTCATATGTTAGACAGTGAAGAGGTGAGGGGATATGCCATGTCCCAATGTATGGTCAGAATATCCCACAGGG	442	0.4125
409	TCCAGATTACTTCCATTTCCGCCCAAGCTGCTGCTAGCTTTAGGCCAGGGCAGATCTTACTGGCCTAAAGCCAGGAAGGTTCACTTAATCATGTATAAAGAAATGACTGACCCAATGTATGGTCAGAATATCCCACAGGG	472	0.4375
410	TCCAGATTACTTCCATTTCCGCCCAAGCTGCTTTCCTACCTCTGCCACATAGTAGGTAGGCCTTTTAAAATCTCTTGAGCCTTGGTTTTCTCATTAACCTGTAAATGTGCCCCAATGTATGGTCAGAATATCCCACAGGG	406	0.4125
412	TCCAGATTACTTCCATTTCCGCCCAAGCTGTTGACCGAAACCACATGATGAAATGCAGCATTTTAACTATGAACAACAGCTGTTGTTTATTTAGCTCCTGCTATGTACTACCCAATGTATGGTCAGAATATCCCACAGGG	598	0.3625
413	TCCAGATTACTTCCATTTCCGCCCAAGCTGCCTCAACCTTATGGTCCTACTTACACTTTGATGGGAACACGCCATGACTTGTTCTGCCTTTGCAAGTCCTCTCCCTAGAACCCAATGTATGGTCAGAATATCCCACAGGG	2262	0.475
414	TCCAGATTACTTCCATTTCCGCCCAAGCTGTGACTAGCATCTCTTGATCACCTATGACGTGCTAAAGTCCGCGATAGGCACCTTCACACATGTACTCAGCAGTTTCATTTCCCAATGTATGGTCAGAATATCCCACAGGG	950	0.45
416	TCCAGATTACTTCCATTTCCGCCCAAGCTGTTTGCAGGCTAAAGCTGAGGCTTGTACCAGTAAGGTTCCTTTATAACCTTATTACACAAAGTGCTTTATAATTTACAAAGCCCAATGTATGGTCAGAATATCCCACAGGG	390	0.35
417	TCCAGATTACTTCCATTTCCGCCCAAGCTGGAGGAGAAATGAATAACATTTATAAAGCACTTACTTGGTATCAAGTATTATGCTAGGTACTTATATACAGTAATTAGTTCCCCAATGTATGGTCAGAATATCCCACAGGG	NaN	0.2875
418	TCCAGATTACTTCCATTTCCGCCCAAGCTGGAAACAAGCCTGGTGAAATGGAATGGTCAGAAAAGCCTCTCTAGCATAGTACTACTTACGGGGTTAATTTCATGAGGAGCCCCAATGTATGGTCAGAATATCCCACAGGG	768	0.4375
419	TCCAGATTACTTCCATTTCCGCCCAAGCTGGAAGCAAGATAGGGTCAGCCATGTAGGATTTATCTCACTGCCATTATTTTGCAAAGGTGGTTTCAATCCCTCCCTTTGGACCCAATGTATGGTCAGAATATCCCACAGGG	668	0.4375
420	TCCAGATTACTTCCATTTCCGCCCAAGCTGGTGAAGTACAGGAAAGCAAGCCCAATTCTGCAAACAAATTTGAAGACTCTGCTCACACCACATCAGCTAGCATCCTCTTGCCCAATGTATGGTCAGAATATCCCACAGGG	1248	0.45
421	TCCAGATTACTTCCATTTCCGCCCAAGCTGCCTGTATAAACAAAAGCATGAGAACAGAACTTCCCTAAGCAGCCGAGATGGCTTTTCTGGTCTGTACCTTTCAGCTGGGGCCCAATGTATGGTCAGAATATCCCACAGGG	680	0.475
422	TCCAGATTACTTCCATTTCCGCCCAAGCTGTCCCTCATCTTGCCTCATTCTTCTAAATGGTAATATTCCCCTCCTGACAATGTTGGTTCATCTGTGTCATTTTATCTCCCCCCAATGTATGGTCAGAATATCCCACAGGG	1322	0.4125
423	TCCAGATTACTTCCATTTCCGCCCAAGCTGATACATATCAGATCAAGGCACTCTCCTCAGAGCAACCATTAATTGAATCCCTTCATCCATAAATCAAGTTCAAACTGCTTCCCAATGTATGGTCAGAATATCCCACAGGG	1296	0.375
424	TCCAGATTACTTCCATTTCCGCCCAAGCTGGCCCTCTCCTCTTCTCTGGGCTCATAGAGCACCCTGTGCCAACCTTTATCATAGCACCTGAGTAGAAACTCAAAACATTCCCCAATGTATGGTCAGAATATCCCACAGGG	1638	0.4875
425	TCCAGATTACTTCCATTTCCGCCCAAGCTGCAGAACTAGGAACTATGTCCACAACTGCTCACCAAAGTATCAAGAGACAGACTCTCTCCATGGTTCTGATTCAAATAAGACCCAATGTATGGTCAGAATATCCCACAGGG	636	0.4125
426	TCCAGATTACTTCCATTTCCGCCCAAGCTGCTCCCAGATCTACGAGAAAGGATGGTCAGACCTATTCGAATTCAAGCGAGGAATGACACTTGGGACACATCAACACGGGCCCCAATGTATGGTCAGAATATCCCACAGGG	440	0.5
427	TCCAGATTACTTCCATTTCCGCCCAAGCTGGAAGCCACCAGCTGTAATCCACCTTCATGGTCACGGTCAGGAAGCTATGTGATGAGGAAGCTGCCACTATCAGGAGGCAACCCAATGTATGGTCAGAATATCCCACAGGG	1012	0.525
428	TCCAGATTACTTCCATTTCCGCCCAAGCTGAGCACTTGTAAATACTTACAGGTTACTCCAAGGCAGTTTCATTCCTCTAATCCTGACTCTTACCTCAACTGTGCCCCTTGCCCAATGTATGGTCAGAATATCCCACAGGG	1672	0.4375
429	TCCAGATTACTTCCATTTCCGCCCAAGCTGAGCACTCTAGTTACAAATATAATAAATCAGTGATGGCGAGGTAAGGGCAGGAGCACCAGTAGCAGGTGGGCAGGGTGTGGCCCAATGTATGGTCAGAATATCCCACAGGG	286	0.5
431	TCCAGATTACTTCCATTTCCGCCCAAGCTGCTTATGGATAAAGTATAAATGTTTGCAAGGGAATAGCAAATATTAAAATCAGATAGTGGCCACATCTGGGGAGTGACAGACCCAATGTATGGTCAGAATATCCCACAGGG	NaN	0.3625
432	TCCAGATTACTTCCATTTCCGCCCAAGCTGCTTGTAGTCCTTGCAGACCAAGGACTACATCCTTTTGTGAAAGCAAATTGTCTTTTGTCTTCTGCCTACCTCAATGAACCCCCAATGTATGGTCAGAATATCCCACAGGG	882	0.425
433	TCCAGATTACTTCCATTTCCGCCCAAGCTGTGGAGTGATGCTTGGGATTCTCTGGGAAGATAGGACCAATTCCCTGCTTTCCAGTTGCTGTGATCTGAGTGTTTATGTTCCCCAATGTATGGTCAGAATATCCCACAGGG	658	0.4625
434	TCCAGATTACTTCCATTTCCGCCCAAGCTGCTCCATGATTCTTTGGTTTCTGTCATAGCTGAGATTCCATTGACTATGAGCAACTTGCAGACAGGGACCTACTACTCTGTCCCAATGTATGGTCAGAATATCCCACAGGG	1218	0.4375
435	TCCAGATTACTTCCATTTCCGCCCAAGCTGAGGTAAAGTTTTGGTTAGCAAGCTGGTCTTTTCTTCCTATTTATTGTTGGTAGAGCCCATAGAGAAACAACTATTATTGCCCCAATGTATGGTCAGAATATCCCACAGGG	436	0.3625
436	TCCAGATTACTTCCATTTCCGCCCAAGCTGACATATCCAACTGACCTTTGTATCTGTAGAGCCTAGCTCCAAGGCTGGGCGTATCCATCAGTTTTAGACATTGAAATCAGCCCAATGTATGGTCAGAATATCCCACAGGG	596	0.4375
437	TCCAGATTACTTCCATTTCCGCCCAAGCTGTACCAATGGTTGAATTCTCTGTGTATTCTGGATATTAATGTCTTGACCAATGAATAGTTTGCAAGTATTTTCTCCCATTCCCCAATGTATGGTCAGAATATCCCACAGGG	722	0.3375
438	TCCAGATTACTTCCATTTCCGCCCAAGCTGAGAAACTGTTCAGTTACTTCTGAGCTTTAGTTTGCTTCCCGGTAAAGGGACATACTAACACCTATTCCATGGGTCCATTACCCAATGTATGGTCAGAATATCCCACAGGG	322	0.4125
439	TCCAGATTACTTCCATTTCCGCCCAAGCTGCAAGATGAGGCCTTCGGAATTTGCTATAACATTGAATAATAGTTGGTGCTATAACTGTTATTAACACCATAATAATAGTTCCCAATGTATGGTCAGAATATCCCACAGGG	636	0.3125
440	TCCAGATTACTTCCATTTCCGCCCAAGCTGCTATTATTTGCATTGTCACTTCTTAAAGACTGGAGGTAAATGGAGACCTTCCATATTCAAGCTCTAACCTATCACTTTCACCCAATGTATGGTCAGAATATCCCACAGGG	396	0.3625
441	TCCAGATTACTTCCATTTCCGCCCAAGCTGTTCCCTTTCTGCAGCACGCACAGTGCCTGACCATCTTTCACTGCATGGACTCTGGCCCAAGACCCTGTATCCTGGTGCTCCCCAATGTATGGTCAGAATATCCCACAGGG	878	0.5625
442	TCCAGATTACTTCCATTTCCGCCCAAGCTGTATAAAAGTGAGCGCTTCAAGTGCTCTAGTGTACATGTCAAAATTAAAGCACGAGTTCCACGGGATGGCTCACCACCCTCCCCAATGTATGGTCAGAATATCCCACAGGG	484	0.4625
443	TCCAGATTACTTCCATTTCCGCCCAAGCTGAAGGTACGTAGGATATAAGATGGTGATATGTAAGTGCTACATAGGGAAATCAAGCCGAGAGGGGAGGGATGCAGCTCTAACCCAATGTATGGTCAGAATATCCCACAGGG	286	0.45
444	TCCAGATTACTTCCATTTCCGCCCAAGCTGCATGTCATCCCACCTCCCATCAGTATCTCTAGCCTCCAGATAGCAGTTTCTGGTGTTACCCTCATCAAGGTATTTCTCAACCCAATGTATGGTCAGAATATCCCACAGGG	936	0.4625
445	TCCAGATTACTTCCATTTCCGCCCAAGCTGCCATCAGGCAAGTATAATAATTTAATAATTATTATACTTGCGTGTGTGTGTGAATGTACATGTGAATGTATGTCATGTGTCCCAATGTATGGTCAGAATATCCCACAGGG	192	0.3125
446	TCCAGATTACTTCCATTTCCGCCCAAGCTGTGGCGTGGGATGCGGGCATAGAGAGAAGGAAATAGCACCACCTCATAGCGCAAGGATGCTCTTGAAAATGACCTATCATACCCAATGTATGGTCAGAATATCCCACAGGG	326	0.4875
447	TCCAGATTACTTCCATTTCCGCCCAAGCTGTTAAATGTTTTCTAGTTTACTAAATTTCCTGTGCCTAATCAGCTGCTAAAGCCCATCTATTAAGTGCTTAATTTTAGTTACCCAATGTATGGTCAGAATATCCCACAGGG	1555	0.3
448	TCCAGATTACTTCCATTTCCGCCCAAGCTGATATTCTGAAACTTAGCTCTCTGACATCTTGACCAGTCCTACCCAAGGCACAAAGCCAAGAAAGAAATGATCAGAAGAGACCCAATGTATGGTCAGAATATCCCACAGGG	418	0.4125
449	TCCAGATTACTTCCATTTCCGCCCAAGCTGGTCGTGTTAACTCTCGTCTCACTAAGCACTTATCCCAGGATAAGCCGGACTCTCACACCCTTAGGCCTTTGCGCACACTACCCAATGTATGGTCAGAATATCCCACAGGG	2498	0.5125
450	TCCAGATTACTTCCATTTCCGCCCAAGCTGAAGCCGGAGGTATCAATGAGTTATGCCGTTTACATTATTTAAGCTTGTGCAGATGCCTGCGCCTCAGGTATGCACAGATCCCCAATGTATGGTCAGAATATCCCACAGGG	712	0.4625
451	TCCAGATTACTTCCATTTCCGCCCAAGCTGGAGGTCAAAGCAGTCCACGGGTAAGGAGGAACCGGCCAAGTTGGAGGAGGCAGAGCTGTGAGCTTGCTGCCCTTCCAATCCCCAATGTATGGTCAGAATATCCCACAGGG	634	0.5875
452	TCCAGATTACTTCCATTTCCGCCCAAGCTGAAACAATATCCACAAGGCAGCCAATGGAAGCAACCTCTTGCCATATGACTGAGATCAAGCAATTGATTAAAAGTCTCCCTCCCAATGTATGGTCAGAATATCCCACAGGG	640	0.4125
453	TCCAGATTACTTCCATTTCCGCCCAAGCTGTGACGCTGTGATATGTGCTATTTGCTGTGGCTACATGATATGTGCTAAAACTAAATTGCATTGTTTTATAGAATGAATGGCCCAATGTATGGTCAGAATATCCCACAGGG	656	0.35
454	TCCAGATTACTTCCATTTCCGCCCAAGCTGTTGAAAAGACTACTCTTTTCAACAAATGAATAGTGTTGTCGCCCTTGTTGAAAGTCAACTGACTGTAAATATAAGGGTTTCCCAATGTATGGTCAGAATATCCCACAGGG	714	0.3375
455	TCCAGATTACTTCCATTTCCGCCCAAGCTGTACCCATTGTTTCCAAATTTCACTTTGGGCTTTCTCACCTCTGGGCTCTGCATTTACTGATTCATGAGGCACATGTTTGTCCCAATGTATGGTCAGAATATCCCACAGGG	776	0.425
456	TCCAGATTACTTCCATTTCCGCCCAAGCTGGAGGTGAATGAGAAGATGGATGCACAAGATAACAGGGGAACGGAAAAGAATCATAGACAGGGGAGATGGGACCAAGATTTCCCAATGTATGGTCAGAATATCCCACAGGG	728	0.45
457	TCCAGATTACTTCCATTTCCGCCCAAGCTGCTGGTAAACTCTCACTGAATGAAGAAAGCTCTCTGAAAACGTCATATATAAGCTCTGGAATTTTCACAAATGCCCACAACCCCAATGTATGGTCAGAATATCCCACAGGG	340	0.3875
458	TCCAGATTACTTCCATTTCCGCCCAAGCTGGGCAGAGTTAGTTATGTTTCTTTTGCGCTCCTGTAACATTCTATCATATATTTATAACTCATCACACTACATTTTAGCTACCCAATGTATGGTCAGAATATCCCACAGGG	254	0.325
459	TCCAGATTACTTCCATTTCCGCCCAAGCTGATATCTCTAGAAAGTTTTCATCTTGCCAAACTGAAAGTCTGTGTCCATTGAACAACTCCCCATCTTTCCCTCTTCTGAGCCCCAATGTATGGTCAGAATATCCCACAGGG	1286	0.4125
460	TCCAGATTACTTCCATTTCCGCCCAAGCTGAGACTCCTTTAAAATTTTCCTTCCCTTCTGAAGCCGTCATAAAATCTGCTTGGTCCTTGTCCCTAACCCAGACTGGTGTACCCAATGTATGGTCAGAATATCCCACAGGG	1698	0.4375
461	TCCAGATTACTTCCATTTCCGCCCAAGCTGATAGCTGGCATGCCTTAGTTAGCAAGTTTGTAAAGTCATCACTTTACAAAGTAGATAATGATACCTACTTTTCAGAGTTTCCCAATGTATGGTCAGAATATCCCACAGGG	880	0.3375
462	TCCAGATTACTTCCATTTCCGCCCAAGCTGAGCTATTGGTTAATTGAGATTATTTTAAAAGCTGTGTGACCTTGGAAAACTGATTAACTAATACAGGTATTTATAAGATGCCCAATGTATGGTCAGAATATCCCACAGGG	2	0.2875
463	TCCAGATTACTTCCATTTCCGCCCAAGCTGATACCTTACCAAATGACTATGTTAGTAAATACAGTCATGCATTACTTAACGAAGGGGATACATTCTGAGAAATGTCCTTACCCAATGTATGGTCAGAATATCCCACAGGG	402	0.3375
464	TCCAGATTACTTCCATTTCCGCCCAAGCTGTTTGCTGGTAGGCCATACATGGAGAGCTTGCCACATTGGACGCTTCATAGGACACTGTGTTTATTTTCACCTGTCATCTTCCCAATGTATGGTCAGAATATCCCACAGGG	780	0.45
465	TCCAGATTACTTCCATTTCCGCCCAAGCTGTCCTACATTTCTCTATAGGAGGGACTTAGAGGATACAATCTGGCTTTTAGGGCTTGCTTGGCCAACATTACGTTAACTTTCCCAATGTATGGTCAGAATATCCCACAGGG	180	0.4125
466	TCCAGATTACTTCCATTTCCGCCCAAGCTGATTGTCTAACAATGTGTTTTAAATCCTTAATTAGTTCACTATATGTAGTTTTGCTGCCAAAGAAACTATGGCAACAGCCTCCCAATGTATGGTCAGAATATCCCACAGGG	718	0.325
467	TCCAGATTACTTCCATTTCCGCCCAAGCTGTGTTTGAAGTGCATTGCTTTGACATGGGAAAGTCATGCCTTGAAGTGAACACATTGTCAATAGAAATCTTCATCCCCTTTCCCAATGTATGGTCAGAATATCCCACAGGG	1346	0.3875
468	TCCAGATTACTTCCATTTCCGCCCAAGCTGTACTGTGTAGATGAAATAAATGAGGTAGGTACATAAACTGCCTGGGCCACAGTAGGCACCCACCATCCAGCAGCTCCTGCCCCAATGTATGGTCAGAATATCCCACAGGG	1044	0.5
469	TCCAGATTACTTCCATTTCCGCCCAAGCTGAATTACATGTCATTGTAAAACTGCAAGCTGCGAGAGATGACAGCCTATCTAAGGCAGTGGACTGGGGAAGGATACTGAGGCCCAATGTATGGTCAGAATATCCCACAGGG	1112	0.4625
470	TCCAGATTACTTCCATTTCCGCCCAAGCTGAAAAGAGTGAGCAGCTTTTCTAGGCTTGGTTAGGGGATGAGGGATAGCGATAGTCTGGTGTGGAAGCATGATAAAGCATGCCCAATGTATGGTCAGAATATCCCACAGGG	742	0.4625
471	TCCAGATTACTTCCATTTCCGCCCAAGCTGTGCTGATACTACAACAAACTGAAAGAGGAGGATGTAATCTGTCTCTGTATTAAAGCATCTGCAAAACCAGTACTTAAACACCCAATGTATGGTCAGAATATCCCACAGGG	298	0.3625
472	TCCAGATTACTTCCATTTCCGCCCAAGCTGCAGTGTGACTAGAGATGTGGTTCTAGGACCACCAACATCCACACAACCTGGAATCTGGTTAGAAATGAAGAGTCTCAGACCCCAATGTATGGTCAGAATATCCCACAGGG	880	0.4625
473	TCCAGATTACTTCCATTTCCGCCCAAGCTGTTCAAAATGAAGTAGGTAAGGGAAAGTGCTGTGGAATTTTAAAGAACTTGAAAGCTTTCTTAATTTTGTCTTTATGCAGACCCAATGTATGGTCAGAATATCCCACAGGG	200	0.3125
474	TCCAGATTACTTCCATTTCCGCCCAAGCTGTGCTTGCTAGTTTTATGAATTCAGCACACGAATTATGCTGCGTTGCTCACATTCAAACCAAACCAACGACTATGTTTAATCCCAATGTATGGTCAGAATATCCCACAGGG	506	0.375
475	TCCAGATTACTTCCATTTCCGCCCAAGCTGAGAACCAACAAATGATTTAGTCAAGAAAGAAATGGAGCCTAGAAGCACAGAGTGAGGTACAGGATGTATTCTTAAGCAAACCCAATGTATGGTCAGAATATCCCACAGGG	228	0.375
476	TCCAGATTACTTCCATTTCCGCCCAAGCTGTCAGGGTCTTTGACCTGCCCACCAATACACAGCTGGTTAAAAGCATGATCAGAATTGAAGCCAGTATTTATCTGACTCCACCCAATGTATGGTCAGAATATCCCACAGGG	498	0.4375
477	TCCAGATTACTTCCATTTCCGCCCAAGCTGACAGAACTTCTAGATCTTTACTGATTACTCCAAGTGGTCAATGAGGAATCTCTGCTCCATCAGAACTCAAATGTTTCCCACCCAATGTATGGTCAGAATATCCCACAGGG	336	0.4
478	TCCAGATTACTTCCATTTCCGCCCAAGCTGTCTGAAGTCTAATGTTTCCTGATACCTCTATGGAAACTTAGGGTTGCAGTGTGTTTTACTGAATTCTTGGACACTGCACTCCCAATGTATGGTCAGAATATCCCACAGGG	376	0.4
479	TCCAGATTACTTCCATTTCCGCCCAAGCTGAGCTATTCACTTGTTTATGACACTGGCAAGATTTGGGCCGACCACTGGCAGATAAAACAGATTGCCCACAGTTATGAAGGCCCAATGTATGGTCAGAATATCCCACAGGG	950	0.45
480	TCCAGATTACTTCCATTTCCGCCCAAGCTGCCCTCCTCTTCTAGCGTTTGCTTGAATCTCACATTCTCCAGGAGGCCTAGCTTTCCCCTCCTCTCTCACCAGAACTCCTGCCCAATGTATGGTCAGAATATCCCACAGGG	1682	0.5375
481	TCCAGATTACTTCCATTTCCGCCCAAGCTGCATTTGAAGGTGCGAAAACAAATGTGGTAGCCGAAATAGACGTAGTGCATTTAAGTCAAATGTGACAGATGACAATGGGGCCCAATGTATGGTCAGAATATCCCACAGGG	420	0.4125
482	TCCAGATTACTTCCATTTCCGCCCAAGCTGATGGCAGAGGAATGGAATCAGAGCTCTTGATTGTGCCTTGCTTGTAGACTGCTCCACCACTGGACTTCCTGATATGTGATCCCAATGTATGGTCAGAATATCCCACAGGG	514	0.475
483	TCCAGATTACTTCCATTTCCGCCCAAGCTGAAAAGAACTGGCTGGGGAGGAAGATGACAGATTCAGCTTTAGTTTATACATGCCTCATGTGAACACTAGATTGTCTTGATCCCAATGTATGGTCAGAATATCCCACAGGG	670	0.4
484	TCCAGATTACTTCCATTTCCGCCCAAGCTGGACCTAATTGCTAACTCCCCAAGCCTCATTTGCTTCCACATGTCACCCTTCAATACCCACCACACTCACATACACACACACCCAATGTATGGTCAGAATATCCCACAGGG	1784	0.475
485	TCCAGATTACTTCCATTTCCGCCCAAGCTGCTCAGTAAATGGGCCAGTGTAGCACATCCAAATGACAAATGTGTGGTCTCTAAAATGTAAAGAGACTCACTAGGCATTGTCCCAATGTATGGTCAGAATATCCCACAGGG	316	0.4125
486	TCCAGATTACTTCCATTTCCGCCCAAGCTGCAAGAAGTGCTGATTTGCATGGAAAGATAATTTAGTTGTCAGTTTTCTATAGTTCTGGTTCCAGTCAGACATCCAAATGACCCAATGTATGGTCAGAATATCCCACAGGG	776	0.3625
487	TCCAGATTACTTCCATTTCCGCCCAAGCTGGAGGGGTAAGCCTGTTCCTGCAGAATTTAAACCGATAGAAGAGGGAAAGCAGTTAGACTAACAGAGCATCAAGCTTGGATCCCAATGTATGGTCAGAATATCCCACAGGG	712	0.45
488	TCCAGATTACTTCCATTTCCGCCCAAGCTGCCAGTTTTCCATGCTGTTCTCTGCTACACTGCTGTGGACATTGCATATACCCCTGTTTTCATACATATCCCATGTGAATTCCCAATGTATGGTCAGAATATCCCACAGGG	1216	0.425
489	TCCAGATTACTTCCATTTCCGCCCAAGCTGTCTGGAGCCAGGAACCACACCTGTCTACATCTTTCAAAGCCTTATCACCTTTGTAATTTAAGCAGTTTCATTTCCACTGACCCAATGTATGGTCAGAATATCCCACAGGG	1072	0.4125
490	TCCAGATTACTTCCATTTCCGCCCAAGCTGTGAGGGAACAGGAGGGAGAGGAGGACCATAAGGAGGAGTCATCACACATATTTACTTTTGGAAAGTATACTTATCATAGTCCCAATGTATGGTCAGAATATCCCACAGGG	170	0.4125
491	TCCAGATTACTTCCATTTCCGCCCAAGCTGTACCTTTTGTAAGTGTGGAGTGCTGGCTCTCAGAAGCAGGGGCCATCTCTGCAGCGTGTCCGGTTCATAGCCTGGGGCTTCCCAATGTATGGTCAGAATATCCCACAGGG	608	0.5625
492	TCCAGATTACTTCCATTTCCGCCCAAGCTGTTAATACAGGGCTATAGGCACTCATTATTCTGGCTTTGGGACATGTCTGACTTTTGTCGATTGCGATTGCGGGAACTTGGCCCAATGTATGGTCAGAATATCCCACAGGG	464	0.45
493	TCCAGATTACTTCCATTTCCGCCCAAGCTGCTATCCTGATAATAGACAAATGGCCAGTGTCTCCGCATTAGCAATCTATCGAGATCTCTGACCTAGCTCCTCAAACAGCCCCCAATGTATGGTCAGAATATCCCACAGGG	1478	0.4625
494	TCCAGATTACTTCCATTTCCGCCCAAGCTGTATCTTCTGGGACAGGAGTTCCCTGCTGGACTGGGAGGCACGGCTCCCTTTGATTCCTGGCACTGCAGTGGTTGATTGGTCCCAATGTATGGTCAGAATATCCCACAGGG	338	0.5625
495	TCCAGATTACTTCCATTTCCGCCCAAGCTGGCATGGTGGTGGCAGCTTATCCCTGCTGTGTGGTGCTGGACAGGGTGACTCACCTGGGCTGGAGAGTCTATGGTGACTTCCCCAATGTATGGTCAGAATATCCCACAGGG	696	0.5875
496	TCCAGATTACTTCCATTTCCGCCCAAGCTGCATTATTTGAATTAGTGTCTTGCATTTGAATCCTTCCTCTCAATTTACCAAAGATGTTTATATATGTCATCTTACATCTTCCCAATGTATGGTCAGAATATCCCACAGGG	190	0.2875
497	TCCAGATTACTTCCATTTCCGCCCAAGCTGTGAGATGTTATTTGGTTGAGAGGCCTCAGTTGATTAAACACAGATTTTCTTATTATAAAATCAGAAATAATAGTACTTGCCCCAATGTATGGTCAGAATATCCCACAGGG	34	0.3
498	TCCAGATTACTTCCATTTCCGCCCAAGCTGTAAAATGAGGGAAGTGAGCCAGGACCTATCAGAGTGTTCATGGGAAGATGCTATGGTACAGGAAAGGAAAGCAGCGAGGGCCCAATGTATGGTCAGAATATCCCACAGGG	448	0.4875
500	TCCAGATTACTTCCATTTCCGCCCAAGCTGATTTAGCCACAAAATAAATGAACTAGCAAGCCATGAAAAGAAAGGGAGGAAACTTAATTGTATTACTAAGTTAAAGAGGCCCCAATGTATGGTCAGAATATCCCACAGGG	388	0.325
501	TCCAGATTACTTCCATTTCCGCCCAAGCTGTTTTCTTCCTTTAGGTGTTCACTAAACTGTTACCACCTCATTGAGGTCTTTATCTGAGAAGATATGTCAGTTAGTTATTACCCAATGTATGGTCAGAATATCCCACAGGG	270	0.3375
502	TCCAGATTACTTCCATTTCCGCCCAAGCTGCTCTTGGTTGAATACTCTGGCTAGGACTTCTAATACTATATTGAAGAGAGTAGTGAAAGTGGGCATTCTTGTCTTTCAGTCCCAATGTATGGTCAGAATATCCCACAGGG	282	0.3875
503	TCCAGATTACTTCCATTTCCGCCCAAGCTGAGTCGGATAGAAAATACCAGTAAGAAGTGCTGTGAGCCAACTTCTTAGATCCTCTTAAATGTTGACAATAACCTCAGGACCCCAATGTATGGTCAGAATATCCCACAGGG	628	0.4
504	TCCAGATTACTTCCATTTCCGCCCAAGCTGTTGCCGAGGCACAGGGGTGGAGCTGCCAAAGGCCATGGGAGCCCTACCCTTGCAACAGTGTGCCCTGGATGTGAGACATGCCCAATGTATGGTCAGAATATCCCACAGGG	464	0.6125
505	TCCAGATTACTTCCATTTCCGCCCAAGCTGCAAGACATTATGCAATTCTCTGTTAATACAGCAAAACTAAGTGAATGAGTCACCAAAATACAATCATTCTCTAGCAAGATCCCAATGTATGGTCAGAATATCCCACAGGG	342	0.325
506	TCCAGATTACTTCCATTTCCGCCCAAGCTGAAAACATGCTAATTATACTTACTACTGTTAAGCAACTGCAATTTAAAGGAAATGTGAAATATTTACGGAAGATGATTGCACCCAATGTATGGTCAGAATATCCCACAGGG	164	0.2875
507	TCCAGATTACTTCCATTTCCGCCCAAGCTGCAGTCTGTATAGCGTGTGACAGTTTACAAGGGCTCTAGGTGTGTGGATAATAACTGCTGTTTGTATAGTGTGTGACAGTTCCCAATGTATGGTCAGAATATCCCACAGGG	734	0.425
508	TCCAGATTACTTCCATTTCCGCCCAAGCTGAAAGCTAGCTTGCAGCAAAGTCCTATCTGGAATCTAGCTTTCTCTTTCTGCTCTATCACTAGGCCCAATAATAGATTTGTCCCAATGTATGGTCAGAATATCCCACAGGG	580	0.4
509	TCCAGATTACTTCCATTTCCGCCCAAGCTGGATTTTACTATTTTGTCTATTTTGGTTTGTGTGAATGTACGCGTCAAATTTAAAGGTGTCTAACCCCAGGGAAAGTTCTACCCAATGTATGGTCAGAATATCCCACAGGG	126	0.35
510	TCCAGATTACTTCCATTTCCGCCCAAGCTGCAACAGCAAGAGTGAACCTTAATGTAAACTACGGACTCTGTAAACTATGGACTCTTAATGTAAACTATAGAAGGTACAACCCCAATGTATGGTCAGAATATCCCACAGGG	378	0.3625
511	TCCAGATTACTTCCATTTCCGCCCAAGCTGAGCAATGCATAGAGAATTCCAGCAGTGATTGAAGAGAGGTGGAGAGTCATATAATATCTACTTTGCCAGAATAACATTATCCCAATGTATGGTCAGAATATCCCACAGGG	154	0.3625
512	TCCAGATTACTTCCATTTCCGCCCAAGCTGCTGGGAAGAATGGAATGGAGGAGTTTGAGTCTAAAAGTGGGAAGATTGGCTCAATTCAGTTCAGAAGTCAAGGGCTGAACCCCAATGTATGGTCAGAATATCCCACAGGG	572	0.45
513	TCCAGATTACTTCCATTTCCGCCCAAGCTGAAGTATTAGATGGACTCATTGTATACATTGGTAGTACCTAATGTTCCTTCCGGATACTTATAGTATCCATCTAATATTATCCCAATGTATGGTCAGAATATCCCACAGGG	165	0.3125
514	TCCAGATTACTTCCATTTCCGCCCAAGCTGTTAGGAAGTAAAGAGAAAGTTTGTCTTCATAAAGTGGCTGTGAACAAATTCAAACTAGAATTTGCATAAGCCAATTGCTTCCCAATGTATGGTCAGAATATCCCACAGGG	262	0.325
516	TCCAGATTACTTCCATTTCCGCCCAAGCTGGTGAAATGTATATTGCCAAGTTCTCCTTTCACACCATACTGCAAAGGAAAATAAGCTCTAAAAGGGAGGAGCATCTCTTTCCCAATGTATGGTCAGAATATCCCACAGGG	314	0.3875
517	TCCAGATTACTTCCATTTCCGCCCAAGCTGAATAAGATAGATACCACTGTTACTACTATTTCACAAATGAAGAAACTGAGGCAAGAAGAAGGTATGCAACTTTACTCATGCCCAATGTATGGTCAGAATATCCCACAGGG	396	0.3375
518	TCCAGATTACTTCCATTTCCGCCCAAGCTGTGTTCCTGATTTGCTGAGAGTTTTGAATGGGAATGAATGTTAGATTTTCAATCTCTGCCTATTGAGATTATCTTGTGGGTCCCAATGTATGGTCAGAATATCCCACAGGG	228	0.3625
519	TCCAGATTACTTCCATTTCCGCCCAAGCTGGTTTATTTCTCTAGCTTAAATTCCACTGACTGCTTTTCATTAAAATAGACAGGGATGGTGCATTTCTGTGTGCATGTGTGCCCAATGTATGGTCAGAATATCCCACAGGG	254	0.375
521	TCCAGATTACTTCCATTTCCGCCCAAGCTGGCCTGTTAGGCTGGAATGGGAGGCAGACTGTGTGCCCTTTAAATCAAATCATTTCCCTTCAGAGATGACAGAGAGCATGCCCCAATGTATGGTCAGAATATCCCACAGGG	626	0.4875
522	TCCAGATTACTTCCATTTCCGCCCAAGCTGCAATCTTTGCTTTTGTTGCAACTGCTTTTGGCATCTTCATTGTAAAATCTTTCCTTGTGCCTATGTCCCGAATGGTATTGCCCAATGTATGGTCAGAATATCCCACAGGG	894	0.3875
523	TCCAGATTACTTCCATTTCCGCCCAAGCTGTATTTCCACATAGCTTGTCTTCAAGTTCATGAATTCTTTCGTCAGTTTGATGAACGCTGCTGTTGAGAGACTATGATACACCCAATGTATGGTCAGAATATCCCACAGGG	NaN	0.375
524	TCCAGATTACTTCCATTTCCGCCCAAGCTGGGATATTTCTATACATAGAAAACTTTCAAATATTATATTTTATAAGCAATGCCTAGCTTCAGAAGCAACAAACACTAGATCCCAATGTATGGTCAGAATATCCCACAGGG	2	0.275
525	TCCAGATTACTTCCATTTCCGCCCAAGCTGATGGTTCTAACAATGTGATTATGCACATCTTATGTACAATTGTTTTAAATATCTGCTAAGAAAAGAAATGTATGTTTAGCCCCAATGTATGGTCAGAATATCCCACAGGG	50	0.275
526	TCCAGATTACTTCCATTTCCGCCCAAGCTGTAAAGCCTTTTCTTTCTTAACTAAGCACTTATGATGCACTGCAGCAGTAACTTTATCAGTTTGAGGTGCAATAGCAAAATCCCAATGTATGGTCAGAATATCCCACAGGG	212	0.35
527	TCCAGATTACTTCCATTTCCGCCCAAGCTGGAGAGGTCCTCAAACCCAAATTTTAAGTTACCTAAACCTGGAAAATTCTCTCAGAACAAAGCAAGTGTTTAACTGTTCAACCCAATGTATGGTCAGAATATCCCACAGGG	184	0.3625
528	TCCAGATTACTTCCATTTCCGCCCAAGCTGAACAGTAACTAAGGGAATACTACTTCTAATTATAAGAGAATGCATCTGGAATATATACTCATATGAATCTTATTCTAGGTCCCAATGTATGGTCAGAATATCCCACAGGG	NaN	0.2875
529	TCCAGATTACTTCCATTTCCGCCCAAGCTGGATCTCAGGTTTAACCCATATAAAGAGGTAAAGTATCTGCCAGGTTATGCTAAGTCAATGAATCAGCTTTGTTATACTTTCCCAATGTATGGTCAGAATATCCCACAGGG	376	0.35
530	TCCAGATTACTTCCATTTCCGCCCAAGCTGTTCATCATAATTACTTCAAATTACCATTGAACCATAGAATTGGATACTATGTACAATGATCCAAATATCAAATGGTGTTCCCCAATGTATGGTCAGAATATCCCACAGGG	362	0.2875
531	TCCAGATTACTTCCATTTCCGCCCAAGCTGGGTCATGGTCATATTTTCCTGATGATTACTGACTTGCAACAGATTATTTCTGTGGCCTCAGGAAATCCTAAAGTTCACAGCCCAATGTATGGTCAGAATATCCCACAGGG	508	0.4
532	TCCAGATTACTTCCATTTCCGCCCAAGCTGGAGAAACCACAGAGGTTAGAAGCAGCACAGGAAACATTCTGGACTGTCTTAAGTGGAATTGTAATGACATTAACATCGTGCCCAATGTATGGTCAGAATATCCCACAGGG	686	0.4125
533	TCCAGATTACTTCCATTTCCGCCCAAGCTGCCAATAATAATGAAAATTAGATTTATTTGACATAATGTGTACTTAGTAATCCCCTATGGGCTTCCATTTCTTATCTATTTCCCAATGTATGGTCAGAATATCCCACAGGG	NaN	0.275
534	TCCAGATTACTTCCATTTCCGCCCAAGCTGACTGTATTTTAACCTAATCTGAATTTTAATCATAATCCTGTACAATGCATGGATTCTGGTTGCTTTGAAATGGTTCTGTTCCCAATGTATGGTCAGAATATCCCACAGGG	290	0.3125
535	TCCAGATTACTTCCATTTCCGCCCAAGCTGGAGTCTCTCCACTGTTGAAAATGTAGTAATATTAAAAGTTCGAGAGATCAAGTTTAAATAAGAGAATCTCATGTGCAGTTCCCAATGTATGGTCAGAATATCCCACAGGG	236	0.325
536	TCCAGATTACTTCCATTTCCGCCCAAGCTGTCTGCTTTCATGAAGCATACAGATTACAAGTGGGTAGGAGAGGTAGGGCAGGAGGAGACAGATAATAATATAAATAAGCACCCAATGTATGGTCAGAATATCCCACAGGG	594	0.4
537	TCCAGATTACTTCCATTTCCGCCCAAGCTGTCCTGCCAGGGATAAATAGGCATATTCAAGCAGTTGAGAGTGCTCAGCCATAGTCATAGAGAAAAGAAAATTGAGGAATGCCCAATGTATGGTCAGAATATCCCACAGGG	440	0.4125
538	TCCAGATTACTTCCATTTCCGCCCAAGCTGCGACTCCAAAGTTAGCACTTTTATCCATGTTTTACAGATGCTAGAAATGTGGTTCAGATGGGTTAAATTATTTAACTGTGCCCAATGTATGGTCAGAATATCCCACAGGG	512	0.35
539	TCCAGATTACTTCCATTTCCGCCCAAGCTGGAGGTCGATGGTATTGTTTAGGGGAAATTGAAGTAGGGATAAAAGCTTGGATGAGAGTGAGAGGAAAGGATTTAGATAGACCCAATGTATGGTCAGAATATCCCACAGGG	592	0.4
540	TCCAGATTACTTCCATTTCCGCCCAAGCTGAAACAGTTCCCGAAAACAGCAAGCCCTCATTATTATTTGGTGGTGCTGGTAGTAGTTGTGATTAATAACTTTTATACCAACCCAATGTATGGTCAGAATATCCCACAGGG	276	0.3625
541	TCCAGATTACTTCCATTTCCGCCCAAGCTGCATGACATAGCTCCATAAGTTAACCCCATCAGCCACTTCCCGCTTATCTTTCCAGTTCATCTTTCCATGCTCACCACTCTCCCAATGTATGGTCAGAATATCCCACAGGG	2895	0.4625
542	TCCAGATTACTTCCATTTCCGCCCAAGCTGTAAGCCACTGAATCAACTAACTACTTCTAGACTTCTTTCTTTGTGAGATAATAAATTTCCCTATTGTTAACACCATTGGGCCCAATGTATGGTCAGAATATCCCACAGGG	254	0.3375
543	TCCAGATTACTTCCATTTCCGCCCAAGCTGGAGCCTTAGTTTCTTTGTCTGTCAAATGGGTATAACAATGCTTGCCTCATCATATTCTTGCAAATAAGGTCAGATAATTCCCCAATGTATGGTCAGAATATCCCACAGGG	NaN	0.3625
544	TCCAGATTACTTCCATTTCCGCCCAAGCTGCAAGAGTGCTCCGGAACAATGGTAAGACCACTGAGCTAGGAACTAGCTTTGTTTTGTTTGTTTGTTTGTTTCTATATTATCCCAATGTATGGTCAGAATATCCCACAGGG	918	0.375
545	TCCAGATTACTTCCATTTCCGCCCAAGCTGGGCTGATTTTATTATCTATATATAGGAATTTGTTATGTATTTTGTATATTAACCCTTCCTATGATTGTGTTCTCCCTCTCCCCAATGTATGGTCAGAATATCCCACAGGG	NaN	0.3
546	TCCAGATTACTTCCATTTCCGCCCAAGCTGGCTGACTTTAGACATGCTAGAAGTTTTGATTAAGATTCAGTCTATCTTTGGTTTCCTTTGTCTGTAGTCTGGAGATCTCTCCCAATGTATGGTCAGAATATCCCACAGGG	928	0.375
547	TCCAGATTACTTCCATTTCCGCCCAAGCTGGTGTGATGGGAAGAGATCATTACAGTATTTGATTTAAGAGGTGCATACTCGGGATATTTGGAGAAAACACCGCAGGATGCCCCAATGTATGGTCAGAATATCCCACAGGG	836	0.425
548	TCCAGATTACTTCCATTTCCGCCCAAGCTGTAAAACCAGCTGAGCATTTCTTTTCTGCCAGAGATTATATGTGAACCACTCTCACAAGGCTGCGTGTCCCTCTTCTGTGCCCCAATGTATGGTCAGAATATCCCACAGGG	1422	0.4625
549	TCCAGATTACTTCCATTTCCGCCCAAGCTGTAACCTAGGGCTTCTCTTGTTCTCAATGCAAATGGAGTTACAATTGTATTTCTCTTAGTAGAATAGAAAGGCTGTGTTTCCCCAATGTATGGTCAGAATATCCCACAGGG	352	0.3625
550	TCCAGATTACTTCCATTTCCGCCCAAGCTGAGTGAACTAAGATAGATGCCTATGTTTCCTAAGAAGGAACAGAGTGTCTCACCAAATGAGGCTTTACGGAAAATGTTCCACCCAATGTATGGTCAGAATATCCCACAGGG	958	0.4
551	TCCAGATTACTTCCATTTCCGCCCAAGCTGTGTTACTTGTTACTGGTCTGTTCAGGTTTGGGATTTCTTCTTGATAAGTGGCATGCATCTCAGAATTTGTTCATTTCTTCCCCAATGTATGGTCAGAATATCCCACAGGG	348	0.375
552	TCCAGATTACTTCCATTTCCGCCCAAGCTGAGCAAGACTGAAGTAGGGATCAGAGTTGAGAGAGGAAGTCAGAGCTGAGTCCAAAAGAAGAAAAGGAATTGGCCAAGTGCCCCAATGTATGGTCAGAATATCCCACAGGG	2014	0.4625
554	TCCAGATTACTTCCATTTCCGCCCAAGCTGTGGTCTACACTCACTGCTCTACCCAGGCAGATACCTTTATACTTGCTGCCTGGTACAGTGCAACAGGCAGAATGCTAAGGCCCAATGTATGGTCAGAATATCCCACAGGG	1098	0.5
555	TCCAGATTACTTCCATTTCCGCCCAAGCTGGATACAGCAGTGTCCATCTGTGCCCACTTCATGTTGAAATTATGGTCTCTGCCCAGGCCCCATAGGTGCTGCTCCATACTCCCAATGTATGGTCAGAATATCCCACAGGG	1365	0.5125
556	TCCAGATTACTTCCATTTCCGCCCAAGCTGTGAATTCCAAACTTACTAGCCTGGCACTCAATATCTTTCATACTATAGCCTCAGGTTCATACATTTAACTAACAAGTACTCCCAATGTATGGTCAGAATATCCCACAGGG	760	0.35
557	TCCAGATTACTTCCATTTCCGCCCAAGCTGGAATATGCAGAGGAATGGAAGCATAATTATCAAATTTACCATTGCTTTGAATAGTAAACAGCCACAGAGCCCTGACTCTGCCCAATGTATGGTCAGAATATCCCACAGGG	538	0.3875
558	TCCAGATTACTTCCATTTCCGCCCAAGCTGTTAAACTCAAATGAGAATGTGTTACAAATACATTTTAGGTTGACAGAAGGATACCATTCCAAGGCAATTTTCCAGCTTTGCCCAATGTATGGTCAGAATATCCCACAGGG	250	0.3375
559	TCCAGATTACTTCCATTTCCGCCCAAGCTGCCAGAAAGAATCAAAGAGTGAGTGACATGATTTCAGCCTTGTCAGATCCTGAGCAGAGGACCAAGTAAACTTGTATCTGGCCCAATGTATGGTCAGAATATCCCACAGGG	578	0.4375
560	TCCAGATTACTTCCATTTCCGCCCAAGCTGTCTCTCTACCTTTGTCCCTGCTTCGACCTCATTTATTCCATACTCAGCTCTATAAACTTATTTTCCAAATCAAGATTACACCCAATGTATGGTCAGAATATCCCACAGGG	1560	0.3625
561	TCCAGATTACTTCCATTTCCGCCCAAGCTGATTCTGGATTGGAAAATGAGAATAATGAATAAGGAAGACTATGGAACTATTTCTGTAATTCGAAGAAGCTACAATAGAACCCCAATGTATGGTCAGAATATCCCACAGGG	192	0.3125
562	TCCAGATTACTTCCATTTCCGCCCAAGCTGTAATCCTGCTACAGATAAATGGGGAGGCAGACAGGTGAATGTAGAGTCACCGAGCAGGCAAGTTTGTAGCAGAAGTGAAACCCAATGTATGGTCAGAATATCCCACAGGG	618	0.4625
563	TCCAGATTACTTCCATTTCCGCCCAAGCTGGACCTGATTATGACAGATTTATTTTCCTTATAAATTGCTTTTAAAGATAAACAGAAGCCATTTGGGAAGAGATTTATTCTCCCAATGTATGGTCAGAATATCCCACAGGG	NaN	0.2875
564	TCCAGATTACTTCCATTTCCGCCCAAGCTGCAGAAGAAAATCACTGAAGAGATAGGATAAAATGTTTAAAGATGTTACCAGTTCTAGTTTTCTCTTAGAGATTAAGTATACCCAATGTATGGTCAGAATATCCCACAGGG	148	0.2875
565	TCCAGATTACTTCCATTTCCGCCCAAGCTGTTTTGTAAACTTCTCCAGTGATCATGTGTTTAAATATTCAATTGGCAATTCTCAGTTATTTGTTTTAATCTATCAGCAGTCCCAATGTATGGTCAGAATATCCCACAGGG	128	0.2875
566	TCCAGATTACTTCCATTTCCGCCCAAGCTGTAATTAAGTTGGAATTAACTTTTATGATTATTTTGCTAATTATTCATCCTACTAAGAGCCAAAGAGTAATAACATTGGGCCCCAATGTATGGTCAGAATATCCCACAGGG	NaN	0.275
567	TCCAGATTACTTCCATTTCCGCCCAAGCTGTGTCAGCTGCTAAAGGGACAGAATTAATGAGAAACTTACTCTATAGTCTGAAGAATAGCAGCTGGGGTCTGTTTTAACAACCCAATGTATGGTCAGAATATCCCACAGGG	146	0.3875
568	TCCAGATTACTTCCATTTCCGCCCAAGCTGCGTCCAAAGTCTTGCATGCTCTCCCTTTGAATTACAGTCTCTTCTCATTCACAGCATTCCTCTTCACACTCTTCTCCGCACCCAATGTATGGTCAGAATATCCCACAGGG	1434	0.4625
569	TCCAGATTACTTCCATTTCCGCCCAAGCTGAACCATTCTTGCCTTCCTGGGATGAATCTCCCTTGATCATTATAGATAAACTTTCTAAAGTGTTGTTAAATTTGATTTGCCCCAATGTATGGTCAGAATATCCCACAGGG	754	0.3375
570	TCCAGATTACTTCCATTTCCGCCCAAGCTGAAGCAAGAATCTAGCTCAGATATGAGATGGGCTCATTCACGGAGACACCGAGGCACTATTTATCCAGCAACGTCTGTTGCCCCAATGTATGGTCAGAATATCCCACAGGG	742	0.475
571	TCCAGATTACTTCCATTTCCGCCCAAGCTGCTCATTTCAGGGAGAGAGTTCAGGGTAATGTAACAATTACGTATACAAAGGGAGTGTGACATGGACAGATAGAGGAAGAACCCAATGTATGGTCAGAATATCCCACAGGG	184	0.4125
572	TCCAGATTACTTCCATTTCCGCCCAAGCTGCGAGGAGTAGAGTTTGCATCCAATATTTCACTTTTGTCAGAGAATTTTCCTTGGGATGAAAAGGTGGTTCAACATACAAACCCAATGTATGGTCAGAATATCCCACAGGG	788	0.375
573	TCCAGATTACTTCCATTTCCGCCCAAGCTGTAGAGGGGTGAGCAGCAAGCTAGTCAAACATTGAATGAAGTCTTTTCCTTAATCCCATTAATGAGGGAGAAGCCCTCATTCCCAATGTATGGTCAGAATATCCCACAGGG	522	0.425
574	TCCAGATTACTTCCATTTCCGCCCAAGCTGCAAGAGTTCCCAATACAGGCCTCGATACTGTTTATACTCACCCATGTTATTCCTTATATTGGAGGAGTATCTAGACCTGTCCCAATGTATGGTCAGAATATCCCACAGGG	126	0.4125
575	TCCAGATTACTTCCATTTCCGCCCAAGCTGGTTCCTGCATTATTTCACTTACCATTATGTCCAGTTGCATCCATGTTGCTGCACAGGACAAGATTCAATTCCTTTTATGGCCCAATGTATGGTCAGAATATCCCACAGGG	1200	0.4
576	TCCAGATTACTTCCATTTCCGCCCAAGCTGAATTAAACGGCGCTTTATTCCAATGAGCTTCAAATGACTTCTAGCCATTATGTTAGGTGTGGAAATACTATCTCTGTGAACCCAATGTATGGTCAGAATATCCCACAGGG	584	0.3625
577	TCCAGATTACTTCCATTTCCGCCCAAGCTGATTTGTACTTACCAAAGTCTATTATATATCTCATGGGTAAGGCCTTTAATTGTTTGCAAATAATAAAGAAACACATTGGACCCAATGTATGGTCAGAATATCCCACAGGG	80	0.2875
578	TCCAGATTACTTCCATTTCCGCCCAAGCTGACTGATTTACCTAATAATATTGGTTGGGAAGGATAACGGAGGATCATCATTTAACAACCACCATACCCACAAGCATGATTCCCAATGTATGGTCAGAATATCCCACAGGG	760	0.375
579	TCCAGATTACTTCCATTTCCGCCCAAGCTGGTAGAGTTGCCAAGATCATCTGAGAAAGGGGTTAGCACAGCAAGCAGAAATGTAAGCAATTTTGTTTGTTTGTTTCACTACCCAATGTATGGTCAGAATATCCCACAGGG	804	0.3875
580	TCCAGATTACTTCCATTTCCGCCCAAGCTGAAGCATCAGTGTCTTTGGGATGGTTATATAAAAGAATCTGTATTTGTTGCTATTAACGCTATTTTAGAGGTTTCTAAAATCCCAATGTATGGTCAGAATATCCCACAGGG	516	0.3
581	TCCAGATTACTTCCATTTCCGCCCAAGCTGAATGAAGGTATATCTTTCCTCGGCTTTTGCTTGAATGTATGTTATTGTTGTTGTTGTTGTTGTTGTTGCATCCACATGTTCCCAATGTATGGTCAGAATATCCCACAGGG	12	0.35
582	TCCAGATTACTTCCATTTCCGCCCAAGCTGATATGTAGGACTTTAAAATGATGAGACAATTTGCAATATTGAGTTTCAAGTCTGTCTTAGGGAAGTCAGAAGTCTTAAGGCCCAATGTATGGTCAGAATATCCCACAGGG	210	0.3375
583	TCCAGATTACTTCCATTTCCGCCCAAGCTGTAACAGCTCCTGTAATGTTTTATCATGGTTCTTAGCTTTGTTGCAAGGGGTTAAAATATATTTCTTTAGCTCAGTGAAGTCCCAATGTATGGTCAGAATATCCCACAGGG	524	0.3375
584	TCCAGATTACTTCCATTTCCGCCCAAGCTGTAGCTCAAAGTGAAGTGCTAAATTGCAGGTTACTGTGTGCGCAGGGACTGACCACTCTATGGACAATTTGTTGCTGCTGCCCCAATGTATGGTCAGAATATCCCACAGGG	788	0.475
585	TCCAGATTACTTCCATTTCCGCCCAAGCTGAGGTTTAATTGACTTAACACTTCTTTAGGCTGTACAGTAAACGTGGTTGGGGAGGCCTCGGGAAACTTACAATCGTGGCGCCCAATGTATGGTCAGAATATCCCACAGGG	840	0.4625
586	TCCAGATTACTTCCATTTCCGCCCAAGCTGTCATTACTAGAAGAACAAATACTGCTGGCTTCAGGAAATCGAGATGCACACAGAATAAACCTCTCCCAGTAGACATAAGGCCCAATGTATGGTCAGAATATCCCACAGGG	810	0.4125
587	TCCAGATTACTTCCATTTCCGCCCAAGCTGATGCAAGAAAATCTATGAAATCTTGGTGAGAACAGTGGGCATCTGTGGCATCTGAGCAATGGCCCCACTCTCTTCCCGCCCCCAATGTATGGTCAGAATATCCCACAGGG	566	0.5
588	TCCAGATTACTTCCATTTCCGCCCAAGCTGTCCCAAAATATCTCCTCCGTTGTTGTATATTTTATTTATACAAATAGAAACCTAGTTATTCCTCTGAACTCCTCGTATTCCCCAATGTATGGTCAGAATATCCCACAGGG	160	0.325
589	TCCAGATTACTTCCATTTCCGCCCAAGCTGCCATTAGTTTCTCTGAATCCTAGGCCAGGTGTGTGTTTATCTCTGTGAGGAAGTGGGCCAACTCTTTCAGTAGGTCACCGCCCAATGTATGGTCAGAATATCCCACAGGG	910	0.4875
590	TCCAGATTACTTCCATTTCCGCCCAAGCTGAAAAGGCTTTATCCAACCAAGTGATTTGAGACAATAAAGTATAGAATTCTATACATAATTTCAAAACTCCAGTTATATAACCCAATGTATGGTCAGAATATCCCACAGGG	38	0.2625
592	TCCAGATTACTTCCATTTCCGCCCAAGCTGGTCAGGTGAAAAGACTGAAGTGAGGGTGTTGCCTCTTCACAGTCTCAGTCCCTCCTCACAGTCCTACCCAATTCCATCCTCCCAATGTATGGTCAGAATATCCCACAGGG	836	0.5125
593	TCCAGATTACTTCCATTTCCGCCCAAGCTGCTGTTTTCTCTCTGACATATCCAACCACTATCCTAAAACATGCTGGGGCATGTCAGAGCAAAAGAAAGTCTTAGTTCAACCCCAATGTATGGTCAGAATATCCCACAGGG	412	0.4125
594	TCCAGATTACTTCCATTTCCGCCCAAGCTGCAGTCACTGTGAGTCCCCAAGGCTTAGAAGGTCTTCTTGACTAAAATAGGAAGAGCCTGGACTTCAGACTACCCACTGAGCCCAATGTATGGTCAGAATATCCCACAGGG	419	0.4875
595	TCCAGATTACTTCCATTTCCGCCCAAGCTGAAACATAAGCAATCTGAGGAACAGAAAGTCCAGAAAGTTGCCCAAGCTCACACAACTCATAATTCATAATGACATAGCTGCCCAATGTATGGTCAGAATATCCCACAGGG	242	0.3875
596	TCCAGATTACTTCCATTTCCGCCCAAGCTGAGCCTAGCCACTTGGACTACGCATTTAGGATTGTGGCACCTGTCAGTATGAATGTGTTGCCTAATTAAGTATTCTTTGGACCCAATGTATGGTCAGAATATCCCACAGGG	1086	0.425
597	TCCAGATTACTTCCATTTCCGCCCAAGCTGATTTGTTGAGTGAATGAATGAATGAATGAATGAAATCTGGATTACAACAAATTGAAATTTGTAGGCCTACTGCAAAATTGCCCAATGTATGGTCAGAATATCCCACAGGG	244	0.3
598	TCCAGATTACTTCCATTTCCGCCCAAGCTGAATTTAGTTCTTATTTTCTGTTGGACTCTGACTTTTGAAATGTTATTTTGCTAACACATTCAATTGACTATATTTACTGTCCCAATGTATGGTCAGAATATCCCACAGGG	NaN	0.2625
599	TCCAGATTACTTCCATTTCCGCCCAAGCTGCAGTTATGATGGCAAATGATGAACTGTATCAATGATCAAACCTAGAGGCACATCAGAATCACCCAAGGACATTGTCAGAACCCAATGTATGGTCAGAATATCCCACAGGG	482	0.4
601	TCCAGATTACTTCCATTTCCGCCCAAGCTGAAGACACATAATACCATGTGATCTGACTGCCTGTTGTTACTCCTTACGCATACCTCTCTTTCTAATCTTCATCATCTCTTCCCAATGTATGGTCAGAATATCCCACAGGG	1260	0.3875
602	TCCAGATTACTTCCATTTCCGCCCAAGCTGATGATGGATACCCAAAAGAGATTTCTTGTGTAAAACACTTAGCAGGAGAAAGCCAATCTGAAAGCAGTAATAAATGCTTACCCAATGTATGGTCAGAATATCCCACAGGG	406	0.35
603	TCCAGATTACTTCCATTTCCGCCCAAGCTGAGTTGGGAAATTTACCCATGTTTCACCCTTCTCTGTCAGCACAAATAATGAAGAGTTAGCAAAGCTGGCTCAGAAATGAACCCAATGTATGGTCAGAATATCCCACAGGG	318	0.4
604	TCCAGATTACTTCCATTTCCGCCCAAGCTGTAAAGCCCCGGGGCACACAGGTTTCTCTAACCAGCAGCATGCTTCCCAGTGTGAGGGGCTGCCTGGGATGTCTCCACTGCCCCAATGTATGGTCAGAATATCCCACAGGG	804	0.6
606	TCCAGATTACTTCCATTTCCGCCCAAGCTGTTCAAGAATCTTCTGCCTCATGAGTTATCAATTATTGCCTCGCAGATGTTTTAGGCTGAAATTACAGAGATGTATTCAAGCCCAATGTATGGTCAGAATATCCCACAGGG	308	0.3625
607	TCCAGATTACTTCCATTTCCGCCCAAGCTGTAGGGAAACACTCACTGAGAGCCAAGCCGACCGTTGGGTACTGTGGTCTCTGGGATGACAAAGACATGGTCCTTTCCCTTCCCAATGTATGGTCAGAATATCCCACAGGG	880	0.525
608	TCCAGATTACTTCCATTTCCGCCCAAGCTGTTGGAGGGAGGATGGCCTGACATCCAGGGGCGTGGGTGCTAGAGGAGATGGGAGTGGACCCTGGGAGTTGGGGAGAGAGTCCCAATGTATGGTCAGAATATCCCACAGGG	930	0.625
609	TCCAGATTACTTCCATTTCCGCCCAAGCTGGTATACCCACACAATGGAATATTCATCAGTAAGGAGTAACGAAGTCCTGATACGTGCCAGCCACAACACAAATGAGCCTTCCCAATGTATGGTCAGAATATCCCACAGGG	674	0.4375
610	TCCAGATTACTTCCATTTCCGCCCAAGCTGATGTGCTCCCTCAGCTTTTCAGTCCATAGGATGGGCCCCAGCTATACCCTTTCACTCCTTCCCTGCTCAAAGATCATGGACCCAATGTATGGTCAGAATATCCCACAGGG	1156	0.5125
611	TCCAGATTACTTCCATTTCCGCCCAAGCTGTATCTCAGTGATAGCTGCTTCTTAGTTTTGTTTGCTAGTTCGCCCTCACCTTCCTGATCTTTAAACATTAGAGAACCCTACCCAATGTATGGTCAGAATATCCCACAGGG	1421	0.4
613	TCCAGATTACTTCCATTTCCGCCCAAGCTGAATAAATTAGTATGTGAGTCATCATGATGAGTTTCAATAACGGTAATAAGCTAATAATTGTGGTTTCACTTGTAAGTTAACCCAATGTATGGTCAGAATATCCCACAGGG	136	0.275
615	TCCAGATTACTTCCATTTCCGCCCAAGCTGACCAGGCCAGTCTCTGAAATTAATAGGGAGGCAATGAATGCCTGCAGATGCCACCACATGATTTCAAGTCTTGGCATAAACCCAATGTATGGTCAGAATATCCCACAGGG	290	0.45
616	TCCAGATTACTTCCATTTCCGCCCAAGCTGGTCAAGGTAAACAAAACCACCATTGTGGTAAAGACCACCATGAGGGATAACTGAATATATGGCTTACAAAATGTTTACTGCCCAATGTATGGTCAGAATATCCCACAGGG	492	0.375
617	TCCAGATTACTTCCATTTCCGCCCAAGCTGAAATACCTAATCCAAGGGTCACTTCCTCCTTGGATTCCTCCAGAAAATGGACTGGGCTTCTAGGCTGGTTAAAGCCCTTCCCCAATGTATGGTCAGAATATCCCACAGGG	302	0.475
618	TCCAGATTACTTCCATTTCCGCCCAAGCTGTCTGTCTCCTCAGCCTCCCTTCACTTGAAGGAACTGAGGATGATCTGCCTGATGCCTGTCACACCATCCATCCACCCACCCCCAATGTATGGTCAGAATATCCCACAGGG	2020	0.55
619	TCCAGATTACTTCCATTTCCGCCCAAGCTGTTAGGTGGCTTGATGGGAAAGCATTGAAATAAATACAAACGTTTAGATAAAACAACCATTTTAATAGTATTAACTCTGCCCCCAATGTATGGTCAGAATATCCCACAGGG	78	0.3125
620	TCCAGATTACTTCCATTTCCGCCCAAGCTGATGTTGAGCAAGTATCCATCATTTCCTACATATAGGAGTCGTTTTATGATAAGTATGTGTTAAATTTTGTCAAATGCTTTCCCAATGTATGGTCAGAATATCCCACAGGG	156	0.3
621	TCCAGATTACTTCCATTTCCGCCCAAGCTGTATAAAAGAATAGGAGAAATATTTTGGAAGTGAAATTGATGAAACCTGGTGGCTTATTAGATAGAGAAGGGAAGGATGAGCCCAATGTATGGTCAGAATATCCCACAGGG	138	0.3375
622	TCCAGATTACTTCCATTTCCGCCCAAGCTGTCTCTTTCTTTCTTTTGCAGAGAACACTTAAGATCAATCCTCTTAGCAATTCTCAAGTGTATAATACAGCATCGTTAATGCCCAATGTATGGTCAGAATATCCCACAGGG	520	0.3375
624	TCCAGATTACTTCCATTTCCGCCCAAGCTGGTTTGTATATTTACAAATACTAATGCATCTAAACTCTGCCTGTGTGTAACCGCTGGTCAAATTCTGAGCTACATAGGTTTCCCAATGTATGGTCAGAATATCCCACAGGG	400	0.3625
625	TCCAGATTACTTCCATTTCCGCCCAAGCTGGCATTTTCCAAATTGTAGCACACAATAGTTTTGTTGTTGTTGTGGTTGTTATCGTTTTACTTGAGTAGAAGAAACTCAGCCCCAATGTATGGTCAGAATATCCCACAGGG	138	0.35
626	TCCAGATTACTTCCATTTCCGCCCAAGCTGCCTCAAGCACTGAGTTTTGGGTCCTATTCTCTATCTGAACTTAATTCCTTAATAATCTTACCCAACTCTTTGGCTTTAAACCCAATGTATGGTCAGAATATCCCACAGGG	1012	0.3625
627	TCCAGATTACTTCCATTTCCGCCCAAGCTGTGATAGTTCATCCCAGGAATCATTACTCTGGCCACAGAGCTTAGGACTGCCATACCCATGTGGATCATGGGAATGGATATCCCAATGTATGGTCAGAATATCCCACAGGG	594	0.4625
628	TCCAGATTACTTCCATTTCCGCCCAAGCTGCATTGCACATAGACCACAGCTGACTGACTGAGTTGCTATATGTCACAATTCTAAATTCTTAGATGAGAAAATCTGAGTGGCCCAATGTATGGTCAGAATATCCCACAGGG	576	0.3875
629	TCCAGATTACTTCCATTTCCGCCCAAGCTGCAAACGGTCTAGAGAAGTTCCTGCTGCCAGTGCAGCGACTGCTCCTACTGTTCTCAATAATGAGTATGCTGCCTGCTGGCCCCAATGTATGGTCAGAATATCCCACAGGG	822	0.525
630	TCCAGATTACTTCCATTTCCGCCCAAGCTGTATTCCACCTAACAGCAACATAACACATATTCTTCGCAATGACACATGGATCATCACTAAAATAGATCACACATTAGGCTCCCAATGTATGGTCAGAATATCCCACAGGG	564	0.3625
631	TCCAGATTACTTCCATTTCCGCCCAAGCTGAGAAATCTTAGAAATTCACCTGGTGTTCTATTCTACTGAGGCTAAGCTAGCCTTCAACCCATAAGACAAAATCCCTCCCACCCAATGTATGGTCAGAATATCCCACAGGG	516	0.4125
632	TCCAGATTACTTCCATTTCCGCCCAAGCTGTAAGAGGCATTTTAAAAGTCTGATCTCAAGACTTGGGCAGCGTATCAGGTTTATAGATGGAGTCAACAAATACTACCTCTCCCAATGTATGGTCAGAATATCCCACAGGG	608	0.3875
634	TCCAGATTACTTCCATTTCCGCCCAAGCTGGAGAGTGTTCCCAGTGGGACTAAGTTCCAGGTTCCCAAGGCAGGAACTAGTTCCCAGCTAGTTCCCACTGGAACTTTACTCCCAATGTATGGTCAGAATATCCCACAGGG	454	0.5125
635	TCCAGATTACTTCCATTTCCGCCCAAGCTGTGTCTTGTTTCTCAGTTGTATGTGGATACTTTCAAAGATACATACTTTATGTATGTAAAGGCACATTAGATATAGGCACACCCAATGTATGGTCAGAATATCCCACAGGG	192	0.325
636	TCCAGATTACTTCCATTTCCGCCCAAGCTGGATTGAAACATGGCAGTGTCTTGCCAGAGCCAAGAGTACCTGAGTTAATTGATTCCAGTCCCCTCATTTTATAGGTAGGGCCCAATGTATGGTCAGAATATCCCACAGGG	508	0.45
637	TCCAGATTACTTCCATTTCCGCCCAAGCTGCAGACGTCCCAGGCATGGTGCTGACTCCCGCCACCTTGGAGCCCCGAGCTGAGCCTCGGGCAGAAGATGACAGGCCAGCCCCCAATGTATGGTCAGAATATCCCACAGGG	1336	0.675
639	TCCAGATTACTTCCATTTCCGCCCAAGCTGTGCCACAGCCACTCATCAAAACCAAGTTGTATGAAGTGGCAGATTTCTCCTAGGGTGTCTGGCCAGCCATGACCTGCTCCCCCAATGTATGGTCAGAATATCCCACAGGG	1350	0.525
640	TCCAGATTACTTCCATTTCCGCCCAAGCTGTCAAAGTGATTTTGATGCAGGTGGTTTCACAACAGCACTTTGAGAAATACACCTCTAAGATTAAGAGGGTTTAGGTTGGCCCCAATGTATGGTCAGAATATCCCACAGGG	580	0.4
641	TCCAGATTACTTCCATTTCCGCCCAAGCTGTGTGAAGTCCCTTCTGAGAACTCCCAGAAATATCGTGCAGAAAGGAGGGAGCTTTGAAGAGCTGATATCCTGTGTTAGTACCCAATGTATGGTCAGAATATCCCACAGGG	972	0.45
642	TCCAGATTACTTCCATTTCCGCCCAAGCTGGACAAAAGCCCTACAGACGCTCCTGACCTCTCTCTTGGCCCCTGGGCCTTCCATGGAAATGCGAACTTTCCTTTGACACTCCCAATGTATGGTCAGAATATCCCACAGGG	1698	0.5375
643	TCCAGATTACTTCCATTTCCGCCCAAGCTGCTAAGCTTACCCCTTGTGAGAAACATTGTTGCTTGCTAACATGTTTCCCTCCTTCCTCCTTTCCACCACAACCCCAACTTCCCAATGTATGGTCAGAATATCCCACAGGG	2796	0.4625
644	TCCAGATTACTTCCATTTCCGCCCAAGCTGCTATCAGGGATAACCTTAGTCAGAGGTGATAAAGATGAAGGAAGAGTGACTGTGTCCTGTAATTAACACCCAGAAGTTTGCCCAATGTATGGTCAGAATATCCCACAGGG	246	0.4125
645	TCCAGATTACTTCCATTTCCGCCCAAGCTGCACTCAACAAACTGAAATAATTAGTTCTTCTAATCTTCTGCATTTCAATAAATAAAAGAAAGACAGGGAAAGATTCACATCCCAATGTATGGTCAGAATATCCCACAGGG	10	0.2875
646	TCCAGATTACTTCCATTTCCGCCCAAGCTGACTAACGAAATACAAACTCCTCTTTCTTCTGTGAGGTTCTACCACACTGACTGCAAACATCAGGGACTCCCAATCCTGACCCCAATGTATGGTCAGAATATCCCACAGGG	570	0.45
647	TCCAGATTACTTCCATTTCCGCCCAAGCTGTTGGTGACTGGCTGGACATGGGATGTGAGAGAGTCAAGTTTAACCATAAGATTTGTGGCCTGAGCAACTGGATTCTGGAACCCAATGTATGGTCAGAATATCCCACAGGG	1214	0.4625
648	TCCAGATTACTTCCATTTCCGCCCAAGCTGACTCCCTTGCTTTATAGATGAAGAAATTGAGCTTCAAGAGAGAAATGACATGCACATGTTTACATGCTGTTCCAGTTATCCCCAATGTATGGTCAGAATATCCCACAGGG	696	0.375
649	TCCAGATTACTTCCATTTCCGCCCAAGCTGTGGATTTGTGTAATTACTTTTAATAGCTGTATAGGATTCTGTCCTATAACAGTGTCATAATTTATTTGTTCCTTTATAGGCCCAATGTATGGTCAGAATATCCCACAGGG	NaN	0.2875
650	TCCAGATTACTTCCATTTCCGCCCAAGCTGACAGCAATTGTTACACCAACCCACCCAATGTAACCTTTATTTTCTGAGGCCACACTTGGGGATTTTGGGTACATGGATAACCCAATGTATGGTCAGAATATCCCACAGGG	520	0.425
651	TCCAGATTACTTCCATTTCCGCCCAAGCTGCTTTTGTCCGGCTGAAAGATTTTGCATTCTCACCAGCAATACACAAAGCTTCCAGTTAGTCCACATCCTTGTTGTTTTGCCCCAATGTATGGTCAGAATATCCCACAGGG	1248	0.425
653	TCCAGATTACTTCCATTTCCGCCCAAGCTGATTTGCAGCCGAGCCTAATGCTAACTGAACTGGATAATAAACAGAGATGTGGGTGTAGTCAGAAAAGAATGCACCTTCCTCCCAATGTATGGTCAGAATATCCCACAGGG	924	0.425
654	TCCAGATTACTTCCATTTCCGCCCAAGCTGCTCAAGTGTCAAGGTCAAAGACAAGTCTGAAAAGATGTTCTGGACTGAATGAAACAAGAGATAGGGCAACTAAATGCACTCCCAATGTATGGTCAGAATATCCCACAGGG	664	0.4
655	TCCAGATTACTTCCATTTCCGCCCAAGCTGGAATTATCGCCTCCTGGGGACAGCTGCCAGTCAGAGTTGAGGCACCAAGAAGCAGAGCCACACCAGACCCAGAGGGTGCACCCAATGTATGGTCAGAATATCCCACAGGG	608	0.5875
656	TCCAGATTACTTCCATTTCCGCCCAAGCTGAGGCAGCAAAGACCAACCACCCTGATAGGTCTGATGCTTTGTACTACTCAGACACAACCAAGTGTGGACAAGGAGGGCCTCCCAATGTATGGTCAGAATATCCCACAGGG	700	0.5125
657	TCCAGATTACTTCCATTTCCGCCCAAGCTGCCCATTTACATCATGCCTGTCCTAGGGGTAATAACAATACTCACCTCACTGGGTGTGCTGAAGGTTAAATGAGAAAATGTCCCAATGTATGGTCAGAATATCCCACAGGG	1148	0.425
658	TCCAGATTACTTCCATTTCCGCCCAAGCTGACAGGTGTGAGCCACCATGCTCAGGCGGCTCCTGTTATTTCTTATTAGCCTGAATTGCATTACTGTTCAGGCTGAACCTGCCCAATGTATGGTCAGAATATCCCACAGGG	933	0.4875
659	TCCAGATTACTTCCATTTCCGCCCAAGCTGTTGTCTTAGTCTAACCATGTGTGCTGCTGTAACACAAAACCACAGACTGGTTCCTCTATAAAGAACAGAAATTAGCTGGGCCCAATGTATGGTCAGAATATCCCACAGGG	708	0.4125
660	TCCAGATTACTTCCATTTCCGCCCAAGCTGGGAAGCATCTATACTACAGAAACTGCAAGCACTCTAACACAGGGTGGAACGGGTGGGCCCATTGTGAAACATTTGCCAGCCCCAATGTATGGTCAGAATATCCCACAGGG	1462	0.5
661	TCCAGATTACTTCCATTTCCGCCCAAGCTGACGATATCTCTTGCATTCATCTGTATAATTCTAGGAAACCATGACTCTCTGAGTCCAGAATTCTATAGTTTAGTCACTTTCCCAATGTATGGTCAGAATATCCCACAGGG	246	0.35
662	TCCAGATTACTTCCATTTCCGCCCAAGCTGATAAATGCAGGGAGCAGCTGGCCTGCCTTGTGCCTGGCAGCTTTGACCTCAAGCTGTTATTGTGATTTAATGATCTGCCGCCCAATGTATGGTCAGAATATCCCACAGGG	564	0.5
663	TCCAGATTACTTCCATTTCCGCCCAAGCTGAGAGTCCACTGACCTCATCTACCTAACAGGCATTCTGTTTGGGAGGGGCCACCTCCTCTGGAATTGGGAATGTTTCCTGACCCAATGTATGGTCAGAATATCCCACAGGG	761	0.5125
664	TCCAGATTACTTCCATTTCCGCCCAAGCTGACTCCAGCTGTGGCTAAGGTGTTTTCTGGTCCTTCTTCATCTCTACACCCAATTTGGACCCCTGACTCTCCAGGGAACAACCCAATGTATGGTCAGAATATCCCACAGGG	1398	0.5
665	TCCAGATTACTTCCATTTCCGCCCAAGCTGCCCTAAATGATACTCTAACAGGTTCATATTGTATATTGTGTATTCTCTGTTCCCAGCCCTCAAATCAGGTATTTCTCAAGCCCAATGTATGGTCAGAATATCCCACAGGG	880	0.375
666	TCCAGATTACTTCCATTTCCGCCCAAGCTGTTGACTTGTTGCTTGCCTTATTAAAAGCTGGAGGCCTGAACGTTCCCATAGATTATGTTTGTAGCCTGCCTTGATGATATCCCAATGTATGGTCAGAATATCCCACAGGG	508	0.4125
667	TCCAGATTACTTCCATTTCCGCCCAAGCTGTTTCATATACTTCTCATTTCACTGTAATATTTAAATTATCGCATCACTATTTCCATTTTACAGAGAAAGAAACTGAAGCACCCAATGTATGGTCAGAATATCCCACAGGG	104	0.275
668	TCCAGATTACTTCCATTTCCGCCCAAGCTGATCCCAAAGAAATTCTTGAACATAGAAAAGAAAACACATATAAAGAATGCTCAGAGCAGATTTATAATAGCAATAAAATTCCCAATGTATGGTCAGAATATCCCACAGGG	NaN	0.2625
669	TCCAGATTACTTCCATTTCCGCCCAAGCTGTTTATTTCTGCTTTTAATGAATAGTATTTTAGAAATGTAATGAAAGATAATTTTACTGGATTTCCCCAAGGAAAAGCCTTCCCAATGTATGGTCAGAATATCCCACAGGG	NaN	0.2625
670	TCCAGATTACTTCCATTTCCGCCCAAGCTGAAACAATGCCCACCCTGTTGTATCTTGTTCCTTAATTGGGACAACTTAGAGATGCTAATGTGCACAGGCAGACTCTGTCCCCCAATGTATGGTCAGAATATCCCACAGGG	1074	0.45
671	TCCAGATTACTTCCATTTCCGCCCAAGCTGGAGGTGCTACACACTTTTAAACAACCAGATCTCACAGTAATTCACTCACTGTCACGAGAACAGCACCAAGAGAATGGTGCCCCAATGTATGGTCAGAATATCCCACAGGG	1226	0.45
672	TCCAGATTACTTCCATTTCCGCCCAAGCTGCAGTCACTATGGCAGGAGAAGAGTGACTAGAGAACTATGCGTGGACATATTTGGTTCTATACTGTCACTACAAAATAAGCCCCAATGTATGGTCAGAATATCCCACAGGG	278	0.4125
673	TCCAGATTACTTCCATTTCCGCCCAAGCTGGTAGAATCCACTGGTCATAAGAGATACCTTTATTTAATTTGGTTAGGTATTGCCAGTTTGATACATATAGCTAAATTATTCCCAATGTATGGTCAGAATATCCCACAGGG	70	0.3
674	TCCAGATTACTTCCATTTCCGCCCAAGCTGTGCCATTTATTCTAAAATCACTTCTGTTCCACATCTGAAACCAAGTCTCCAGCTCGCAGCTCTACATCATATCTATGCGGCCCAATGTATGGTCAGAATATCCCACAGGG	2504	0.425
675	TCCAGATTACTTCCATTTCCGCCCAAGCTGTTCTCTTCATTTCCTATCATTCTCACCTCTGTTCAGTATGTCTTGCCATGCCTGAAATAGGCCATATTTGCTCACTTGTACCCAATGTATGGTCAGAATATCCCACAGGG	1288	0.4
676	TCCAGATTACTTCCATTTCCGCCCAAGCTGTTCCAGTTTAATATTTATGATTATGCAAAGATTTTCTGTGTAAACAAATTCAATCTATTTGGTTCCAGATCTTTTGGATCCCCAATGTATGGTCAGAATATCCCACAGGG	246	0.275
677	TCCAGATTACTTCCATTTCCGCCCAAGCTGTTGTTGGATTTCTGGTGAATGGCAGATTTCAGCATCACATTGGGATTTGAATAGCTACAAGGACACCAGAAACAAATACCCCCAATGTATGGTCAGAATATCCCACAGGG	722	0.4
678	TCCAGATTACTTCCATTTCCGCCCAAGCTGGGTACAGGTAGTGACAATTAGACCATATCAGGTGATGCACCATTATTTCTGCCATATTCTATTCTTTAGAAGTCTAGTTCCCCAATGTATGGTCAGAATATCCCACAGGG	398	0.375
679	TCCAGATTACTTCCATTTCCGCCCAAGCTGCCGAATGAACTAAATAAGGAACCAGAGACCAATCATGGAGCGACAGACATATGTGACTTTTCAGACAGAGAAGTCAAGATCCCAATGTATGGTCAGAATATCCCACAGGG	1230	0.4125
680	TCCAGATTACTTCCATTTCCGCCCAAGCTGCCACATAATAATAGTAGGATACTTTAACTTACCACTTTCAGTATTACACAGATCATCAAGACTGAAAATTAACAAAGATACCCAATGTATGGTCAGAATATCCCACAGGG	NaN	0.2875
681	TCCAGATTACTTCCATTTCCGCCCAAGCTGTAACATTCATACAAGGTCACACAGAACACTTTTCCATGTATTTATTTCCTAATTGTATTTGCTCTCTAATGATTTGTCTACCCAATGTATGGTCAGAATATCCCACAGGG	226	0.3
682	TCCAGATTACTTCCATTTCCGCCCAAGCTGTGTTGTTGTTTTGTTTTGTTTTAACTTTGTTAGTTTAAAGCCTGTCCTATCAGAGACTAGGATTACAACCTCCTGCTTTTCCCAATGTATGGTCAGAATATCCCACAGGG	1300	0.3375
683	TCCAGATTACTTCCATTTCCGCCCAAGCTGAAGATCCAGATTCTTTAACCTGGTCACCAGGATTCTGCCTTCCTGCCAGTCTCATTTAAGGTGCTTCTCCAACCCATGCTCCCAATGTATGGTCAGAATATCCCACAGGG	324	0.475
684	TCCAGATTACTTCCATTTCCGCCCAAGCTGACAAACGTCAGCAGGCCAGAATGAATAGACAACTCTTCAGGAATTACTTTAGCCACATTAATGATTCCATTTCAATTGTCCCCAATGTATGGTCAGAATATCCCACAGGG	458	0.375
685	TCCAGATTACTTCCATTTCCGCCCAAGCTGCTATAAGCCAAGACAACCGAATTGCAATCAGCATACTTAGTACCAGGGTATTGCTTTCTTAAACATGTTATGAAACTTACCCCAATGTATGGTCAGAATATCCCACAGGG	350	0.3625
686	TCCAGATTACTTCCATTTCCGCCCAAGCTGGAACGGATATACTGGTCAAAGTAACATCAGTTTTATGTAACCACCCAGTCATCACAGGTGCTTCCGTTGGTACCAGCTTACCCAATGTATGGTCAGAATATCCCACAGGG	788	0.4375
687	TCCAGATTACTTCCATTTCCGCCCAAGCTGGTCAAGGACAAATCAAAAGTGCTCAATCCCACTACTGTTTGTGGGCTTCTAATGCCCTCTAGAACATTGTTCCAAGTCACCCCAATGTATGGTCAGAATATCCCACAGGG	540	0.4375
688	TCCAGATTACTTCCATTTCCGCCCAAGCTGTTCTCAACATCCTTTCCTGCTTATTTTGTGAGATCAGTACAGTCAGGCAACTGCTGGTGTAAGAAGTAATGTTCTAAAATCCCAATGTATGGTCAGAATATCCCACAGGG	570	0.375
689	TCCAGATTACTTCCATTTCCGCCCAAGCTGTTATTTAACAAAATATCTCAAATAGGAAAGAGGTATGTACAGTACATCTTCACTTAAACTCATAGGTAAGTTCTTGAAAACCCAATGTATGGTCAGAATATCCCACAGGG	108	0.275
690	TCCAGATTACTTCCATTTCCGCCCAAGCTGCAACAGGCAAGTTCCCAGGCGTCATTAAGAAAATCATTGAAGATACCATCCCGGCTAACACGGTGAAACCCCATCTCTACCCCAATGTATGGTCAGAATATCCCACAGGG	1354	0.475
691	TCCAGATTACTTCCATTTCCGCCCAAGCTGATGCCTGTAGTCTCAGCTACTCAAGAGGCCGAGGTGGAAGATGGGCTCCTTGAATCCAAGAGGTCAAAGCTGCAGTGAGCCCCAATGTATGGTCAGAATATCCCACAGGG	1082	0.5375
692	TCCAGATTACTTCCATTTCCGCCCAAGCTGCATTCTGCTGTATGCCATGGATCTAATACAACCTGTTGCCGAAAATAAGTAGGAGGGTGGAGATGGAGTTTTAAATGTTTCCCAATGTATGGTCAGAATATCCCACAGGG	600	0.4
693	TCCAGATTACTTCCATTTCCGCCCAAGCTGTCATGGGCTATCAGGAGGCCACTCAGGAAACCTGAGTGGAGTTCCACACTGTGTAATTTACTTCTCAAACCTTTGGGTGTCCCAATGTATGGTCAGAATATCCCACAGGG	496	0.475
694	TCCAGATTACTTCCATTTCCGCCCAAGCTGCTTTCGGCAACTCCAGGCACAGTCTCACCCAAGGCCTTGATTGTGGCACTGCTTCTGTCACAGAGAATAAGAGTGAAATGCCCAATGTATGGTCAGAATATCCCACAGGG	554	0.5
695	TCCAGATTACTTCCATTTCCGCCCAAGCTGATTTAAAGAGTAACTTCAAAGGAAGATTGCCCACTCTGTAGGGGAGAGTTTAATATGCTTACCACTCACACCCACACCCCCCCAATGTATGGTCAGAATATCCCACAGGG	1052	0.4375
696	TCCAGATTACTTCCATTTCCGCCCAAGCTGTTGCATTTTCTAATGCAGCATGGGAGCAATAGAGAAGCATAGGAAAAGAGGCCTGAGGAGGTTAGCGGACAAGAAGTGACCCCAATGTATGGTCAGAATATCCCACAGGG	640	0.4625
697	TCCAGATTACTTCCATTTCCGCCCAAGCTGGGGACCTTGTGATCATGTGAGTTAATACTTAATGATACTTTACTTAATAATGCTTAATAAACTCCCACATATATATCCATCCCAATGTATGGTCAGAATATCCCACAGGG	214	0.3
698	TCCAGATTACTTCCATTTCCGCCCAAGCTGATGCTGAACTGATTAAATGACCTCCAAATCATGCTTGCTACGTAAAACTGTGAGTGCAGGAATCAAGCACCATTAACATACCCAATGTATGGTCAGAATATCCCACAGGG	731	0.3875
700	TCCAGATTACTTCCATTTCCGCCCAAGCTGAAGGATAACAAAGCATAAGCCCCTTAATGGGATGAACTAACGTAAAAGTCTAAGTATCTGGAGCTCTTTCCCACAAGTAGCCCAATGTATGGTCAGAATATCCCACAGGG	676	0.4
701	TCCAGATTACTTCCATTTCCGCCCAAGCTGTTCTGTGTCTCTGTGAAATCTCCAAGGTCCTTCCCAACCACGACATTTCAAAGTTTATGATTTGTTCCAGGATTTCCAGGCCCAATGTATGGTCAGAATATCCCACAGGG	898	0.425
702	TCCAGATTACTTCCATTTCCGCCCAAGCTGTAGTGTTGCATATTTAGTTGGAGTAAGAAACCAGATCTCATGGTTTCTATTTCAGTGCTCTTTCTATTCCACCAAGCTCACCCAATGTATGGTCAGAATATCCCACAGGG	820	0.375
703	TCCAGATTACTTCCATTTCCGCCCAAGCTGGCAAAATGGGGCATGGCTGGTTTAAAACAGGTTTGTGTTTTCTTGCTGATCATTGTTATGAAACCAGAGAGCTCATTTTGCCCAATGTATGGTCAGAATATCCCACAGGG	564	0.4
704	TCCAGATTACTTCCATTTCCGCCCAAGCTGACATGCTGAAATTAGAGAAACACAAACGTGTTAGGTGAACGCAGCCAATGATTCCAATACGCATACTCACACTAAGAGCACCCAATGTATGGTCAGAATATCCCACAGGG	864	0.4125
705	TCCAGATTACTTCCATTTCCGCCCAAGCTGCACTAACATAAATATTATAGACTGCGTTTTCAATATTACAGTGGTGTCATGTTCTTAGTATCTTAATTGTTCTTAATGTTCCCAATGTATGGTCAGAATATCCCACAGGG	94	0.275
706	TCCAGATTACTTCCATTTCCGCCCAAGCTGGATGAAGTGGGGATAAGTGCCAGAAATTAATGCTGTGTAGGTATAGCCAAAGGTGGCAAAGCCTGCATGCGGCTCTTTCCCCCAATGTATGGTCAGAATATCCCACAGGG	506	0.4875
707	TCCAGATTACTTCCATTTCCGCCCAAGCTGTTTCTCTATTCCTGTAGCAGTAATTCACATCATTGTTATATAGAACAGTACTTTACAGTTCTATTATTTTATGTACCTGCCCCAATGTATGGTCAGAATATCCCACAGGG	26	0.3
708	TCCAGATTACTTCCATTTCCGCCCAAGCTGAAAATAATTAACTTCAGATTCCAGATCTTCCTGGTACTGATGCCTGACAATGACGTATCTGTCTGATTGGGTTTGATCTTCCCAATGTATGGTCAGAATATCCCACAGGG	694	0.375
709	TCCAGATTACTTCCATTTCCGCCCAAGCTGTTTTGAAACTTCTTGAGGGAGTGCCATGGGAACCTGCTGGCTGCTGCTGTCTGCCATCCCCTGCAAAAGCCAGATGCTTGCCCAATGTATGGTCAGAATATCCCACAGGG	620	0.5375
710	TCCAGATTACTTCCATTTCCGCCCAAGCTGAGATTCATTTTCATGGCAGAATTTTGTAGACATTAGATCCATTATTTAAGTAGTCTTACATCATTAAAAGTATCTTGGTCCCCAATGTATGGTCAGAATATCCCACAGGG	8	0.2875
711	TCCAGATTACTTCCATTTCCGCCCAAGCTGTGGAGTTTGTTTCAGCTTCAGGCTCACATGTTGACTTCTCTACCTGCTGATCTGCAGAGATACTCAGCTCATAGCTCTATCCCAATGTATGGTCAGAATATCCCACAGGG	776	0.45
712	TCCAGATTACTTCCATTTCCGCCCAAGCTGTACCACTCCCTCTACCTTGGGTAACTGCAATGATACATCAAACATACTTGATATGTAAGTGCCTCAAACACAGCAGACATCCCAATGTATGGTCAGAATATCCCACAGGG	970	0.4125
713	TCCAGATTACTTCCATTTCCGCCCAAGCTGTTTTCTCTCTTATTAGATGCTTTCAGAACTTACACCCATTATAATTCTCCATTAAGACTTGAGTCCAGGCTTCTGTTTTCCCCAATGTATGGTCAGAATATCCCACAGGG	1000	0.35
714	TCCAGATTACTTCCATTTCCGCCCAAGCTGTGAGACTTTAGAAGCCATATCACTGATAACCCATACACTAAGGGACTACGGAAACCCTTCTACAACCTTGCAGAGAGTTTCCCAATGTATGGTCAGAATATCCCACAGGG	502	0.425
716	TCCAGATTACTTCCATTTCCGCCCAAGCTGAGAAACCCTTAATAAATATTTGTTGAATTAATAATTTTGTGCAGGAGAATCACCTGAATTATGGGTATAACAACACTTTGCCCAATGTATGGTCAGAATATCCCACAGGG	342	0.2875
717	TCCAGATTACTTCCATTTCCGCCCAAGCTGTTGGCTCACACCTGTAATCCCAGCTTTCCGGGAGGTCGAGCTGGGCGGATCTCTGGAGTCCAGGAGTTCGAGACCAGCCTCCCAATGTATGGTCAGAATATCCCACAGGG	650	0.6
718	TCCAGATTACTTCCATTTCCGCCCAAGCTGCATTCCCATCAACAGCATATGAGGGTGCCCTTTTCTCCATTTCCTCGCCTGCATTTGTTATTGCCTGACGTTTGGATATACCCAATGTATGGTCAGAATATCCCACAGGG	714	0.45
719	TCCAGATTACTTCCATTTCCGCCCAAGCTGACACTTGATTTGTAGCATGAGTAAGGAATAAATCTTCTACGTAATTAAACCATTGAGACTTGGGTGTTTGATTTCATTGCCCCAATGTATGGTCAGAATATCCCACAGGG	272	0.3375
720	TCCAGATTACTTCCATTTCCGCCCAAGCTGTGTTTAATACCCACCATTGGCTCTCTTTCTTACCTCAAATACAATCTGAAATCCTTTTAAGGCCCTTACACAACAAACCCCCCAATGTATGGTCAGAATATCCCACAGGG	1092	0.3875
721	TCCAGATTACTTCCATTTCCGCCCAAGCTGTCATCTTATCATGATGGCATTTATAAATTGCTAGAAGAGGGTCTGACATATTACTCTATACAAACTTTATTTTCTTCAAACCCAATGTATGGTCAGAATATCCCACAGGG	16	0.2875
722	TCCAGATTACTTCCATTTCCGCCCAAGCTGCTCTCATATAAAATTGATTACACTGAATCAGACTTACCTATTAATATAGTTGTCCTTTACACTAGTTTCTGGGTTTATTGCCCAATGTATGGTCAGAATATCCCACAGGG	12	0.3
723	TCCAGATTACTTCCATTTCCGCCCAAGCTGAACAATTACCACTTATTCATTCCACCAATCACGATTTTCCATGAGTGATTCTACCTCTTGCTTACAGTGTTCAAATGAACCCCAATGTATGGTCAGAATATCCCACAGGG	486	0.3625
726	TCCAGATTACTTCCATTTCCGCCCAAGCTGTATCAGCTCTGCCACAGTGGGGTATGGGACCAAGTGGGCTCTTGGGTTTTCCAATTCCAGGCCTTGGCTCTTAGATGGCACCCAATGTATGGTCAGAATATCCCACAGGG	544	0.5375
728	TCCAGATTACTTCCATTTCCGCCCAAGCTGTCCATTGTGCTAAATATTGTCCTTTGTAATTATAAACCCAGCTAATTTGCCATCTGTGGAAATGAAGCTAGGCTATTGCACCCAATGTATGGTCAGAATATCCCACAGGG	180	0.3625
730	TCCAGATTACTTCCATTTCCGCCCAAGCTGCAGTTCTCTAAAGGATAGAAATTTAGATGTATCATTTAAAGTTCTACTGCCACACTGTCTTTCCACAATTATTCAAGCTGCCCAATGTATGGTCAGAATATCCCACAGGG	332	0.3375
731	TCCAGATTACTTCCATTTCCGCCCAAGCTGTTTCCAAAGAAGACATACGAATTGATAATGGGTATATAAACAGGATGCTTAACATCATTAATTAGCAGAGAAATGCAAATCCCAATGTATGGTCAGAATATCCCACAGGG	NaN	0.3
732	TCCAGATTACTTCCATTTCCGCCCAAGCTGGCTAGGCACAGTGTGGCAAGAGGTGTGTGGCCAAGCAAGTACAGGGTCTGGCCACTGCATACAGCCAGGCATGTCACTGCCCCAATGTATGGTCAGAATATCCCACAGGG	1170	0.5875
734	TCCAGATTACTTCCATTTCCGCCCAAGCTGAGCCTCGGTTGAAGCCACACCAGCCTTTACAATTCAGCCATATTGCACACATATGTCTCTGTGTCTGTCAAACTCTTTGTCCCAATGTATGGTCAGAATATCCCACAGGG	678	0.45
735	TCCAGATTACTTCCATTTCCGCCCAAGCTGTGCCAAACTTTTGATATCACTGTACTGAAGAAGGATATAACACATTATTCATCTAATACTGACCAAGCACTAACAACAGACCCAATGTATGGTCAGAATATCCCACAGGG	NaN	0.3375
736	TCCAGATTACTTCCATTTCCGCCCAAGCTGAATTTCTTCTAGATTTTCCAATTTATTAACATATAGTAGCCACTAATAATGATCATTTGAATTTCTGCAGTATCAGTTGCCCCAATGTATGGTCAGAATATCCCACAGGG	10	0.275
737	TCCAGATTACTTCCATTTCCGCCCAAGCTGGATAGAGGAAGAAAAGGTCTCTCTGGGGAGGTAGCACTTATATTAAGACTTAAAGGATAACAACAGATGAGCACTGTAAGCCCAATGTATGGTCAGAATATCCCACAGGG	450	0.4
738	TCCAGATTACTTCCATTTCCGCCCAAGCTGATCTCATCTCACGTAATCTCTTGCAACTTCCTTGATATCTCGCTGTTCTTCAAATACTATTATGACCTTAGGCTTTAGCACCCAATGTATGGTCAGAATATCCCACAGGG	510	0.375
739	TCCAGATTACTTCCATTTCCGCCCAAGCTGGGTAAACTTAAATAAAATGTAAAAGTCAATTCATCAATTACGCTAGCTGCATTTCAAATACTCAGTAGCCTCGTGTGGCTCCCAATGTATGGTCAGAATATCCCACAGGG	432	0.35
740	TCCAGATTACTTCCATTTCCGCCCAAGCTGCTTCTATTTTGTCACTTCTGCATATAAATTGTAGGTTTTCATTATTGCATACTTAACAAAAGCTACTCAATATAAAATGCCCCAATGTATGGTCAGAATATCCCACAGGG	92	0.275
741	TCCAGATTACTTCCATTTCCGCCCAAGCTGATACTTTATCAAGATGTGTGATCACATTGATCTCACATGCTCCCTACAGAATTTACAAATTTCTCTTATTTATTGATTTGCCCAATGTATGGTCAGAATATCCCACAGGG	230	0.3
742	TCCAGATTACTTCCATTTCCGCCCAAGCTGGAAGGTGGAGTTTCTTCTCCAGTTCTAGAATACGTGTTTGGATATCCAATGACCTGTTACATAAACTTTATAACTAAATACCCAATGTATGGTCAGAATATCCCACAGGG	200	0.3375
743	TCCAGATTACTTCCATTTCCGCCCAAGCTGCTGCACAGGATGGATGGGGTGGCTCAGGCTGTTAATCCAGGCAAATGGCAGCTCTGACTGCCTGGATATCTGCCTGGGTGCCCAATGTATGGTCAGAATATCCCACAGGG	1030	0.575
744	TCCAGATTACTTCCATTTCCGCCCAAGCTGGGTTGATATAAAATTGCACTATCAGTTTGGAGATAAAGCTACCTGAAGTTAACCAGCAAGAAACCCTAGAATAACCTAAACCCAATGTATGGTCAGAATATCCCACAGGG	360	0.35
745	TCCAGATTACTTCCATTTCCGCCCAAGCTGATGGGGTATATGTGAGTATTTCTGACATGTGTATGTAATGGTCATGTCAGGGCATTTGAGGTATCTGTCACCTTGAGCATCCCAATGTATGGTCAGAATATCCCACAGGG	254	0.4125
746	TCCAGATTACTTCCATTTCCGCCCAAGCTGGTAAAATCACAAGCACAAGAAAGTAGGAGGAAATTCAAAACAAATGTTTACACAGTAGCGAAGTGCTTAGCAAGTTTCAGCCCAATGTATGGTCAGAATATCCCACAGGG	504	0.3625
747	TCCAGATTACTTCCATTTCCGCCCAAGCTGCCTGCACATAAACTTGAAAGGAAGTCTAGGCTATAAGGACAGCAGTCCAGGCTACAAGGACGGCAACTACTAGGCAAGTCCCCAATGTATGGTCAGAATATCCCACAGGG	1112	0.4875
748	TCCAGATTACTTCCATTTCCGCCCAAGCTGATTAGAGGGGACAAGATAAATGGAGTTTCAGAGACAGCAGGACAGGTGGAATGAGGAGGAGAGATACCTCACCTCTAAGACCCAATGTATGGTCAGAATATCCCACAGGG	686	0.4625
749	TCCAGATTACTTCCATTTCCGCCCAAGCTGCTCCTTTGGTGTTTAATTCGTGTTTTGCAAATTTTATGACATGTAGTATCAGTTTTATACCTAGAGGACAATATGGCATTCCCAATGTATGGTCAGAATATCCCACAGGG	16	0.325
750	TCCAGATTACTTCCATTTCCGCCCAAGCTGGAAACATCAATATTCTCAGACTTCTCATATTGAAGAAATGTCATTTTATAGGTAACTTGGGTTTTGATCAGTTAAATCAACCCAATGTATGGTCAGAATATCCCACAGGG	NaN	0.2875
751	TCCAGATTACTTCCATTTCCGCCCAAGCTGATGATTTAAGAACCACTGTTGAGATTTAAGATGTCAGGATCATTTCTGTAATAAATTTGTCTCTCCCCAAACAACAATTGCCCAATGTATGGTCAGAATATCCCACAGGG	94	0.325
752	TCCAGATTACTTCCATTTCCGCCCAAGCTGGACATGCTCACAGAGAAATGTGATTATTTGCTGAATAATTTGCCCAATTCCATGGATGGACCAATTAACTACCTGCAACACCCAATGTATGGTCAGAATATCCCACAGGG	692	0.3875
753	TCCAGATTACTTCCATTTCCGCCCAAGCTGGCAGACTAAATTTTGTTTTGTCCTGGTGTTGCATGTATTAGTTCATCACATCCCCTTAGTCAGCACTGCAACCTGTGCAGCCCAATGTATGGTCAGAATATCCCACAGGG	878	0.4375
754	TCCAGATTACTTCCATTTCCGCCCAAGCTGCTCTGAGGCTGCAATGCCTAGAGCTCTAGGTAGTCCCTGCCTCCGGGTCCTCTCATGAAGCCGCCCTGGGACCTCTCTTCCCCAATGTATGGTCAGAATATCCCACAGGG	724	0.6125
755	TCCAGATTACTTCCATTTCCGCCCAAGCTGCTACCAGTAAGAGTAAGAATTTCCATCACTGCTGGCTCTTTGCCAGCTATTTCGTGCCAAGCAAGCACTGAGCTTGAAGTCCCAATGTATGGTCAGAATATCCCACAGGG	422	0.4625
756	TCCAGATTACTTCCATTTCCGCCCAAGCTGTTGAAACCACTTCAACAGCTTGCTGGCTGGGCTGCCTGCTCACAGGGTCTTCTTGAAATGTCAATCAGTCTGTTGTAATACCCAATGTATGGTCAGAATATCCCACAGGG	298	0.4625
757	TCCAGATTACTTCCATTTCCGCCCAAGCTGTTTAACTTCCTGCACCAGATATTTGATTTTCTAACATATTCCTCAATGTTTTATCATAAAATCTCCCAGATGACAGAGAACCCAATGTATGGTCAGAATATCCCACAGGG	NaN	0.3125
758	TCCAGATTACTTCCATTTCCGCCCAAGCTGCCAGAAGGAATGCAGCTCTGCTGACACTCTTAGTCTCATAGGACTTATTTCAGATTTCTGACTGCCAAAACTATAAGATACCCAATGTATGGTCAGAATATCCCACAGGG	488	0.4
759	TCCAGATTACTTCCATTTCCGCCCAAGCTGGCAATCCCACTGGGAGCCAGCCTGGGGCTGAAGCTGATACCGAGGATGATGGAACAGAAGATGAAAAGCATCTGTCTCTTCCCAATGTATGGTCAGAATATCCCACAGGG	250	0.525
760	TCCAGATTACTTCCATTTCCGCCCAAGCTGGAATATGGAAGACGAAAGGAAAATTATGGGCAGGGTGTAGGGGTGGACAAGGAGGCAACAAGTGCTCAACCCAACTACCCCCCAATGTATGGTCAGAATATCCCACAGGG	1188	0.5
761	TCCAGATTACTTCCATTTCCGCCCAAGCTGGGGAGGCTGCCGTGCCGGGCCTCGTTTTGCAGCCCCAACCCAGCGGTCTGTTGAGGAGCCGCCGCGAGCACTTGTTGCTTCCCAATGTATGGTCAGAATATCCCACAGGG	1292	0.675
762	TCCAGATTACTTCCATTTCCGCCCAAGCTGCCCTAGCAGAGGTTCTCCATGAGGGCTCCATCCCTGCAGCGAACTCCGGCCTGGACATCCAGACATTTCTATACATCCTCCCCAATGTATGGTCAGAATATCCCACAGGG	1188	0.5625
763	TCCAGATTACTTCCATTTCCGCCCAAGCTGCAGTGGCCCTGAGGGATGCCATGAGAACTTGCCTGTTGACTGAGCAGTCATAGAGCCACCCTCACAGCTTCCTCCGGCTTCCCAATGTATGGTCAGAATATCCCACAGGG	862	0.575
764	TCCAGATTACTTCCATTTCCGCCCAAGCTGCACAAAGTAATCTCAGTGGAACAAAGGTCTTTGCTAACAACCGACTGAACATCACTCTGGGATGCTCTGGTACAAGGATCCCCAATGTATGGTCAGAATATCCCACAGGG	809	0.45
765	TCCAGATTACTTCCATTTCCGCCCAAGCTGGTTTCAGTTTGTGAATCACAAGCCTGAAAATTCCCAAAGACCCAGCAGAACATGAGACCTGCACATGGCACAAAGCCTGGCCCAATGTATGGTCAGAATATCCCACAGGG	734	0.475
766	TCCAGATTACTTCCATTTCCGCCCAAGCTGTGACCCGAAGCAGAGCCTGTGCTCTGGGCGGGCCCCGGTCGCTGACCTGCCCTGGCCTGGGCCCTCAGTTTGCCTGCACACCCAATGTATGGTCAGAATATCCCACAGGG	1186	0.7
767	TCCAGATTACTTCCATTTCCGCCCAAGCTGTAAAACGTCACTGTTTTCCTTGAGCGTTAGTACTTGTGGGTTCTTTCCTTTTCATGTGTAATACTGATTTTAAGAGCAATCCCAATGTATGGTCAGAATATCCCACAGGG	528	0.35
768	TCCAGATTACTTCCATTTCCGCCCAAGCTGAGAAACCTGCCCCTGATTCCTGACCTGTCTGAGCCTCTGCGGCTGACTTAGAGGCTTCCGGGTTTGTTTGTTGTTTTAACCCCAATGTATGGTCAGAATATCCCACAGGG	584	0.5125
769	TCCAGATTACTTCCATTTCCGCCCAAGCTGCCGTGAAGGCAGAGCCTCCCAGAGCCCCACAGTCTACATGTCCAAAGAGCTTTCATAACTGAACCCCTACTCTGTGTTGTCCCAATGTATGGTCAGAATATCCCACAGGG	804	0.525
770	TCCAGATTACTTCCATTTCCGCCCAAGCTGATCGACCATGACCACATTGTCCTTGTCCTTGGCAAGACCCACCTCCACTAACCCACTTGGTCTGACCCTCCCTGATGCCTCCCAATGTATGGTCAGAATATCCCACAGGG	2742	0.55
771	TCCAGATTACTTCCATTTCCGCCCAAGCTGTCAGGATCAACGTCTTTTCTCCATTCTGATGCAGAAGAACCATGTGCTTGCTTGTTTGCTATTTATACTGCAGTTGCTGTCCCAATGTATGGTCAGAATATCCCACAGGG	906	0.4125
772	TCCAGATTACTTCCATTTCCGCCCAAGCTGGCACACTTGCTTCATTATTCCACTTAATACTCACAGTAGCACCACCAGTTTATAGAAAAGGAAATCAAGTCTGAAAATGACCCAATGTATGGTCAGAATATCCCACAGGG	846	0.3625
773	TCCAGATTACTTCCATTTCCGCCCAAGCTGAGCATGTAGGCCACAAGGGGCTTTTCTGGGTTGCCCCAGAGGTCCCCTGAGCCCTTGAGGAGCTGGATGCAATCAGAAGTCCCAATGTATGGTCAGAATATCCCACAGGG	934	0.575
774	TCCAGATTACTTCCATTTCCGCCCAAGCTGGTGGAGCTGTGGCCCAGGGGCATTGTTCTGGTGTTGACACATCTTTGAGTGGCCACATGTTGGGTGCTGGGACTGAGGACCCCAATGTATGGTCAGAATATCCCACAGGG	726	0.575
775	TCCAGATTACTTCCATTTCCGCCCAAGCTGAGGAATGGTACCTTGACCTGGAAACACAAGTTTCCAGCAAAGCACACGTTTTGGACCCATATGTCCACTCCCTACTGTTGCCCAATGTATGGTCAGAATATCCCACAGGG	688	0.475
776	TCCAGATTACTTCCATTTCCGCCCAAGCTGCATGTAAAATGAAGAAAATAATATCTAAGCCACATGCTACGAGTGTTGAATGAGATTATAGAGGTGGAAGTATTCAACTCCCCAATGTATGGTCAGAATATCCCACAGGG	266	0.3375
777	TCCAGATTACTTCCATTTCCGCCCAAGCTGCTTGGGTCGCTTTCCTTCCCCGTCCTTTGTATCAAATGCTCACGCCCAATTCGCAGGGGCGACGGGAGTGAATCCAGCCTCCCAATGTATGGTCAGAATATCCCACAGGG	720	0.575
778	TCCAGATTACTTCCATTTCCGCCCAAGCTGTTTTATTGCTGGAAAGAAGATGAACATATTGATTAATTTTAGACTTGTAGGGTCGAATAACACATTACATCAACTAATATCCCAATGTATGGTCAGAATATCCCACAGGG	108	0.275
779	TCCAGATTACTTCCATTTCCGCCCAAGCTGCACTGAACCTGGCAAAAGCTGAAATAATCTTATGATTTGCCTTGACCAAGAGAAAGTGATATACGTGACATGGTTAGACTCCCAATGTATGGTCAGAATATCCCACAGGG	566	0.3875
780	TCCAGATTACTTCCATTTCCGCCCAAGCTGCTCTCCCAGGAATTCTCATGTGGGATTCCCCTTGCCAGGCTGGCCTTTGGATCTCTCTTCCAAGCCTTTCCTGACTTCCTCCCAATGTATGGTCAGAATATCCCACAGGG	992	0.5375
781	TCCAGATTACTTCCATTTCCGCCCAAGCTGTCTTATTAGCTGTTTTGAGACACAACTCTTTCAAACGGAACAAATTCATTTCAAAAGGAAACCAGGACACAAGGCATAAGCCCAATGTATGGTCAGAATATCCCACAGGG	438	0.3625
782	TCCAGATTACTTCCATTTCCGCCCAAGCTGCCTGAAAGCCAAGGAAAGAACCATATTAAGGAGGAGAAAGCGATCAAGTTTGTCAAATACTACTTAGGTCAGGTCAGATGCCCAATGTATGGTCAGAATATCCCACAGGG	134	0.4125
783	TCCAGATTACTTCCATTTCCGCCCAAGCTGTTCTAAGCATTACACTAGGCTGCCCGTTATTACTGAGTACATATTCTGTGGCAGACATTGTCAGGCTAAATATAAGAATACCCAATGTATGGTCAGAATATCCCACAGGG	328	0.375
784	TCCAGATTACTTCCATTTCCGCCCAAGCTGGTACCAGGAAAGTCTTCTTAAGAAGGATGTACAAACAAGTTCAGACTGCGAAGACTACAACAAATACCTAACTCTTTAATCCCAATGTATGGTCAGAATATCCCACAGGG	1620	0.3625
785	TCCAGATTACTTCCATTTCCGCCCAAGCTGCATCAGCTAATGCTTTGAAAACATACACACACACCCTCACGGTTCCCATTTATACCCATCAGGCCCCTGATGACAAAGAACCCAATGTATGGTCAGAATATCCCACAGGG	1664	0.45
787	TCCAGATTACTTCCATTTCCGCCCAAGCTGTAAAATTAGGGAGTAGCTCAGCTGGGTGAATCGAGTCTAAATCTCTGATGATGTTGCAGTAAGATGGTTGCTGTCTGGGACCCAATGTATGGTCAGAATATCCCACAGGG	462	0.4375
788	TCCAGATTACTTCCATTTCCGCCCAAGCTGTTACAAAGAACACAAAGCAATGGGCCCTTGCTCTGTTTAGGCTGCTCCTGCCTCAGAGAGGAACAACCGGCTCTCTCTCTCCCAATGTATGGTCAGAATATCCCACAGGG	726	0.5125
789	TCCAGATTACTTCCATTTCCGCCCAAGCTGTGGTGAGCAGAAGACAGAGGCTGTGACCTGGCCAGCCATCAGCTGTGCCACAGCACCCAGAAACAGCACTCAGCCTCCGGCCCAATGTATGGTCAGAATATCCCACAGGG	1384	0.6125
790	TCCAGATTACTTCCATTTCCGCCCAAGCTGTGACGTAGACAGAAAAGGAAACACAACAGCCTTCTTAGTGAATTACAGCACTGCTTGCATCAGTGGGATGGTGATGAGGGCCCAATGTATGGTCAGAATATCCCACAGGG	648	0.4625
791	TCCAGATTACTTCCATTTCCGCCCAAGCTGAAATTAGTTCAACCATTGTGGAGAACAGTATGAAGATTCACCAAAGATCTAAAAGCAGAACCACCATTCAACCCAGCAATCCCAATGTATGGTCAGAATATCCCACAGGG	1622	0.375
792	TCCAGATTACTTCCATTTCCGCCCAAGCTGTTAACTCCCTTTAGGTGAACTTTTGACCGGTGTGATCAAGAGATTAGTAAGTAAATTCATCCCTCTTCCTTCCCTCACATCCCAATGTATGGTCAGAATATCCCACAGGG	596	0.4
793	TCCAGATTACTTCCATTTCCGCCCAAGCTGACCAGACTATATTCTAAGCACTTTACAAAGATAAAACCATCTAATCCTTGCAATTACCCTCACAAAATAGGTACTATAATCCCAATGTATGGTCAGAATATCCCACAGGG	292	0.3125
794	TCCAGATTACTTCCATTTCCGCCCAAGCTGCTGTAATATGGCTCATCTTTGCCAGTTATTTCCAAACTCTGCATTTCAGGTACAGAGCCAGAACTTCCAATCTAAATGTGCCCAATGTATGGTCAGAATATCCCACAGGG	694	0.4
795	TCCAGATTACTTCCATTTCCGCCCAAGCTGTTAAGATTGGAATATACACACACACTGTACTGGGAAGTGGAGAGGAGGTGACTACTTCATATTTCCTTTTGAAGTTAGGACCCAATGTATGGTCAGAATATCCCACAGGG	242	0.3875
796	TCCAGATTACTTCCATTTCCGCCCAAGCTGGGTGGTTGGCGTGCTTAAGATTCAGGTGAGATTCCAACATGTTTATAGACTTAAAACTTCACATCTTTAAAACATGTGCACCCAATGTATGGTCAGAATATCCCACAGGG	744	0.375
797	TCCAGATTACTTCCATTTCCGCCCAAGCTGTCCAGACTGCATGAGAAAGGGCTAAGAACTAAGGTTGAAAAGCAGGCGGTAGTGAAGATCTGACTGGAGAGAGTTGTCACCCCAATGTATGGTCAGAATATCCCACAGGG	572	0.475
798	TCCAGATTACTTCCATTTCCGCCCAAGCTGAAAAGTTTCCAAAGAAGGCTTTGTCCTTTTAATAATTCTGCAATTGACATGAATGAAGTCCTAGAAAGTGTGTTCATCAACCCAATGTATGGTCAGAATATCCCACAGGG	270	0.325
799	TCCAGATTACTTCCATTTCCGCCCAAGCTGGGCTCGAGCTCGGCTCTGGAGGCCGATCTGGCCAAAGCCAGGATAGAAGCTCCCGTGACCCATTCGTGTGTGCGACTTGGCCCAATGTATGGTCAGAATATCCCACAGGG	494	0.625
800	TCCAGATTACTTCCATTTCCGCCCAAGCTGCTGATATCCTAGGCAGCACAGCTGAGTGCTAAGAAGACCTATAGATCAGGGCCGGGCACGGTGGCTCACGCCTGTAATGCCCCAATGTATGGTCAGAATATCCCACAGGG	1866	0.5625
801	TCCAGATTACTTCCATTTCCGCCCAAGCTGCTGTTAACAGCATGAGGAATCTTCTTGGAGTTATGAAGACGTTTTAAAACTGGATTGTGGTGATGGTTGTACAATTCAGTCCCAATGTATGGTCAGAATATCCCACAGGG	302	0.375
802	TCCAGATTACTTCCATTTCCGCCCAAGCTGAAGTGTTTGTCTTGTTCATTTTAATCAAGGAAGCTGAGCCGGTGTTGTGAGCGCCCTGGATGGTGGAGAGGGACAGGGCACCCAATGTATGGTCAGAATATCCCACAGGG	808	0.5125
803	TCCAGATTACTTCCATTTCCGCCCAAGCTGAATAAACCCAGCACAGAGCACACGCTCTGCTGCCTCTCCTAACCCCAGAATTGTCATGGCCAGGGATTCCTGGGAGTTTCCCCAATGTATGGTCAGAATATCCCACAGGG	550	0.5375
804	TCCAGATTACTTCCATTTCCGCCCAAGCTGGGTGGATTTTCAGCAATCCTTCTCTAGAGGAGCCTTGGCCCCTTGGGCAGTCCCAGAAAAGTCAAGGTCCTGTTGGCTTTCCCAATGTATGGTCAGAATATCCCACAGGG	818	0.525
805	TCCAGATTACTTCCATTTCCGCCCAAGCTGTTTCTCAGTGAGTGAGAAAACAGTAGTCACTCAAAGAAGACAGTTACGACATTTTACAGCTGCACTGTGTCCTTGAGGAACCCAATGTATGGTCAGAATATCCCACAGGG	268	0.4125
806	TCCAGATTACTTCCATTTCCGCCCAAGCTGTTTGGACTATGAATGAGATAATACATGATATGACTTAGTACATGATGAAATGTACATTGGAGATGACAGGAATTGATTCACCCAATGTATGGTCAGAATATCCCACAGGG	232	0.3125
807	TCCAGATTACTTCCATTTCCGCCCAAGCTGGCCTGACCAATATATTGTAAATTATCATGAATATTAGTGTTCAGTTTCTACCATATATCACCATTATCATCATCTTAATACCCAATGTATGGTCAGAATATCCCACAGGG	116	0.275
808	TCCAGATTACTTCCATTTCCGCCCAAGCTGTATCTTTCTGTTTCTTTCTTCTTAATTCCTTCTGCAATCACTGTGGGTTATACCCTAATTTGTCCGGCCTGATTATATCACCCAATGTATGGTCAGAATATCCCACAGGG	600	0.3625
809	TCCAGATTACTTCCATTTCCGCCCAAGCTGTGAAGGAGGATCTGGGAGTCATTGCTCATCAGTGGTAGAATTGCAGCCAAGTGCAACCCTGTGCATTTTAGGTACCAGACCCCAATGTATGGTCAGAATATCCCACAGGG	736	0.4875
810	TCCAGATTACTTCCATTTCCGCCCAAGCTGCAGTTCACTCTGAGCTTTCTCCTGTATAGAAGGAGATTCAGTTCATCTTTGAGCTTTCTCCTCTATAGGATAAGAAGCTGCCCAATGTATGGTCAGAATATCCCACAGGG	254	0.4125
811	TCCAGATTACTTCCATTTCCGCCCAAGCTGCCACAGAGCTCCACACACACACGTGTTCAGGCCATGTGCATGAGTGCACCTACATGCCCACTCTGCTGTCCTCTGCAGACCCCAATGTATGGTCAGAATATCCCACAGGG	1474	0.575
812	TCCAGATTACTTCCATTTCCGCCCAAGCTGCACTGTCAGCTTTCCTGGTCTTCCAGTTTATAGACAACAGATCGTGGGACTTTTCAGGCCCATACTCACCCCTTAAATCTCCCAATGTATGGTCAGAATATCCCACAGGG	292	0.4625
813	TCCAGATTACTTCCATTTCCGCCCAAGCTGAAATAGTTTAGATTCTGGAAGGTCCCTGAGAATAATAAACTGTGCCTGTGTGTGTGTGCGTGCGTGTGTGTATGTGTGTGCCCAATGTATGGTCAGAATATCCCACAGGG	3008	0.4375
814	TCCAGATTACTTCCATTTCCGCCCAAGCTGTACAGGGAGGTTCTCAGCTCCCCTGCTCTACTAATAGCAATGCAGCTGTGGATGGCAAGGCAACCAGAAGGATGCTGGCCCCCAATGTATGGTCAGAATATCCCACAGGG	480	0.55
815	TCCAGATTACTTCCATTTCCGCCCAAGCTGAGCTTCACACATGCTCAGTTCAGGAGTAAGCTCAACACTTTCTTATACACAGCTTTAAAGGATCCTTTTCTCCAGCACCTCCCAATGTATGGTCAGAATATCCCACAGGG	1570	0.425
816	TCCAGATTACTTCCATTTCCGCCCAAGCTGGGGCTGACAAACATACCAGGTATTGATGCATACAGTCCCCTGAAAGGTCTCATCTGATTAGGGACATTTATTCTGAGAACCCCAATGTATGGTCAGAATATCCCACAGGG	224	0.4375
817	TCCAGATTACTTCCATTTCCGCCCAAGCTGTCCTGAAATACCCTGTCCAAGTACTCCCTAGTCACAGGAGGCCTCTGATTACCTGATTTTCTCCTGAAGTTAGATTTTCACCCAATGTATGGTCAGAATATCCCACAGGG	338	0.4375
818	TCCAGATTACTTCCATTTCCGCCCAAGCTGGGCTACAGAGAAGTGAGAGAGAGGCAGAGGGGATAAAGTCAGAATGGTAGTCCCGCAAATCCCTTTCAGGCCTTTGTAAGCCCAATGTATGGTCAGAATATCCCACAGGG	538	0.5
819	TCCAGATTACTTCCATTTCCGCCCAAGCTGTAGCCCTGGCTCATTGTGCAATTTCATCCAATTCCATATCTCTAGGTCGCCTAGTGAGTTTCTCTCACCAGATCTGTACTCCCAATGTATGGTCAGAATATCCCACAGGG	1360	0.45
820	TCCAGATTACTTCCATTTCCGCCCAAGCTGGTGCCCCACTGGAAGACAGGCTTGATTTCCACATCCTGCCTAGCACGGGCTTGGTGAAGCTGGCAGAAGCCCTCTCATCACCCAATGTATGGTCAGAATATCCCACAGGG	586	0.575
821	TCCAGATTACTTCCATTTCCGCCCAAGCTGAAAGCTCTTTCTTCTGCATTGCCCCTTATGTCCCCACTCCTCACCAGTGACCCAAGTTGAAAACCTGAGTCATCACAACTCCCAATGTATGGTCAGAATATCCCACAGGG	2582	0.475
822	TCCAGATTACTTCCATTTCCGCCCAAGCTGCTCTTCCTGGAGGTCCCTTGCACAAAGGATCTGCCACCCTCATGGACAGTCGCTGCTTCTGAAACTGCAGAGCATGAATACCCAATGTATGGTCAGAATATCCCACAGGG	1014	0.525
823	TCCAGATTACTTCCATTTCCGCCCAAGCTGACCTCACAGGTGACCTTACTTCATGAAGTCCCCAGGTTATATGATCTGTCCCTAGCTTGTCAATGTCCCAGAATGTTGCACCCAATGTATGGTCAGAATATCCCACAGGG	956	0.4625
824	TCCAGATTACTTCCATTTCCGCCCAAGCTGGGCACTCTGGCCTGTCCCTGGGCACTGAGCTGCCCTGCTCCGCTCCTCCCTTCTGCTCCCCATTTCCTGTAGCTTGCTGACCCAATGTATGGTCAGAATATCCCACAGGG	1422	0.6375
825	TCCAGATTACTTCCATTTCCGCCCAAGCTGGGAGTTGTGGTGAAGCCAGGAGCTATTCTGAGATCTTTCCACTATTTCAGGCTCTAGCTTAGATGTGGGGAGAGAATCCACCCAATGTATGGTCAGAATATCCCACAGGG	1132	0.475
826	TCCAGATTACTTCCATTTCCGCCCAAGCTGTTGTATTGCATATTTAATTACTCAGATCAGCATAATAATGCAAATAATACATATCAAAACATGGCATGCAGCTAAAACAGCCCAATGTATGGTCAGAATATCCCACAGGG	42	0.2875
828	TCCAGATTACTTCCATTTCCGCCCAAGCTGTAATCTCCTAATGGAATGTTGCCCCTCTCCCCAAGTCACTGTCCATACATTGTACTGTTTTATTATGTCATAATATTTATCCCAATGTATGGTCAGAATATCCCACAGGG	398	0.35
829	TCCAGATTACTTCCATTTCCGCCCAAGCTGGTCATTTTATTATTATTAAGGTCCTATTCCTGGTAAATCACAGAACTGGACTTTTACTGCCATGTGAAGCTGTCTTTCTTCCCAATGTATGGTCAGAATATCCCACAGGG	428	0.35
830	TCCAGATTACTTCCATTTCCGCCCAAGCTGTGTTTGATTATAGAACAGCCTTTTCAAGAAATACCTATTAAATCCAGCAGAACTAATTGACTGATTAACTGGTTGACAAACCCAATGTATGGTCAGAATATCCCACAGGG	250	0.3125
831	TCCAGATTACTTCCATTTCCGCCCAAGCTGTGTTCTTTAATGATAGTGAGGACAAAGGTGAATGTTAGACCGTCTCCTGGTCAAGTAATCATACATTTTGAATAATGAAGCCCAATGTATGGTCAGAATATCCCACAGGG	212	0.35
833	TCCAGATTACTTCCATTTCCGCCCAAGCTGACACACCTTCTGTCATAAATTAATAGCTACAGTATTTGGACTATGTGGCTTTCAAGGACAAAGAACAAAAGGCTAAAGGACCCAATGTATGGTCAGAATATCCCACAGGG	780	0.3625
834	TCCAGATTACTTCCATTTCCGCCCAAGCTGTCTCTGTTGTCTGCAGTGAAGTGGGGTTTCCAGAGTCGCTAAGAAGTAAGGCAAAAGATTACAAACCTCCTTTAGAATTCCCCAATGTATGGTCAGAATATCCCACAGGG	810	0.425
835	TCCAGATTACTTCCATTTCCGCCCAAGCTGCTTCCTAAAACATCTACTAGAGTTCATCAGCGAACCCATCAAGGCCTGGTACTTTATATTTTGGAAGGTTTTAAATTATTCCCAATGTATGGTCAGAATATCCCACAGGG	198	0.35
836	TCCAGATTACTTCCATTTCCGCCCAAGCTGTTCCTTAAAATAAATGTCTGGAGTGGAGGGAAAATGGACAATGGGAGGTAGGACTGAATTGCTCCTCCCACTTGGATGGACCCAATGTATGGTCAGAATATCCCACAGGG	392	0.45
837	TCCAGATTACTTCCATTTCCGCCCAAGCTGGCATGGCCCAGTCTCAGTCAGAGCCACAAAAGAATGTACCTGAGTCTGTTATAACCACTGCACTTGGGAGTGGAGATATGCCCAATGTATGGTCAGAATATCCCACAGGG	742	0.4875
838	TCCAGATTACTTCCATTTCCGCCCAAGCTGGATCATATGATCACAAGATAGTGAGGCAGAATGATAAATACACATTATATCTGACAGGAGAGGTTTGGAGTTTATTTATCCCCAATGTATGGTCAGAATATCCCACAGGG	264	0.3375
839	TCCAGATTACTTCCATTTCCGCCCAAGCTGCTTATTTAGTTTGTTGTTTGTCTACATCCTCTCCCCATCCGTGATGAAATGGATACTCTATGATTGCAAGGAATTTTATCCCCAATGTATGGTCAGAATATCCCACAGGG	996	0.3625
841	TCCAGATTACTTCCATTTCCGCCCAAGCTGAGCTGCTGGGGTTGGTGCGAAGCCACTGACTTTTGCTATTCCCCGTAACAAAGTATGTTCAAATGTAGGTCACAGGTTTGCCCAATGTATGGTCAGAATATCCCACAGGG	860	0.475
843	TCCAGATTACTTCCATTTCCGCCCAAGCTGCCAAGCTCTGGCCCTGTTTCCCTTCAAGCCAACTTCCTAGGCATACAATAATACAAGTCTCAGACCCATATATGCCCAGACCCAATGTATGGTCAGAATATCCCACAGGG	1020	0.475
844	TCCAGATTACTTCCATTTCCGCCCAAGCTGTATGTACAAGAGGATAGGAAAACACAGTGCCTTACTTTGAAGTGGCCTTGACTGGCTAATCACATATTTTCCAGGAAGCTCCCAATGTATGGTCAGAATATCCCACAGGG	538	0.4125
845	TCCAGATTACTTCCATTTCCGCCCAAGCTGCTCATTACTTCCCTGGGTAGGGAAGGTTCTCTTGGCTCTACGTCCCTCTTGGGTGGGCCACCCTCTTGCCTTCTCCATTCCCCAATGTATGGTCAGAATATCCCACAGGG	670	0.5625
846	TCCAGATTACTTCCATTTCCGCCCAAGCTGCTTGTTAGAGTCTGTTTCCTAGGACTATTCTCAATATTTACTATCTTAAGTCAGGTTCCTCAGGAAACAGAGTCAGACAGCCCAATGTATGGTCAGAATATCCCACAGGG	224	0.3875
847	TCCAGATTACTTCCATTTCCGCCCAAGCTGCTGAGAAGCTGAAAGAAAGGTAGAATCGTGGTGTTGGAAGGGGCCATCCTACTGCCCTAAGTATCCCTGACAGGTGGCCACCCAATGTATGGTCAGAATATCCCACAGGG	922	0.525
848	TCCAGATTACTTCCATTTCCGCCCAAGCTGCCCATGATCCCTCTACTGCATAATAATTGTCTGACCGCAGCTTTCCTCTCTGAATCCCCAGGTCCTGGTGCTGCATGAGGCCCAATGTATGGTCAGAATATCCCACAGGG	1342	0.525
849	TCCAGATTACTTCCATTTCCGCCCAAGCTGAAGCTAAGTCCGAATGTTCAAAACAACATGCTACATAAAACGAAACCACCAGAGCATACCTGCCAATACCTTGGCCCAGACCCAATGTATGGTCAGAATATCCCACAGGG	386	0.4375
850	TCCAGATTACTTCCATTTCCGCCCAAGCTGCCTGAAGCTTCTCTGCAGGTCACAGGGAAGGGGAGGGTAGGGGTCGACCCGCGGAAGAAGCTTCAAGAAGCATCGGGAGGCCCAATGTATGGTCAGAATATCCCACAGGG	308	0.6125
851	TCCAGATTACTTCCATTTCCGCCCAAGCTGCCAAAGTGCTGGGATTACAGGGGTGAGGCACTATGCCCGGTCTCATATATGTTATTTAACTCTGATTGCTCCCAACTAGACCCAATGTATGGTCAGAATATCCCACAGGG	630	0.4625
852	TCCAGATTACTTCCATTTCCGCCCAAGCTGCGGCTGTGCCAAGAGGTTAAGTAACTTGCCCGTGGTTACACAGCTAATAGGTGGTGGAGATGGAGACAGAATTCAAACCCCCCAATGTATGGTCAGAATATCCCACAGGG	746	0.5
853	TCCAGATTACTTCCATTTCCGCCCAAGCTGCAGTCTTTAGACTGTCTTTTGATTTAGATTTACAGTAAGTGGTGTACTGTTTTGTTAAAAGGAATTATGTATTATATGCACCCAATGTATGGTCAGAATATCCCACAGGG	114	0.2875
855	TCCAGATTACTTCCATTTCCGCCCAAGCTGTGTAAAAGACTATTTCTCCTCAAAGCTGAAGAAGACTTCAGTGTGTGGGCCCTTGTTCTTACTTTAATAAACGGTATTATCCCAATGTATGGTCAGAATATCCCACAGGG	202	0.3625
857	TCCAGATTACTTCCATTTCCGCCCAAGCTGCTAGACTTTGCCTGCACCAGAACAAGGTACTGTATTGTATCGGTTAAGCTGGCAGGGAGGTAAAGTGAGGATGTGGGGAGCCCAATGTATGGTCAGAATATCCCACAGGG	804	0.5
858	TCCAGATTACTTCCATTTCCGCCCAAGCTGGCATATGGATCCCAAATTAAGAGAGGGTGGATACAGATAACCAGTCACGTTTCTCTTTTAGATAGGTTTGTTACCAAGTTCCCAATGTATGGTCAGAATATCCCACAGGG	752	0.3875
859	TCCAGATTACTTCCATTTCCGCCCAAGCTGCTTCTTCGTCTCACATCTCCTGGTTAATTAAGTTACATCACGGAGCCCACTGAACTGGGATTTTAATCTTTGCTTACATACCCAATGTATGGTCAGAATATCCCACAGGG	436	0.4
860	TCCAGATTACTTCCATTTCCGCCCAAGCTGTAAATGTTGGATTGTAACTTCCCTTGTCTTTTGGAAATCACTGTAGTGTAATGATTAAGTGATTGGCTGTGGAGCCAAACCCCAATGTATGGTCAGAATATCCCACAGGG	352	0.375
861	TCCAGATTACTTCCATTTCCGCCCAAGCTGTCTGCAGGGCCTCTAATAATCCCCTGGCTTCCTCATTCCTGAGAGCCAAGCATCACTGCGCTTGGGCCTGAGCTCCTTCACCCAATGTATGGTCAGAATATCCCACAGGG	44	0.5625
862	TCCAGATTACTTCCATTTCCGCCCAAGCTGTGGGTCTGACTGTCTTGCAACCCTGGACAGGTCGCTTCACTGCTCTACACCTCAGCTTCCTGGCCGAGCCCAACAGGAAGCCCAATGTATGGTCAGAATATCCCACAGGG	1414	0.5875
863	TCCAGATTACTTCCATTTCCGCCCAAGCTGGGGTGACGGGGCATAAGGATGCTAAAGAGCAAGGGAAGGGCGGGCAGGGAGTGGGGCCAGAGATGATGGGCATGCTGCTCCCCAATGTATGGTCAGAATATCCCACAGGG	362	0.625
864	TCCAGATTACTTCCATTTCCGCCCAAGCTGACCACAAAGGACAAGCCATTGGTAAATGAAAACCAAAGAAGGGGACAATAAGGACAAATTGGGTCAGAGGCTTCAGGGGACCCAATGTATGGTCAGAATATCCCACAGGG	898	0.45
865	TCCAGATTACTTCCATTTCCGCCCAAGCTGGGCTGTGCGTTCGGAAACAGCGAAAGGAACGGCCTCAGGAATCTGGCCTCAGCCGGAGCACTGGTGAACACAGGCTCCCGCCCAATGTATGGTCAGAATATCCCACAGGG	512	0.625
866	TCCAGATTACTTCCATTTCCGCCCAAGCTGGGGAAGGCCTAGGACATTACTGTATACTACTGTAGAGTGTGTAAACACTATACACTTGAATTACACTAAATTTATAAAAGCCCAATGTATGGTCAGAATATCCCACAGGG	198	0.3375
867	TCCAGATTACTTCCATTTCCGCCCAAGCTGTAATATCCTCCATTTTCTCTTCCGAGAACTCCAAAATGCTTCAAATGCTGGGAATCCAGAGCTCATTCATACATGTATCCCCCAATGTATGGTCAGAATATCCCACAGGG	856	0.4
868	TCCAGATTACTTCCATTTCCGCCCAAGCTGAAGCCACAATAACTCCAGCGTCTGTTTATATAATTATTATCATACTCAAAATGTATGAAGTACTTTAAATGCATTATTTCCCCAATGTATGGTCAGAATATCCCACAGGG	160	0.275
869	TCCAGATTACTTCCATTTCCGCCCAAGCTGCAGCACAGCCCAGACACTTGTGAGGCTCTTACATCTTTACCACCTCACCAGTCCTGCACATGCCCTACAGTAATTATAGCCCCAATGTATGGTCAGAATATCCCACAGGG	950	0.5
870	TCCAGATTACTTCCATTTCCGCCCAAGCTGGGACTCTATGCTCCTTGAGGACAGTGTCATGTCCCATACATCTTACTATTTCTCTGTCTACTTGGCACTGCAGTTTGTATCCCAATGTATGGTCAGAATATCCCACAGGG	498	0.4375
872	TCCAGATTACTTCCATTTCCGCCCAAGCTGATGGACCTTAGACAGAGAAACTGATGCTCACAGAGGTGAAATGACTGATCCCAAGTCACAAATGAAAATGCAGGCAAAGCCCCAATGTATGGTCAGAATATCCCACAGGG	330	0.4375
873	TCCAGATTACTTCCATTTCCGCCCAAGCTGCGACTATTAATAGGGAAGACCTTTAAAATGTAGTAATCACCAAAGGAAATACACAGTTTTCCTGGATTATGGGTTGACCTCCCAATGTATGGTCAGAATATCCCACAGGG	450	0.3625
874	TCCAGATTACTTCCATTTCCGCCCAAGCTGTTGTAATTTAGAATGCTAACTGGCATAACAATTCATGCAACAGATTTATTTGGTGATTAATTTATTCATTTACCAATACTCCCAATGTATGGTCAGAATATCCCACAGGG	62	0.2625
875	TCCAGATTACTTCCATTTCCGCCCAAGCTGGCCAACCCCAATGACCCCAATCCCAACCTCAGGTGAGCAGAGCCTCTACTTGAGGGACTATTGTTACTATAGGAATCCTTCCCAATGTATGGTCAGAATATCCCACAGGG	930	0.5
876	TCCAGATTACTTCCATTTCCGCCCAAGCTGGACCCTGGTGCCCTGAGTAATGATAAACTGAACCTTATTTCCACCTATTCTAATTCATGCCCTTCTTACTTTAGCAGAGCCCCAATGTATGGTCAGAATATCCCACAGGG	1566	0.425
877	TCCAGATTACTTCCATTTCCGCCCAAGCTGGCAAGATGTTAACACTGGAGTAGGCTGGGTGAAGGTGTACGTTTCTTTTATGCTGTTGTGAATCTACAATTACTTCAAAACCCAATGTATGGTCAGAATATCCCACAGGG	420	0.3875
878	TCCAGATTACTTCCATTTCCGCCCAAGCTGGCTAACAAGAGACTCTTCACCAGATCCCAGAGGCTGAACACCTCGACCTTCTCTGCACAGCAGGTGAGTCTCCGCATTAGCCCAATGTATGGTCAGAATATCCCACAGGG	472	0.5375
879	TCCAGATTACTTCCATTTCCGCCCAAGCTGACCTGCACAGTATAGCATTGGCAAGAACTCAGAGACACCTGGAAACAGTAGACTGTAGAAATTGTCCAACAAGGTAATGACCCAATGTATGGTCAGAATATCCCACAGGG	616	0.425
881	TCCAGATTACTTCCATTTCCGCCCAAGCTGAGAGGCCCTGCTCCAGTGGAGCAAGAGCAAATCATCTTTAGGTTCCTCTTCTTCAAAGGCTCAGAAATTAAATTAAGTATCCCAATGTATGGTCAGAATATCCCACAGGG	250	0.4125
883	TCCAGATTACTTCCATTTCCGCCCAAGCTGTGTATGTGTCTGTGAAATCATTCACCAAAATTGGGAGATCATTCTAGGATAACAAAATCAGGAATGAGTTTGTCTACTATCCCAATGTATGGTCAGAATATCCCACAGGG	234	0.3375
884	TCCAGATTACTTCCATTTCCGCCCAAGCTGAAGACATCTCTCCTCAGTCTCAGAGAATCTGAAAGATACATACGAAACAGTGCTCATAAGAGAGACAGTCCTGTTGGTGGCCCAATGTATGGTCAGAATATCCCACAGGG	822	0.4375
885	TCCAGATTACTTCCATTTCCGCCCAAGCTGTCCATCCTGTGTCCTCCCCAGTTCTCCTGAAGTGGGTCTCACCAGGCAGAGAATGTGTGTGTGTGTGTGTGTGTGTGTGTCCCAATGTATGGTCAGAATATCCCACAGGG	9184	0.5375
886	TCCAGATTACTTCCATTTCCGCCCAAGCTGCAAACCATGGCTTTCCCGCCTGTGAAATAAGGGTAGGAATATGGGTAGGAACCCATTTCTCAGAGTAGCTGGGAGGGCCACCCAATGTATGGTCAGAATATCCCACAGGG	438	0.5125
887	TCCAGATTACTTCCATTTCCGCCCAAGCTGTTTTGATAAGCCCCTTTCCACTGCTAGGCCTCAGTTTCCATATATGTGAAGTGAGGAATGCGGACTGTGTTTTCTCTTGGCCCAATGTATGGTCAGAATATCCCACAGGG	994	0.45
889	TCCAGATTACTTCCATTTCCGCCCAAGCTGGCATATTGTCTGTTTCCACCTACTAGAACATAAGCTCTAGGAGGGCAGAGACTATGTTTTGTTCACCACTGTTTCTCCAGCCCAATGTATGGTCAGAATATCCCACAGGG	438	0.4375
890	TCCAGATTACTTCCATTTCCGCCCAAGCTGACGGTGTGAAATCTCGTCACACTTCTCAGAACAGTGGGCACTTTAAAATTTCTGAAGTGATTATTTATGGAATTTCCCATCCCAATGTATGGTCAGAATATCCCACAGGG	484	0.375
891	TCCAGATTACTTCCATTTCCGCCCAAGCTGGACAACGGTCGCCAGCTCCTGCGCTAGTTCCGTTACTCTTCGGTGGCACACGGTCCTGGGCAGCGCGAGGCTCTTCCCGCCCCAATGTATGGTCAGAATATCCCACAGGG	1342	0.6625
892	TCCAGATTACTTCCATTTCCGCCCAAGCTGGTGCATGACTGTAACTTCAAGGAGTTACACAGGTTGAAATTAGGCTGAGTGATGATCAGATCACTATCGGAGAACCTGCACCCAATGTATGGTCAGAATATCCCACAGGG	654	0.4375
893	TCCAGATTACTTCCATTTCCGCCCAAGCTGAAATGCGTTTTGGGGAGACACAATTCAGTTCATAGCTATTCCCTTTTGTGTCAAAATTACCCAAAAGCCAGACTGTGGGCCCCAATGTATGGTCAGAATATCCCACAGGG	796	0.425
894	TCCAGATTACTTCCATTTCCGCCCAAGCTGTAACACCCGGTGGATAAACTCACCTACCATTGACTGAGTGCCTACGCCTCGTGTTCAGGGTCCTCTCTGTTATTTCCAACCCCAATGTATGGTCAGAATATCCCACAGGG	866	0.5
895	TCCAGATTACTTCCATTTCCGCCCAAGCTGATTCACCTAAGGATAGCCAATGTGTGGCTCTCACAGTCTTATTTCCTGGAACAGTGTTAACTGATCATGGCACCTGGCATCCCAATGTATGGTCAGAATATCCCACAGGG	914	0.45
896	TCCAGATTACTTCCATTTCCGCCCAAGCTGGGAGCTGTGATCCCAGAACTTTGGGAGGCCTAGGTGGGAGTGTTGCTTGAAGAAATGTACAGATAAGTACCAGAAGAAGCCCCAATGTATGGTCAGAATATCCCACAGGG	454	0.4875
897	TCCAGATTACTTCCATTTCCGCCCAAGCTGTATCCCCTGAGAGAAGCTCTTGTTCTGGCCCCTCCCTCACCCAAAATCAGCTCTCCTTAACCCCACGCTCACCCTGTACCCCCAATGTATGGTCAGAATATCCCACAGGG	2526	0.5625
898	TCCAGATTACTTCCATTTCCGCCCAAGCTGCCACTGTTATTAGATCTGGGGTAATGCACTATCCGTTGTGGTTTACCAACACCCTGCCCATTCCTTTGTATAATCCTGTTCCCAATGTATGGTCAGAATATCCCACAGGG	1302	0.4375
899	TCCAGATTACTTCCATTTCCGCCCAAGCTGGTTGGGGCCCACCAAAGGAAGAAGCCCTGCCTGATGCTCATCAAGTCAACCCACATGCATGTCTGCTCCAACAATTTTGTCCCAATGTATGGTCAGAATATCCCACAGGG	1414	0.5125
900	TCCAGATTACTTCCATTTCCGCCCAAGCTGCATGGATCTTGGGGAGCAGGGGACAGGTTCAAAGAAACACATCTTTAAACATTGGCCACCAGGTGGCGCCGCAGGCCAATCCCAATGTATGGTCAGAATATCCCACAGGG	710	0.5375
901	TCCAGATTACTTCCATTTCCGCCCAAGCTGTGCTGAATCATTATACAAAGGATTCTGACCTGATATACCTTTTGCCCCAGGAAGGGCTAGAAAGCAAGCTTCCTGCTGAGCCCAATGTATGGTCAGAATATCCCACAGGG	230	0.45
902	TCCAGATTACTTCCATTTCCGCCCAAGCTGAGAGTCCTGGAGTCCAGGGACGCAGAGCTCCAAGAGCTGCGAAGAGGTTGGGGTTCCTCTTCTCCCAATCTCCCTTCCCCCCCAATGTATGGTCAGAATATCCCACAGGG	968	0.6
903	TCCAGATTACTTCCATTTCCGCCCAAGCTGCTGACAGCAAGTCCAGACTAAGGCAAGCAACTGTAACAGGCCTAGTGTCCACAGGCTACTGCATTTTGCCTCAGCACTGTCCCAATGTATGGTCAGAATATCCCACAGGG	614	0.5125
904	TCCAGATTACTTCCATTTCCGCCCAAGCTGGGGACCCGAGGCCGGAAACCGCAGAGGAGCGAAGCCTGGCGGGATGCAGTGATTGGAGCCAAAGGAACCGTCCCGGCCTGCCCAATGTATGGTCAGAATATCCCACAGGG	846	0.675
905	TCCAGATTACTTCCATTTCCGCCCAAGCTGTTAGTCTGTGCACTCGGGTTTGAGGGAAACATCAGGACACACGGCCTGCAGTCCCTGTCCCCAGTCCTGAGCCTGCACCACCCAATGTATGGTCAGAATATCCCACAGGG	1484	0.5875
906	TCCAGATTACTTCCATTTCCGCCCAAGCTGGGCAGAGTGTAGACGGAGGTGGCTGTGGTTGGTCCAGGGCTGCCTTGGGGCCCAGAGGCTCTGGATATGGAGCCACAGGCCCCAATGTATGGTCAGAATATCCCACAGGG	884	0.65
907	TCCAGATTACTTCCATTTCCGCCCAAGCTGGCATTGGCCCCTCTCCCCAGGGTCTTTTCCTCTTATAAGAAGAGTAGAATAGTTTATCTACTCAGTTCTTTGACCTCTAACCCAATGTATGGTCAGAATATCCCACAGGG	226	0.425
908	TCCAGATTACTTCCATTTCCGCCCAAGCTGCAGGGGATATGCAGTGACCTAGTTTATAGGCCTGGAGGAATAAGGAGTAAGAGGTTGAGGCATAAGGAAAATTGGTATCTCCCAATGTATGGTCAGAATATCCCACAGGG	420	0.4375
909	TCCAGATTACTTCCATTTCCGCCCAAGCTGTACCAGGGATGCTGAGATGCACAAGACAATGTCCACAGCAGCCCAGCACACAGGAAGGAAGACAGAAAATACCAACTTACCCCAATGTATGGTCAGAATATCCCACAGGG	778	0.4875
910	TCCAGATTACTTCCATTTCCGCCCAAGCTGAATGACATAGAACTCTCAGCTTAGTCCCTATGCTGAGAACTATTCTGTAATACTAGAAGTAACAAGTATAATGAACTAAACCCAATGTATGGTCAGAATATCCCACAGGG	212	0.325
911	TCCAGATTACTTCCATTTCCGCCCAAGCTGGGGGAGCTGCTCCAGCCTGATCCCAGGGTCTGGCCATCTCCGAAGAAGCAGAACTGGAGCTGGACTTCTGATCTCTCTAGCCCAATGTATGGTCAGAATATCCCACAGGG	844	0.5875
912	TCCAGATTACTTCCATTTCCGCCCAAGCTGTTAGTCAAGATTTGTTTCTGCCTCTTACTGTAGATTTTGTAAAAGGAAAATAAATCTTGGGAACCCCAAATCACTAAGCCCCCAATGTATGGTCAGAATATCCCACAGGG	538	0.35
913	TCCAGATTACTTCCATTTCCGCCCAAGCTGCAGGATCAGCAGCAGCAGCCACAGAAGCATGGGCACCGGCCGGGCAGAGGGTTGGGAAAGTCTGTCTCACCAAAAGCCCGCCCAATGTATGGTCAGAATATCCCACAGGG	814	0.625
914	TCCAGATTACTTCCATTTCCGCCCAAGCTGGAGCCACCACACCTGGTGCACTGAAAACTTTATAAAGGGAAACAGAAAACTTGTGTAGTAAATGGAAGCCATATTTCTATCCCAATGTATGGTCAGAATATCCCACAGGG	334	0.3875
915	TCCAGATTACTTCCATTTCCGCCCAAGCTGACTCTTACTTCCCTAGACTTAGATTTCAGAGAGGCTTCAAATCTTGCTAACCGTAGAGGAGATCATGGCTTCTGCTGATACCCAATGTATGGTCAGAATATCCCACAGGG	978	0.425
916	TCCAGATTACTTCCATTTCCGCCCAAGCTGGAAATATACTTTGTGGTAGGGATTAAATGAAGTCATATACAGGAGGCACTTTGGCTGACACAAGGTGAACGTTCACTGAGCCCAATGTATGGTCAGAATATCCCACAGGG	550	0.4125
917	TCCAGATTACTTCCATTTCCGCCCAAGCTGCTGGCTGTTAAGGCAAAGGGACCATCATGTCACCCACGCATGGAAAAGGAATAGATACACTTAGCTCTTTTCACTGATGACCCAATGTATGGTCAGAATATCCCACAGGG	742	0.45
918	TCCAGATTACTTCCATTTCCGCCCAAGCTGGGTCAGATCCAGTTTTCCATAGTGGCGACCAGCTTGATAGTACCACTCTATTGACTTTCTCTCCTTTCTTGTTTTATTCTCCCAATGTATGGTCAGAATATCCCACAGGG	1714	0.4125
919	TCCAGATTACTTCCATTTCCGCCCAAGCTGAACCCTGGACTCAGCCAGACTCCAGGAGAGGATGTAGAGATGATAGGGAGATGGCAGGACAGGACGATGAGCTGCAGAAACCCAATGTATGGTCAGAATATCCCACAGGG	8	0.5375
920	TCCAGATTACTTCCATTTCCGCCCAAGCTGAAAATTATGTAAAGAAAGTGAGGTGAAAATATGAGTTTAAGGTGTGATATGATTTGGCTGTGTCCCCACCCAAATCTCATCCCAATGTATGGTCAGAATATCCCACAGGG	NaN	0.35
921	TCCAGATTACTTCCATTTCCGCCCAAGCTGGAAAGGTAGTCGAGGCCACAAAGACTGCAATTGCAGAGCAGGTCCTGGTGTTATGTGGGGCTCAGAGCCAGTGGACTTTGCCCAATGTATGGTCAGAATATCCCACAGGG	134	0.5375
922	TCCAGATTACTTCCATTTCCGCCCAAGCTGCAGCTGCATTAGCTATTTATCCTGATGCTCTCCCTTCCCCTGCCCCTCAACCATAGGCCCCAGTATGTGTTATTTCCCTCCCCAATGTATGGTCAGAATATCCCACAGGG	2378	0.5125
923	TCCAGATTACTTCCATTTCCGCCCAAGCTGTTTACAGCAGTTAAACTAAGGACTTCTGACTTCAAACACTCGGTAGAACAGAGGCAAATGTAAGGGGCTATACTTCAAGCCCCAATGTATGGTCAGAATATCCCACAGGG	704	0.4125
924	TCCAGATTACTTCCATTTCCGCCCAAGCTGAGATGCTTTAGCATCATTCCTGCTAAGAATTATACTTTGCTTATACAGCCTAACGAAATTGTGTAATATAGACAATAAGTCCCAATGTATGGTCAGAATATCCCACAGGG	318	0.3125
925	TCCAGATTACTTCCATTTCCGCCCAAGCTGATTACTTGAGAGAATAAACGAGATCAATAAACCACTAGCTTGATTGGCAAAGAGAGAAGATCCAAATAATCACGCTCAAACCCAATGTATGGTCAGAATATCCCACAGGG	622	0.35
926	TCCAGATTACTTCCATTTCCGCCCAAGCTGCAGGTCTAGAGAAGTGTGGGGTGGTTAGTTGTCAGGCTCTGAATGTAGGCATTATCTTAGGTCACAAATTTTGTCTCTCTCCCAATGTATGGTCAGAATATCCCACAGGG	1128	0.4375
927	TCCAGATTACTTCCATTTCCGCCCAAGCTGAGAATCAAAGGGCCAGGCTGAGAGCCAAGAGTCAGTTGAAGGTTCCGGTACTCTGAATCTCAAACATATTACCTAGCAGCCCCAATGTATGGTCAGAATATCCCACAGGG	196	0.475
928	TCCAGATTACTTCCATTTCCGCCCAAGCTGCGTTCTCCTTTGAGCTGCATAATCTTTATCACTCTAACTTCAAGTTCATTATTTTCTTTTCCTGTTAGTTCTAATTTATTCCCAATGTATGGTCAGAATATCCCACAGGG	866	0.3
929	TCCAGATTACTTCCATTTCCGCCCAAGCTGAATCTTGAGTGTCAAAGACCTTTCTCATTTGGGTCGCTTATCAAATTGGATACTGTTCTTTTGAATCTATTGCAGAACTACCCAATGTATGGTCAGAATATCCCACAGGG	276	0.35
930	TCCAGATTACTTCCATTTCCGCCCAAGCTGGATTTAGGAGTAAAAGTAATGAAAGGATTGTGGCACAAAAGTGGGGAAATCACACTGACAGCTATAGGATTTGTGTTGGCCCCAATGTATGGTCAGAATATCCCACAGGG	312	0.4
931	TCCAGATTACTTCCATTTCCGCCCAAGCTGTGAGCATATTACCTGATAGGTAGTTGTTTTACCCACCCCTTCACAACCTCTGATAGTCCATAGTGTCTATTGTTTCCATACCCAATGTATGGTCAGAATATCCCACAGGG	856	0.4
932	TCCAGATTACTTCCATTTCCGCCCAAGCTGTTCCATGTGTTTGTGTCATCTCTGATTTATTTGAGTAGTGCTTTGTAATTCATATTGTAGGGATCTTTCACTTCCCTGGTCCCAATGTATGGTCAGAATATCCCACAGGG	690	0.3625
933	TCCAGATTACTTCCATTTCCGCCCAAGCTGGCCCAGCCACAACTCTGGGAATAGGAACAATTGTACCTACGTTCAGACAGAGAAACCAAGATGCAGAGGAAAGAGGATAGCCCAATGTATGGTCAGAATATCCCACAGGG	352	0.475
934	TCCAGATTACTTCCATTTCCGCCCAAGCTGATTTGCAAAGATAAGGTGCTTTCTTCCAAAACACAGTATGTACACTGGATCAGAGACATCTGTCTATACGATGCTGTGTCCCCAATGTATGGTCAGAATATCCCACAGGG	126	0.4
935	TCCAGATTACTTCCATTTCCGCCCAAGCTGAACAGGAATTCCAAAGCAGCAAAGCAATGTGACATAAAGCAGAAGACAATTACCACTTATTAAGGGTTTACTGCAGAGCACCCAATGTATGGTCAGAATATCCCACAGGG	544	0.3875
936	TCCAGATTACTTCCATTTCCGCCCAAGCTGAGGCCTTTCAAAGGGACTCAGGCCTCCTGAGCTGAAAGAGGAGAGAAGGGGTGTGTGCAGGAACAGAGTCTCCTCCTGGCCCCAATGTATGGTCAGAATATCCCACAGGG	1022	0.575
937	TCCAGATTACTTCCATTTCCGCCCAAGCTGAAGTACCTGGAAAAGCTGTGAAACCCTGAGAAAGACATAACGTCACCTATGAAGTGCTCTGATCTAGAAGGCAGAATCTGCCCAATGTATGGTCAGAATATCCCACAGGG	426	0.4375
938	TCCAGATTACTTCCATTTCCGCCCAAGCTGCAGAAACAGGTCTCTGACCTCTGCCACCAGCTGGAGATAATGCTGATTTTAAAGAGCTCATGTGATGAGATCAGGCCCTACCCAATGTATGGTCAGAATATCCCACAGGG	562	0.475
939	TCCAGATTACTTCCATTTCCGCCCAAGCTGTCTGTGGGCAAAGTAAATCATTGTTATTATTTTAAGCCACGGTATTGTGGCAGCTTGTTAAATAGCAATACATAGCGGAACCCAATGTATGGTCAGAATATCCCACAGGG	544	0.3625
940	TCCAGATTACTTCCATTTCCGCCCAAGCTGCCAAGGCCTGCCTGGTGTATGCAGAAAGGAACAGGGAAGGTGGGTATTATGGACCCAGCAGTAGCATGGTTAAGGGAACACCCAATGTATGGTCAGAATATCCCACAGGG	1264	0.525
942	TCCAGATTACTTCCATTTCCGCCCAAGCTGCATTTCTCCATTCCACACATACTCCCAGCCCACCCTGACTCCTTTCAGCACTGCCTACTGAAACCACAGTAGGCACACACCCCAATGTATGGTCAGAATATCCCACAGGG	2464	0.525
943	TCCAGATTACTTCCATTTCCGCCCAAGCTGTTCCTCTCTTCCTTTTCCCTCTTGAGCCCATTACAATCATGCCCTCCCCTTGCTCCCCTCCTTCATGGACACTTCTCTTACCCAATGTATGGTCAGAATATCCCACAGGG	3140	0.5
944	TCCAGATTACTTCCATTTCCGCCCAAGCTGTTTCTCCTTATAACACACTGCTAAATTATAACACCAGACTGTACCACATACTCTCCAGCTGCCAGCTATTGCAGTTGCCACCCAATGTATGGTCAGAATATCCCACAGGG	1490	0.425
946	TCCAGATTACTTCCATTTCCGCCCAAGCTGCCCTGCTTCGAGTTACCATTGTCTTTGCTCCTGGTTTCCCGTACCAGCAGCTGGATGTCATGCCGGTGAGTTTCACCATTCCCAATGTATGGTCAGAATATCCCACAGGG	1024	0.525
947	TCCAGATTACTTCCATTTCCGCCCAAGCTGACTGTAGTCAGGGTTGTTTTCTAAAATACAAATCAAGTGGCATTATTCTGCTGCTTAAACTTCTTTAGCATTTGCACGATCCCAATGTATGGTCAGAATATCCCACAGGG	540	0.35
948	TCCAGATTACTTCCATTTCCGCCCAAGCTGGATTTCCACCCTCAACCTTCTCCTGTAGTCTTCTCATCCTAGTCACAGTGAAGCATATCCGTCCTTCACATTGCACAGCCCCCAATGTATGGTCAGAATATCCCACAGGG	1740	0.4875
949	TCCAGATTACTTCCATTTCCGCCCAAGCTGAGAACTGCAAAGGAAAGGAGAGAAGGTTTGGGTTGGGCAAGGAATGGGGAAAGAGGATAACTGCTGACACAGAAGAAGCCCCCAATGTATGGTCAGAATATCCCACAGGG	1914	0.4875
950	TCCAGATTACTTCCATTTCCGCCCAAGCTGCCAGCCACTCACAGGAAGGAGAGGTCAGCTGGGGTCTATGTTGGACTGCTGACCACCTTGAGTGTTTCTTATTCCTGGAGCCCAATGTATGGTCAGAATATCCCACAGGG	860	0.5375
952	TCCAGATTACTTCCATTTCCGCCCAAGCTGTCTATGTGACCTCTCCCCGTGACTAAATCGGAAGTTGTTGTAGGGGTGGGATGGTATCTCCTGTTGCATTTGTCTGTCCCCCCAATGTATGGTCAGAATATCCCACAGGG	1416	0.5
953	TCCAGATTACTTCCATTTCCGCCCAAGCTGTTTCTGTGCACTATGGTGCAGGGGTTTGTGAGGGCAACTGTACAGCTTGTTTCTTTCTGTTTCCTCTCCACAACCCATAGCCCAATGTATGGTCAGAATATCCCACAGGG	1286	0.475
954	TCCAGATTACTTCCATTTCCGCCCAAGCTGGCTTTCGGTTTGAGCTCCTCCCCTATATACGCATACCCATGTATACATACACCCACAGACAGCAGGCAGTGCAGGAGCCTCCCAATGTATGGTCAGAATATCCCACAGGG	1040	0.525
955	TCCAGATTACTTCCATTTCCGCCCAAGCTGGATTAATGACTTATAAATCATTGGAGGCATGGTGGCTCCAAGTTATATGTACATATTAGCACATGTGTCCAAGACCTTTCCCCAATGTATGGTCAGAATATCCCACAGGG	329	0.375
956	TCCAGATTACTTCCATTTCCGCCCAAGCTGCTCCCCAGGCACAGAGCCATGTTGATGCCACCTGAAAGTTGTATCTTTAAAGGCTGGGGTACTACAGGGAGCCCTCCTAACCCAATGTATGGTCAGAATATCCCACAGGG	738	0.525
957	TCCAGATTACTTCCATTTCCGCCCAAGCTGACCCAGTTAATGAAGAAGATTAATTTTCCCAACAACTTCTATCTCTCTGGTCTGTCTCTTCTAGCCTTTCCCTATGCTTGCCCAATGTATGGTCAGAATATCCCACAGGG	882	0.4
958	TCCAGATTACTTCCATTTCCGCCCAAGCTGCTGAACTTGCATTCTGCTACCAATATCTACTTTTGAAGTTGTCAGTTTAGATTGGAAGATACATAAATTGCCATGCAGTCCCCAATGTATGGTCAGAATATCCCACAGGG	324	0.3625
959	TCCAGATTACTTCCATTTCCGCCCAAGCTGTTTCATTAATTGTGAGATTTACATTTTCATATTTTAACTTCTTTGAAATTGTGATGCATTTTACAATCAAGAGCATGCCACCCAATGTATGGTCAGAATATCCCACAGGG	NaN	0.2625
960	TCCAGATTACTTCCATTTCCGCCCAAGCTGCCATTCAGATTACTGTCTTATAATTGCCAAAATATTGCAATCTGAGGAAGGCAATTGGGGATTTTCCTTAATTAGTACATCCCAATGTATGGTCAGAATATCCCACAGGG	475	0.3375
961	TCCAGATTACTTCCATTTCCGCCCAAGCTGTAACACTCTACCCTGACAAACTGACAAAGTGTGACTTTGATGGCTTAAGAACAAGTAATACTGGTTATGTCATCAAACGACCCAATGTATGGTCAGAATATCCCACAGGG	862	0.375
962	TCCAGATTACTTCCATTTCCGCCCAAGCTGAGTCACCTTAGCACTTTACCCATGCTTTTAAGACAGGGTTCATCATATTGCATTATGGTCATTGACTTATGTTTCTGTTTCCCAATGTATGGTCAGAATATCCCACAGGG	698	0.3625
963	TCCAGATTACTTCCATTTCCGCCCAAGCTGGTTGCAGCCTTAATTTTCTAGCAGCTCTTTTAAGACTGAAAGTACTCCAACAGTTAACAAGTGATAGCTGTAATTGGCCTCCCAATGTATGGTCAGAATATCCCACAGGG	532	0.3875
964	TCCAGATTACTTCCATTTCCGCCCAAGCTGTATATATGTATGTATATAGAGAGAGGGGAGTATACACACATATAGAGAGAGACAGAGAAGGGTACGAAATGTGAAAGGCCCCCAATGTATGGTCAGAATATCCCACAGGG	194	0.3875
965	TCCAGATTACTTCCATTTCCGCCCAAGCTGTTAATTCTTAGAAATATTAAATAACTTGCCGCTAGCCATATAGCCCATAGGTGGCCAAGCTGGGATTTGAACTGGGTGTGCCCAATGTATGGTCAGAATATCCCACAGGG	178	0.4125
966	TCCAGATTACTTCCATTTCCGCCCAAGCTGATGCGGTTTAGTTTGTGCCTCACAACTAGAGACAAAAGGTATCACAGATATTAGGGTTTAAGATAATTTGGCATTTGTGCCCCAATGTATGGTCAGAATATCCCACAGGG	398	0.375
967	TCCAGATTACTTCCATTTCCGCCCAAGCTGAATGTCAATTAAATCAAATTAATTGACAGTAATTCAGGTCATCTATATCCTTACTGCTTTTCTGCTTTCTTGATTTATTACCCAATGTATGGTCAGAATATCCCACAGGG	156	0.2625
969	TCCAGATTACTTCCATTTCCGCCCAAGCTGAGAGTAGCATTAAACTCCAGGTTGCAGTGGAAATGTCCAGGGCACATTACCTGGTAAGTAAATACTTTTCTGATGATAACCCCAATGTATGGTCAGAATATCCCACAGGG	576	0.4
970	TCCAGATTACTTCCATTTCCGCCCAAGCTGTTGTCCAAACTGGGAGACCCTTGCAGGAACCATCAGACTTGGCCAATTCTGTACTGCCCTGCGGGCCCTTTTCCTGCTTTCCCAATGTATGGTCAGAATATCCCACAGGG	906	0.5375
971	TCCAGATTACTTCCATTTCCGCCCAAGCTGAACAATGGAAAAGATGCAGAATACAAGGATTCCATAGGCATGGAAGAAGAATAGTGCAGTATATCTCCAAAATATTAACCCCCAATGTATGGTCAGAATATCCCACAGGG	406	0.35
972	TCCAGATTACTTCCATTTCCGCCCAAGCTGCCTACATCCAGTCACTGAGAAAAGTAAGGTTATAAAGGCTGGCCATTTTGTCTGATGTCTCCAGTGGTCTGCTGAAGTCACCCAATGTATGGTCAGAATATCCCACAGGG	382	0.45
973	TCCAGATTACTTCCATTTCCGCCCAAGCTGCTGCAAATTTCTTTAGGAAACCTGCTGCCATATATCCTTTGCAAGCACTGACTAGAAGAACCAGGCTTTATAAAGAATTGCCCAATGTATGGTCAGAATATCCCACAGGG	242	0.3875
974	TCCAGATTACTTCCATTTCCGCCCAAGCTGATCAGTCTTCTCTCCAAACCAAAACCCTCACAAGATAAGATGCATACTTCTTTGGCTTATCAATGTATAATAGCTACCTTCCCAATGTATGGTCAGAATATCCCACAGGG	934	0.3625
975	TCCAGATTACTTCCATTTCCGCCCAAGCTGCGTTGAGCCTCTATAAAGACATGATTTAAATTCTCCTTCTAACTTGCTGTAGGAAGATCACGCAGAAGCACAAGATGAAACCCAATGTATGGTCAGAATATCCCACAGGG	534	0.3875
976	TCCAGATTACTTCCATTTCCGCCCAAGCTGTTTGCGTAGATTCAAAACTGAGGTTCAAAGTAAGTAAGTATCTTGCCCAAGGGGACACATGCTTTAAGTCACAGAGTTGGCCCAATGTATGGTCAGAATATCCCACAGGG	476	0.4125
977	TCCAGATTACTTCCATTTCCGCCCAAGCTGCATTCCTTGAGTGCTTACTATATGCGTGAGACACAAGGGTCTCAAATATGAGTGAGATCTGTCCTCTGCCTTTGAGGAATCCCAATGTATGGTCAGAATATCCCACAGGG	718	0.4375
978	TCCAGATTACTTCCATTTCCGCCCAAGCTGAGCCAGAGAGCCAGTGGCTGTAGATTCCAGTTCAGGTCTAGCAGCCTGAGAACCAGGAGTCCTAAAGGCAGGAGAAGATGCCCAATGTATGGTCAGAATATCCCACAGGG	348	0.5375
979	TCCAGATTACTTCCATTTCCGCCCAAGCTGGCCAGGAGTGCTACTAAACATCCGACAATGTGCAGACCAGTCCCCAGTAACAAAGAATTCTCCTGCCCAGAGCATCGATACCCAATGTATGGTCAGAATATCCCACAGGG	710	0.5
981	TCCAGATTACTTCCATTTCCGCCCAAGCTGTTAGTCATGAAGTCCTTGCCCATGCCTATGTCCATAGCCTATGGGAGTGCTATTCTTAATAAAGTAGTCAGGAAAGGCCTCCCAATGTATGGTCAGAATATCCCACAGGG	567	0.4375
982	TCCAGATTACTTCCATTTCCGCCCAAGCTGGTCCTGATTCCCTCATTTATAAAATAAAATGGGATGAGGTGACATCAGTGGTCCCAGCCTTTGTCCTACCAGAGGCCATCCCCAATGTATGGTCAGAATATCCCACAGGG	472	0.4625
983	TCCAGATTACTTCCATTTCCGCCCAAGCTGAGACAAGTCAAATACACCAACTATAGAAAGCCCAGTGCAGAGGTATTCAGTTCTGGGACTCCCCTGTGACTCTACGGTATCCCAATGTATGGTCAGAATATCCCACAGGG	428	0.4625
984	TCCAGATTACTTCCATTTCCGCCCAAGCTGCCAGGTTTTGCTCAAACTGCTTTCCCGTCCTGGAATAGCATCTTACCCACTACCCACCCTATTAGATGAATCCCATCTCACCCAATGTATGGTCAGAATATCCCACAGGG	2224	0.475
986	TCCAGATTACTTCCATTTCCGCCCAAGCTGACAGTTGGACCCTCAAGACACAATCAAGCCTTACTAATATATCTATGATCTTCTCAGTCACATGAGGAATTAAATTGCCACCCAATGTATGGTCAGAATATCCCACAGGG	528	0.375
987	TCCAGATTACTTCCATTTCCGCCCAAGCTGATAGTTACTCCAAAACACTGATGTGGCCATAAACTACCTTAATAGGAAATATAGTGTCTAGACCTGCGCTGCCCAATTGGCCCAATGTATGGTCAGAATATCCCACAGGG	150	0.4125
988	TCCAGATTACTTCCATTTCCGCCCAAGCTGTATGCAGAGGTATATACATAGCAATGCTTCTGCAGTGGGCCGGTCACTTGCCGGTACCGTGATTCATGTTCTGTGCAGATCCCAATGTATGGTCAGAATATCCCACAGGG	596	0.4875
990	TCCAGATTACTTCCATTTCCGCCCAAGCTGGGAAGGCCCCTCCTGGCCACTAGTTTACCATCCACTAGGGCAGACAGCAGCCATACACATTATGCCTGCAACACAGAATGCCCAATGTATGGTCAGAATATCCCACAGGG	1146	0.5375
991	TCCAGATTACTTCCATTTCCGCCCAAGCTGTGTGACTGTGATAAGCTACTTCATGAGCTGGCTCCTGGCTGCCTCTCCTGCATTATCTTGTACCATGTTCTGTCTCATCTCCCAATGTATGGTCAGAATATCCCACAGGG	1334	0.475
992	TCCAGATTACTTCCATTTCCGCCCAAGCTGTTGGCTGGCGCCTTTTCCTGAGGTGACACTATCTGCTTCATCTAGATTCTCTAGTCACAGAGCTTTCTATAAGCCATGACCCCAATGTATGGTCAGAATATCCCACAGGG	742	0.4625
993	TCCAGATTACTTCCATTTCCGCCCAAGCTGTATGCATTTACAACAAATCAAATTTCACTTTCAAATGACATTGTATCGCTTCACAGGTTGTACAATACCTTACAATAATGCCCAATGTATGGTCAGAATATCCCACAGGG	1922	0.3
994	TCCAGATTACTTCCATTTCCGCCCAAGCTGATGTCTAATTAGTAACCTTCACTCAGGTAAGAGGAATGGTTGACAATGAAAATACTGGATGTCTTCTTATACATGACCTACCCAATGTATGGTCAGAATATCCCACAGGG	466	0.35
995	TCCAGATTACTTCCATTTCCGCCCAAGCTGAATTTGGCTTTCTAGCCTTCCAACTCCTTCTGTGACTCCCTCTACATCTACTCATTACCTTATCAAGGCCTTGTCCTTTTCCCAATGTATGGTCAGAATATCCCACAGGG	1078	0.425
997	TCCAGATTACTTCCATTTCCGCCCAAGCTGGTGTTGGCATCAAATAGGAATGGCTTTGAATCTCATCTGACCATACACTAATGATGGTTTCTTAAGCAATCTGAGACTCACCCAATGTATGGTCAGAATATCCCACAGGG	520	0.3875
998	TCCAGATTACTTCCATTTCCGCCCAAGCTGTCAGGTCACAGATCTGGCCCTGTCAATCATACCAGCTTTGCCTCTTGCCACTTGGTGCTAGGGGCAAAACCAGGGGAGTTCCCAATGTATGGTCAGAATATCCCACAGGG	1388	0.5375
999	TCCAGATTACTTCCATTTCCGCCCAAGCTGTCTTTAAATAGATCTTCAGATACAGAAGCATTCATCTTACGGTCACTAAGAACCCAGGCATCGCCAGGTATCCTCAGCTACCCAATGTATGGTCAGAATATCCCACAGGG	468	0.425
1000	TCCAGATTACTTCCATTTCCGCCCAAGCTGCATATTGCCGCATTCCGGGCCGCAGGATGCACCTGTGCTCATGTGCTCGTTCCCAGGAACTGTCCTGTTCTCTCCTGAGACCCAATGTATGGTCAGAATATCCCACAGGG	1800	0.575
1001	TCCAGATTACTTCCATTTCCGCCCAAGCTGCCCCTCTCTGGGCCTGGGTGTCCTCAGCTATACAATGAAGAAGCTGAACTAGATGGTCTCCACAAGATGTCTTCCAGCTGCCCAATGTATGGTCAGAATATCCCACAGGG	420	0.525
1002	TCCAGATTACTTCCATTTCCGCCCAAGCTGCCCTTCAATGTGCAGCATATCCTCAATCTTCTTGGGTGTGGTACAAGAGCTTGAGAATCACCAAATGTGGGTACAAGCTACCCAATGTATGGTCAGAATATCCCACAGGG	1232	0.45
1003	TCCAGATTACTTCCATTTCCGCCCAAGCTGAATTGTCCCTGTTCCACAGTAGGCCATAGACTCCAGAGGTATAGACCATGCTCATCCTGTCCTTCTCTGTGTATGTCTCACCCAATGTATGGTCAGAATATCCCACAGGG	1192	0.475
1004	TCCAGATTACTTCCATTTCCGCCCAAGCTGCCTGGAGTTATCTTAAATGAGCCTTTGTTCAAGACATCTTCCTTCCAGAAGCAGGGCAACCTCATTGCAGATACTAAGATCCCAATGTATGGTCAGAATATCCCACAGGG	950	0.425
1006	TCCAGATTACTTCCATTTCCGCCCAAGCTGCTCCCTGGTCCCAAATGATGGTCCTCTGCTTCCCTAAGGAACGCCATGGTGGTAGTCACCTCATGTATGTGGTGCCCCACCCCAATGTATGGTCAGAATATCCCACAGGG	656	0.5625
1007	TCCAGATTACTTCCATTTCCGCCCAAGCTGTCACCAGGGGATTCATAAGCGCTCTAGAATTTGAGAAACAGTCTATAAAACACATAAGTCAGGGTGCCATGTGAATGAAGCCCAATGTATGGTCAGAATATCCCACAGGG	340	0.4125
1008	TCCAGATTACTTCCATTTCCGCCCAAGCTGAATGGACTCATCAGTACCCCACATAGGTTTAACTTACCACTTATCATGGCTCAGTGGAAAGGCACAGATCTGGGTCCAGACCCAATGTATGGTCAGAATATCCCACAGGG	530	0.4625
1009	TCCAGATTACTTCCATTTCCGCCCAAGCTGTTGCAAACATTACAGATATTGCTGCCCATTATTGCCTGCTAGGTGGGTAGAGAAAGTAGTGTACTTGTAAGGGAAGATTACCCAATGTATGGTCAGAATATCCCACAGGG	402	0.4
1010	TCCAGATTACTTCCATTTCCGCCCAAGCTGCTGCTGTGAATATTCATGTACAAGTATTTGTGAGGACTTACGTTTTCATTCTTCTTGGGTAGATACCTAGCAGTGGAATTCCCAATGTATGGTCAGAATATCCCACAGGG	278	0.375
1011	TCCAGATTACTTCCATTTCCGCCCAAGCTGATTCATATTGAGAAACTGGTTTGGAATGTTGATAAGATAAGTTGAATATAAATTATTACCAAACATAAACCTCTTTGGGGCCCAATGTATGGTCAGAATATCCCACAGGG	14	0.2875
1012	TCCAGATTACTTCCATTTCCGCCCAAGCTGGTTCCAGATAGATAGAATAAGTTACTACTAACATGACCAAATTGTGGAATGCCTTATGGTACTGATGTGAGAAACCAATCCCCAATGTATGGTCAGAATATCCCACAGGG	564	0.3625
1013	TCCAGATTACTTCCATTTCCGCCCAAGCTGCACCTGGAACTGAGCCCACCGCTGCCAGTGGAACACTGCACGAGTGGTTATGCCTCGCCAAGTGTGTGGGATCTGTGTGGCCCAATGTATGGTCAGAATATCCCACAGGG	1156	0.6
1014	TCCAGATTACTTCCATTTCCGCCCAAGCTGAGAGAAACACAGAAAAGAAACTGAATGCATAACTGTAAAACTACTAGGGTTGGAAGAGGTTATAAGATTCTTAATGCATGCCCAATGTATGGTCAGAATATCCCACAGGG	NaN	0.3375
1015	TCCAGATTACTTCCATTTCCGCCCAAGCTGTCAACTCTTTGTTGACAAACATCTCCTGAGTTTTCTCCTTTGTGACTAAGAAGGAATGAGCCATCTCAGGGTCTGAACCCCCCAATGTATGGTCAGAATATCCCACAGGG	632	0.4375
1016	TCCAGATTACTTCCATTTCCGCCCAAGCTGTGAGCTAAGCCAGTGTTGACAGTGTGAATGATGCTACTCACGCAGTGTGATCCGTCTCCTTTCAGTCTTCTAAATAGCTGCCCAATGTATGGTCAGAATATCCCACAGGG	494	0.4625
1017	TCCAGATTACTTCCATTTCCGCCCAAGCTGCACTCATACTGCTCTCCATTGAACTCTCATACTTACTGTTTCTAACACTTCATCATACACTATCTGGTAACATTCTCTTACCCAATGTATGGTCAGAATATCCCACAGGG	532	0.3625
1018	TCCAGATTACTTCCATTTCCGCCCAAGCTGTACCTACCTATCTATAATTTATCATGTCTGTTGCCCACTTATCCTCCACAGCTGGCATTGCCAATGTTCGTCATTATCCTCCCAATGTATGGTCAGAATATCCCACAGGG	1996	0.4125
1019	TCCAGATTACTTCCATTTCCGCCCAAGCTGGCCTTCCAAAGTGCTGGGATAACAGGTGGAACCACCCTGCTCGGTCCAGTTTGACGTTAGTGGAGGGTAAAGTGCAAATGCCCAATGTATGGTCAGAATATCCCACAGGG	1406	0.525
1020	TCCAGATTACTTCCATTTCCGCCCAAGCTGATTAAATTGCTTCTGCTCAGCAGAAAATGTTTTCTTCAGGATCTCAACCATGAATACCTAAATTCTGGGCAGGGAAAGCACCCAATGTATGGTCAGAATATCCCACAGGG	60	0.3875
1021	TCCAGATTACTTCCATTTCCGCCCAAGCTGATGTGGGCAGTTTCTGAGGATTGCGTTTTCACCACTCTCAAATCTGGGGATAGCTAAGATGAGTTCTCTGGAGATGCATACCCAATGTATGGTCAGAATATCCCACAGGG	304	0.45
1022	TCCAGATTACTTCCATTTCCGCCCAAGCTGATACCTTTTACTAATTTCTTATTTATTCCAGAGCTTTGCCTTTGGATATAAATACATTCGTATGCCAGAGATGATTCGAACCCAATGTATGGTCAGAATATCCCACAGGG	52	0.3125
1024	TCCAGATTACTTCCATTTCCGCCCAAGCTGGTAGATGCATCCCTGTCCTATGCACCCAAAATTATGCTAGTAAAACAAAAGGGGCTGAATGGCTGCCCATAGGAGTTGCACCCAATGTATGGTCAGAATATCCCACAGGG	206	0.4625
1025	TCCAGATTACTTCCATTTCCGCCCAAGCTGCTTGGTCTCCATTCTGCAGACCCTTGCTTTCCTCATTACCTTATTTCTGTCCCTTTATTCTCCTTGGAATCACTTCCCTGCCCAATGTATGGTCAGAATATCCCACAGGG	1318	0.45
1027	TCCAGATTACTTCCATTTCCGCCCAAGCTGCCAATTTAAATAACCATATTTCACCCTTGTCTGAAGCCACCTGGAGAGGAGACAGTTTACCAAACATCTTACTTTTGGACCCCAATGTATGGTCAGAATATCCCACAGGG	568	0.4
1028	TCCAGATTACTTCCATTTCCGCCCAAGCTGAGGTCAAAGAGCACAAAGTGAAAATCAGGATCAAAAGGGTCTGATAAAAGAATCGGACATAAACTGTAAAATATGGAAACCCCAATGTATGGTCAGAATATCCCACAGGG	996	0.35
1029	TCCAGATTACTTCCATTTCCGCCCAAGCTGCTGCTTTGACCATCTTGGGTCCACAAGGAGTGTCAGTATGATGAAGACGGCAGAGGGGACAGACAGATGCATCTGGTTCCCCCAATGTATGGTCAGAATATCCCACAGGG	862	0.525
1030	TCCAGATTACTTCCATTTCCGCCCAAGCTGACTGGATATTAAAATTAGTGAACAAAAGTATGACAAGAAATAGGATATTTGCATTTTCTCAAAGTATATCCCCACAAGGTCCCAATGTATGGTCAGAATATCCCACAGGG	72	0.3
1031	TCCAGATTACTTCCATTTCCGCCCAAGCTGTGTTAATTATGTAATACAGCGCTTAAGAAAAGGACCACTGGGATTTTCACCTACTGGTTTCTAGAATATTAAGAGGCTTACCCAATGTATGGTCAGAATATCCCACAGGG	228	0.35
1032	TCCAGATTACTTCCATTTCCGCCCAAGCTGATCGCCAGCCAGACACTTCCAGCTGGCAAAAGTGACAGAATAATCCTGTATCAGCAACACTATTAACTATAGTCCACATGCCCAATGTATGGTCAGAATATCCCACAGGG	650	0.4375
1033	TCCAGATTACTTCCATTTCCGCCCAAGCTGCAAACTCTCTTTGGATCTTAATATGTATAGTTAACAATAATACCATACTACATTCTAACTACCTAGAAAGCTAGCATACCCCCAATGTATGGTCAGAATATCCCACAGGG	410	0.3125
1035	TCCAGATTACTTCCATTTCCGCCCAAGCTGTTTGTTTGTGAACAATCATTTCATGTATTGGTTTCCTTCACAGTACTTGGCATTATTTGAAATCATCTGTGTGTTCCTTTCCCAATGTATGGTCAGAATATCCCACAGGG	580	0.325
1036	TCCAGATTACTTCCATTTCCGCCCAAGCTGATAGGGCCTCTGTTGAGTCAGTTCCAGCCTCTCCTCTTTATGACCTCAAGAAGCGAGTGAAAACCTGTCTCCCAAGTCAGCCCAATGTATGGTCAGAATATCCCACAGGG	824	0.5
1037	TCCAGATTACTTCCATTTCCGCCCAAGCTGGAAATCTCACTCCAAGGAAACTTGCACACAGGTATTCATGAGAACAGATATGAGAATGTGCATCTCAGCATTGTTTGTAGCCCAATGTATGGTCAGAATATCCCACAGGG	732	0.4
1038	TCCAGATTACTTCCATTTCCGCCCAAGCTGTAAGTCCTAATAAACTCATCTACTTGTCGAGTTGGACGTCCGAGTCATTCTTTGTTCTCTCGGCACCTTCCTAATTTGAACCCAATGTATGGTCAGAATATCCCACAGGG	1052	0.4125
1039	TCCAGATTACTTCCATTTCCGCCCAAGCTGCTAGTTCCAGTGCTCTTCTCACTATACCCCTTTCTCTCAATAGGCTCTTTATGGACCAATAACATTTGTTTTAGCTCTTGCCCAATGTATGGTCAGAATATCCCACAGGG	560	0.4
1040	TCCAGATTACTTCCATTTCCGCCCAAGCTGGTGGTAATGAAAGGGAAAGTTAAAGTAACACCATCTAAACGTTTCTAGGCAAATGTAAGTGGAAATGATACTGGTGTGGGCCCAATGTATGGTCAGAATATCCCACAGGG	224	0.3875
1041	TCCAGATTACTTCCATTTCCGCCCAAGCTGAGCCTGATTATGGCTGCCTATTACCAAGATTCTCCCCAGATTGAGACTGTCATACTCTGTATTATCATTACATGCCATATCCCAATGTATGGTCAGAATATCCCACAGGG	374	0.4
1042	TCCAGATTACTTCCATTTCCGCCCAAGCTGAAGGAGCATTGTTATGCAAGAATGCTAACACTCTACCAATATATTTTGCACTGTCAAAACTCTCTTTAGAATACTGCTTTCCCAATGTATGGTCAGAATATCCCACAGGG	238	0.3375
1043	TCCAGATTACTTCCATTTCCGCCCAAGCTGCCCGTTGAATTCCATGTTACAATCAGACTTTAAAATGAGGGCTGGTTCCCTTGGACAAGAGAATCATGGTGTCCTCAGGTCCCAATGTATGGTCAGAATATCCCACAGGG	436	0.45
1044	TCCAGATTACTTCCATTTCCGCCCAAGCTGACCAAAAGGATAGTGCTAACCCATTCATGAGGGTTCCATCACCATAATCAAATGACCTCCCATTAGGCCCCACCTCCAACCCCAATGTATGGTCAGAATATCCCACAGGG	898	0.475
1045	TCCAGATTACTTCCATTTCCGCCCAAGCTGATCTAAATACCAAATTATAGGAAATACAAGGAGTGGAAGAGCACATTAAATGATATGCAGGGGATGCAATCAGCCAAATCCCCAATGTATGGTCAGAATATCCCACAGGG	276	0.3625
1046	TCCAGATTACTTCCATTTCCGCCCAAGCTGATGTAATTATTATATTCTATTGGCTAAGATATGTGCAGTACGTTTCAGATGGCTTTCAAATAGTTTCATATTTCTTATTACCCAATGTATGGTCAGAATATCCCACAGGG	80	0.2625
1047	TCCAGATTACTTCCATTTCCGCCCAAGCTGGCTCAGCCAGCGCCATAGCCCTTAGGACTATCGGTCACATTCTCGCGCTCCTGCTCCGGCTCCTCCATCTTGGCCTCGGCCCCAATGTATGGTCAGAATATCCCACAGGG	998	0.6375
1048	TCCAGATTACTTCCATTTCCGCCCAAGCTGGCTGTTGGTTCTAGTTCTACCCCATAGGGTCTATATAGGCTAGCAATACTCAGTAAATATTTACTGAGCATTTTCAGTGTCCCAATGTATGGTCAGAATATCCCACAGGG	218	0.3875
1049	TCCAGATTACTTCCATTTCCGCCCAAGCTGGCCAAAGAGTTCAAATATTAGACTTAAGGCTAACTCCTAGTTGGGAGAGTGGAATCAAATTCATATCAACCACCTTGCAACCCAATGTATGGTCAGAATATCCCACAGGG	632	0.3875
1050	TCCAGATTACTTCCATTTCCGCCCAAGCTGTACGAGCGCAACTAAACTAGAGTGGTGACTGTGGAGGTAACGACAAATGGTAAATGTTACAAATGGTAACACATGCAACACCCAATGTATGGTCAGAATATCCCACAGGG	654	0.4125
1051	TCCAGATTACTTCCATTTCCGCCCAAGCTGAATGAACAATGCAAGGGGTGACTGTCTTACAAGCTTCAGCGCAAAACATTTTGGTACCACAGTCTGTGGGTTGTTCACCTCCCAATGTATGGTCAGAATATCCCACAGGG	574	0.45
1052	TCCAGATTACTTCCATTTCCGCCCAAGCTGAATCTCAAGAGATAAAATGTAGAAGCAGATGGTTTCATGACGCCTAGATCTAGAAACAGCTACAGCATCACATCACTGAACCCAATGTATGGTCAGAATATCCCACAGGG	610	0.3875
1053	TCCAGATTACTTCCATTTCCGCCCAAGCTGAGAAGTTAAATTATCTCTCTTCACAGATAATAGAATTCTATACTTAGAAAACCCCAAAGACTCTGCCAAAAGGGTCCTAGCCCAATGTATGGTCAGAATATCCCACAGGG	264	0.35
1054	TCCAGATTACTTCCATTTCCGCCCAAGCTGATGAAAACGCAAATCACAGTATGTGAGTCACTACTCTCAACATTGCCATGCCCCTGCCTTAAACCTGCCAGCCCCATCCACCCAATGTATGGTCAGAATATCCCACAGGG	1586	0.4875
1055	TCCAGATTACTTCCATTTCCGCCCAAGCTGTAAAATCAAAAGGATTTGGTGAACATGGAGTGAGGAAGAGATAGTGTTATAAATGACTCCAAACTTAGGAAACCAGATGCCCCAATGTATGGTCAGAATATCCCACAGGG	556	0.3625
1056	TCCAGATTACTTCCATTTCCGCCCAAGCTGGGCTGCGTCATGTATTGGAACAACTGAGCTTCACTTCCAAGAGGCAGCTGGATTCAGTGTCATGTGGGAATTGAGAACAACCCAATGTATGGTCAGAATATCCCACAGGG	1164	0.475
1057	TCCAGATTACTTCCATTTCCGCCCAAGCTGCTCATTCTCCATGAGCTCATACTGAAGTTAAGGAGCCTCTTCGTGGACACAACTAACAGCTAGCCACTACTGAAAGTCTCCCCAATGTATGGTCAGAATATCCCACAGGG	396	0.4625
1058	TCCAGATTACTTCCATTTCCGCCCAAGCTGACATGTGTTTCTTGTTATAAATCATAACATCACACCTCCCCTCCTTCTTGCCCATTATTTCTGGTTAATTTTCATACTGTCCCAATGTATGGTCAGAATATCCCACAGGG	594	0.35
1059	TCCAGATTACTTCCATTTCCGCCCAAGCTGCCCCACCATCTTGCATATACACCACTGAAGCAGCCTCCTGTGTGACCTTCACTCTTGGTTCACTAGAGTGAGTATTCTCCCCCAATGTATGGTCAGAATATCCCACAGGG	1301	0.5
1060	TCCAGATTACTTCCATTTCCGCCCAAGCTGAAGACAGTATCCAAGAATTGTCCACGTGGTCCCTGGGACTGCCCTCCACTGGGACACTTAGTCTGAGGTTTGTTCCTTGGCCCAATGTATGGTCAGAATATCCCACAGGG	704	0.525
1061	TCCAGATTACTTCCATTTCCGCCCAAGCTGTCCATCGACTGTGCCTGAGTATGGGTGTCCTTTGGCTTCTCCAAGTGGGCATTAAAATGACTGCTGCAACCAACTGTCACCCCAATGTATGGTCAGAATATCCCACAGGG	858	0.5
1062	TCCAGATTACTTCCATTTCCGCCCAAGCTGGCAAGAATTGGGTGGGATGGAGGAAAGAGAGTGCTGGGGAGGTAAGCAGGGATGGGATCATGTCATTTATGGAGGCAATTCCCAATGTATGGTCAGAATATCCCACAGGG	1174	0.5
1063	TCCAGATTACTTCCATTTCCGCCCAAGCTGTCAAGATTTTGTTTGCAAATGAACCTATCCCTGTAGAAAGGCAGGGTCAAGAATATGACAGGTATGTCCAGACCGCCAAACCCAATGTATGGTCAGAATATCCCACAGGG	900	0.425
1064	TCCAGATTACTTCCATTTCCGCCCAAGCTGAGGCTTGCCCTGGAAGAGATAAAAGACTGGTGTGCTTATGTGAGGTGGAGACAGACAAGTAAGCAGACCCTAACAGTATACCCAATGTATGGTCAGAATATCCCACAGGG	918	0.4625
1065	TCCAGATTACTTCCATTTCCGCCCAAGCTGCCATTGCCATGTCCTGTTAATTCTAAATGCGAAATGCTATGACCACGCACCCCTCTTCCCTTTGCTATCGCTCTTGCCTTCCCAATGTATGGTCAGAATATCCCACAGGG	3338	0.475
1066	TCCAGATTACTTCCATTTCCGCCCAAGCTGTTTAGTGAGCACTTACCAGGTGGTAGATGCAGCTCCACACGGGAACACAAAGTGCCACAAGTGATTGAGATGAGCAGGCCCCCAATGTATGGTCAGAATATCCCACAGGG	1066	0.5125
1067	TCCAGATTACTTCCATTTCCGCCCAAGCTGAATTATCATCTCATCTAGTCTTCATAATAGCCTGTTGAGAGGTGGAGACAGGCTCAGAGAAGTCCTGCACGTTTCCTAAACCCAATGTATGGTCAGAATATCCCACAGGG	652	0.425
1068	TCCAGATTACTTCCATTTCCGCCCAAGCTGCCACTAAATTGTTAGCAAACTGAACCTGGACCCACTCAGTTGGTGCAGGAAAGCCAAACATCTACACCATGTTTGGAAGTCCCAATGTATGGTCAGAATATCCCACAGGG	880	0.45
1069	TCCAGATTACTTCCATTTCCGCCCAAGCTGAGGCTCTCAATTTGGACCTCTCGGATCGGTGATTCCCCTCCGGCTAGGGTTGATTTAAATGCTCTCTCCACGGGCCGGCACCCAATGTATGGTCAGAATATCCCACAGGG	700	0.5625
1070	TCCAGATTACTTCCATTTCCGCCCAAGCTGGGGAAGACTGTGCCCTGATCTTTGTTTTAGACAATGCAGCGTATGTTTAACCTTTATGTTTCCCATAATATTTCCCTTCACCCAATGTATGGTCAGAATATCCCACAGGG	556	0.3875
1071	TCCAGATTACTTCCATTTCCGCCCAAGCTGCTCCTCTGAGCTCCAGACTTGCAAATCCAATGGCCTCCTTCACTTTTCCCCTTAGATATCTCTATGGTAGCTCAAAATTGCCCAATGTATGGTCAGAATATCCCACAGGG	856	0.45
1072	TCCAGATTACTTCCATTTCCGCCCAAGCTGTCAACCCCAGTTAGCCAATGATCTCCTCACAAGCAGATCCGCTCTTCCCCAATTGCACACAAAGACCTCTGAAATGAGTGCCCAATGTATGGTCAGAATATCCCACAGGG	1548	0.4875
1073	TCCAGATTACTTCCATTTCCGCCCAAGCTGAGACAACTTCAGTCTGCCTGGGTAAATCCCAGTGATTTCCAAGGTGTGCATTACAGCCACTGAGGTAGAGAAAGGCTACACCCAATGTATGGTCAGAATATCCCACAGGG	638	0.475
1074	TCCAGATTACTTCCATTTCCGCCCAAGCTGAGATAACTACATTCTAAGATGACAATGAAGACCTCAAGGGTTCCCAAAGACCGTCTTAATTCCAGGCAGCTTCAGGGTTGCCCAATGTATGGTCAGAATATCCCACAGGG	1074	0.4375
1075	TCCAGATTACTTCCATTTCCGCCCAAGCTGAGAACATTTAAAAGCAAATCAACTTACTAACATATTAAAGCACTAAAACCACATCTTTAGGCCAATAGATGCAAAAGTAACCCAATGTATGGTCAGAATATCCCACAGGG	448	0.2875
1076	TCCAGATTACTTCCATTTCCGCCCAAGCTGCTCAGGTAATCATTTCATGTATGGAGAAGCTTGGGAAATTGACTTCTCTCCATATAGAGGGATTTAACACATCTACTTGGCCCAATGTATGGTCAGAATATCCCACAGGG	218	0.3875
1077	TCCAGATTACTTCCATTTCCGCCCAAGCTGACCTAATCTTTCACTTTAGGACAGGTTCAAATAACTAAAACTGGACTTACCATTTCATCCTATATAACTATAAAACTGGACCCAATGTATGGTCAGAATATCCCACAGGG	202	0.3125
1078	TCCAGATTACTTCCATTTCCGCCCAAGCTGACAATTATTAATAAATAACCCCTTCAGTTAGGTTCCCTAAGCTGCTTTCTCACTTAATTACAATTAGTAACAACAGCATCCCCAATGTATGGTCAGAATATCCCACAGGG	44	0.325
1079	TCCAGATTACTTCCATTTCCGCCCAAGCTGGACCCACTGTGCTCTTATTTCAGAACTAGATAGAAAGTGAGAGGAACATCACACTTAATCAAAATCCTTGGATGAGAACACCCAATGTATGGTCAGAATATCCCACAGGG	318	0.3875
1080	TCCAGATTACTTCCATTTCCGCCCAAGCTGCAAAACTAGACCACATATTGGATCATTAATGCAATCTCAATAAATTACTAAAGAACAATATCAAACAGACTATGTTCTTCCCCAATGTATGGTCAGAATATCCCACAGGG	2	0.2875
1081	TCCAGATTACTTCCATTTCCGCCCAAGCTGTGGAGGACCAGCCCTGGGCCTGGGGCAAGGGCCTCAGTTGTTCGTAGGAGCAGTTCTGATGGGCCCATAAACTGGGATGACCCAATGTATGGTCAGAATATCCCACAGGG	510	0.6
1082	TCCAGATTACTTCCATTTCCGCCCAAGCTGGTTTTGTGCAGCACTGAGAAGATGTCAGAGGTAACAGAGATCTGAGAGGCCAAAACGAATCAGCTCAGTTGCTCCCTCTCCCCAATGTATGGTCAGAATATCCCACAGGG	906	0.4875
1083	TCCAGATTACTTCCATTTCCGCCCAAGCTGTCCGTCTCAAGAACCAGACTTTGAGTCTAGGTCTAGTATGAATCAAGAGCTTGAACTTTTAATCCCTGTTTATACTTCCTCCCAATGTATGGTCAGAATATCCCACAGGG	1154	0.3875
1084	TCCAGATTACTTCCATTTCCGCCCAAGCTGCTTCTTGAGCCCAACACAGTGTCCAGACATATAGTAGACATTCAATAAATGTAGTTTTGCCGTTTAAATGAATTCATTAGCCCAATGTATGGTCAGAATATCCCACAGGG	334	0.35
1085	TCCAGATTACTTCCATTTCCGCCCAAGCTGCGTTGGCCTTTCCTTCCCAGTCTCCCGCTCGCCTCCCTGCATGGGCCCTCATTGCCTCACCCCTAAACATCACAGTGGGTCCCAATGTATGGTCAGAATATCCCACAGGG	1806	0.6125
1086	TCCAGATTACTTCCATTTCCGCCCAAGCTGTCTAAGATAAAGTATTCATTTATGCAGTTGCACACATTCACACATATTGTGTGAAGATACAAACCAAGGTGATGAGGAATCCCAATGTATGGTCAGAATATCCCACAGGG	190	0.3375
1087	TCCAGATTACTTCCATTTCCGCCCAAGCTGGTTGAAGGGTAGAACTCCCCTGCCTCCACACATTCATGTGCTTATTTATATCACCATGAACTCACTATGAGCTACAATTTCCCAATGTATGGTCAGAATATCCCACAGGG	582	0.4125
1088	TCCAGATTACTTCCATTTCCGCCCAAGCTGACAATGTTACTGACAAAGCTGGTTCCAGCTGTCAGGTGCCTGTTGCCAGGTCTGCGGTGAGGCAAAGGGCCTTCCCAAATCCCAATGTATGGTCAGAATATCCCACAGGG	716	0.5375
1089	TCCAGATTACTTCCATTTCCGCCCAAGCTGCATGTATAAATTTCCTTCTAGTTATTTTGACCATGCTGTCGTGTTTTATGGTTGCACCACAGTTTACGCAGTTACCTTTGCCCAATGTATGGTCAGAATATCCCACAGGG	774	0.375
1090	TCCAGATTACTTCCATTTCCGCCCAAGCTGGGTCCGCCGAGCGGGTCCTTCCTGCCCTGCTCCTTGACCCCGACCTGACGGTCCACTAAGGCTTCTTAGTCGCTACACATCCCAATGTATGGTCAGAATATCCCACAGGG	948	0.625
1091	TCCAGATTACTTCCATTTCCGCCCAAGCTGCATCTAAGTTTACAATACCCAGCCAAATAAAACTCTTTCTCATAGCTGATAGTTACATTTATCCTTTAAATCAGCCAGTCCCCAATGTATGGTCAGAATATCCCACAGGG	274	0.3375
1092	TCCAGATTACTTCCATTTCCGCCCAAGCTGTTTCTCTGTCAGTCCTATCTCCACCTGCCCCTCAGCAAAAGCAGTGAAGTTAGCCAACTGCTCGCAGCCCCTGGCCCTAGCCCAATGTATGGTCAGAATATCCCACAGGG	882	0.5625
1093	TCCAGATTACTTCCATTTCCGCCCAAGCTGCTTCACTTCATTCATTGCACATAAATTGACAGACGAGTGCATAGATTAAACAAGATGGATAGTGGATGTGTACCAAGAAACCCAATGTATGGTCAGAATATCCCACAGGG	497	0.3625
1094	TCCAGATTACTTCCATTTCCGCCCAAGCTGTATGATCTCATATAATGGAGAGGCCAAAACCCAGTTGAAATAATCCAGGATTATGGTAATAGTCTATATAATGGAACAGACCCAATGTATGGTCAGAATATCCCACAGGG	316	0.3375
1095	TCCAGATTACTTCCATTTCCGCCCAAGCTGTTTTGTCTTTTCTTACCTTTTAACATAAAATATTTTATTCGCTTTCAGAGATGTATTTTAAGACTCATATATGGCTCCAACCCAATGTATGGTCAGAATATCCCACAGGG	NaN	0.2625
1097	TCCAGATTACTTCCATTTCCGCCCAAGCTGTGGCTCTGAATTTGGGATTTGGCCAAACCCAACATGATAACCTCAGAGGTGTGAACGCACAAAACATCAAGTTCCTTGGCCCCAATGTATGGTCAGAATATCCCACAGGG	908	0.4625
1099	TCCAGATTACTTCCATTTCCGCCCAAGCTGGAATCTTGCAGAAACACTGGACTTGCATAGGCAATGAGAAAGCATTGAAAGAATAGTTCACCAAGAAATGGTAGTTCCTCCCCAATGTATGGTCAGAATATCCCACAGGG	639	0.4
1101	TCCAGATTACTTCCATTTCCGCCCAAGCTGTTTAAAGCCGTTTTCCTCTGAAGTGGCTAAGCTGCCTCTACGAAGCATGAACTAGGTAACCCCAGGGAGCTGTTACCCCACCCAATGTATGGTCAGAATATCCCACAGGG	922	0.5
1102	TCCAGATTACTTCCATTTCCGCCCAAGCTGCCAGCTCTATGCACCACTCTCGGTTGTTTGTCTTTGACAATGTATTGTGTAGTACTCTGGAGACCACGCCAGAGAATTGGCCCAATGTATGGTCAGAATATCCCACAGGG	518	0.475
1103	TCCAGATTACTTCCATTTCCGCCCAAGCTGGAGTGAGAGAAGACAATCAACAGAGAAATAGATATTTAACATATACACTATGAAGACCAAGAAGATGGGCTAAGGAGGCACCCAATGTATGGTCAGAATATCCCACAGGG	474	0.375
1104	TCCAGATTACTTCCATTTCCGCCCAAGCTGGTTGCAGTACAATCTCCCCTATGATGGGGTCATTGTGCTCGCCAACTATGACTTTGACAAGATCCTTAACACTTGACTTTCCCAATGTATGGTCAGAATATCCCACAGGG	1030	0.4375
1105	TCCAGATTACTTCCATTTCCGCCCAAGCTGTTGCCCTGTGGCTCAACATCCTAGAACCGTAAATGCTGTGGAGGTCAGAGAGTTGGAGATACAGTGAGCTATAACACATGCCCAATGTATGGTCAGAATATCCCACAGGG	618	0.475
1106	TCCAGATTACTTCCATTTCCGCCCAAGCTGGCAGATAGCCTGCTGCAGGCAGGACCACAGTCTTATCACCTCACTACACAGCTATAAAGACACACAGGTTCTGAGGTGGCCCCAATGTATGGTCAGAATATCCCACAGGG	512	0.525
1107	TCCAGATTACTTCCATTTCCGCCCAAGCTGTGTTGTCCTGGTCTGTATGATTTGTACCTAATGATTGTATATCTGCTTCCGAGGGCCATAGGGCATGCACTTTCCATACACCCAATGTATGGTCAGAATATCCCACAGGG	1176	0.4375
1108	TCCAGATTACTTCCATTTCCGCCCAAGCTGAGCTGCATACATCAAGTTAAGGGAACGTTTATAATGTAAAGCTGGAAAATTCCATTAGGGAACTTTATTGACTTTTGAGGCCCAATGTATGGTCAGAATATCCCACAGGG	476	0.35
1109	TCCAGATTACTTCCATTTCCGCCCAAGCTGATGACCTCAGCTTCCATCTTAGATAACTAGAGAAAGAAGAACAAATTAAATCTGAAGGAAGCAGAAGAAAGTAAATTTCACCCAATGTATGGTCAGAATATCCCACAGGG	180	0.325
1110	TCCAGATTACTTCCATTTCCGCCCAAGCTGCTTGATAATAGTTGGATGTGAATGTAAAAGAACTGTCTTGCCTCTACACTCATTCATTATTGAGAAATAGCTCTAAATATCCCAATGTATGGTCAGAATATCCCACAGGG	702	0.3125
1111	TCCAGATTACTTCCATTTCCGCCCAAGCTGCTCCAGAACACTCCCTAATGTGCCATAGATGTTTAAGAAACTCATTCCACACACTTCCTTTAAGGCATTCTCAGGTTTCCCCCAATGTATGGTCAGAATATCCCACAGGG	532	0.425
1112	TCCAGATTACTTCCATTTCCGCCCAAGCTGTGGGCTCCCATTCTTCCTCCAAATTAGGCTACCTACCAGCATTGCTGGAAGAAGGCATCTCCTAGGCCCATTAAATGCTGCCCAATGTATGGTCAGAATATCCCACAGGG	852	0.5
1113	TCCAGATTACTTCCATTTCCGCCCAAGCTGCAGTCTGATCACTTGCCAAGTTGGGTGACACTAGTTCCTCGCTCACACAGTTGTTGTAAGAAATGAATGACAGGTTCAGACCCAATGTATGGTCAGAATATCCCACAGGG	1474	0.45
1114	TCCAGATTACTTCCATTTCCGCCCAAGCTGCTTTATCCTGCATTATAAATACAATAGTCTCAGAATGACCATATTAATACTACCACAAGTCATTATGATTATTGAAAACACCCAATGTATGGTCAGAATATCCCACAGGG	78	0.275
1115	TCCAGATTACTTCCATTTCCGCCCAAGCTGATGATGATGCTTTAAACAAATGTCACTGCAAGAAAGACCAATAGTAGATACATTTGAAATATATTTAGAAAGTAGAATCACCCAATGTATGGTCAGAATATCCCACAGGG	224	0.275
1116	TCCAGATTACTTCCATTTCCGCCCAAGCTGCACAAACAAAAGTTAGGAAGTGTCTCAGGATGATAGGTGCTATGGGAGAATCAGGCATAGGAAGTGTATTTAGACAACAGCCCAATGTATGGTCAGAATATCCCACAGGG	776	0.4125
1117	TCCAGATTACTTCCATTTCCGCCCAAGCTGCCGTTTCTCTCTTTGGTTTTAGTGGTTCTTCCTTTTCCTGGCTTTCTTTCTACTTCTGTAGATGTGCTTTTATGTATGTGCCCAATGTATGGTCAGAATATCCCACAGGG	50	0.3875
1118	TCCAGATTACTTCCATTTCCGCCCAAGCTGCTTGAACTTTACTGAGTTACTAAGGAGCTACTTTTAATGGCGTATTTTAGAGGGCAGTGATTACTGGATTATGACAAACTCCCAATGTATGGTCAGAATATCCCACAGGG	438	0.3625
1119	TCCAGATTACTTCCATTTCCGCCCAAGCTGAATTCTTTAAGAATGTCTTTGTGTGGCATATGCTTTGGTCACAATATCTGGTGCTTAGGTAACTTGCTATTTAATTTCCACCCAATGTATGGTCAGAATATCCCACAGGG	687	0.3375
1120	TCCAGATTACTTCCATTTCCGCCCAAGCTGGGGTCAGAGTAGAATACTTGAGCAACACAGACAGAGAGCTTGATTCTGCTCTCTGTGTACTATTAATAAGTGAAGGAAAGCCCAATGTATGGTCAGAATATCCCACAGGG	672	0.4125
1121	TCCAGATTACTTCCATTTCCGCCCAAGCTGAGGTGGGTTGGGCTTGGTGGATTGAGGGATAAGCTAGGGCGTCTTGAGGGAAGAGAAATAGCTAATGAAGGAAGGAAAAGCCCAATGTATGGTCAGAATATCCCACAGGG	1006	0.4875
1122	TCCAGATTACTTCCATTTCCGCCCAAGCTGAATTCCAGTTAGTGTCTTAAGGCCAGAAAGGACTTTGACAGCCTCAGTCTAGCCACTTGACTCATAGTCAGGGCTGTACCCCCAATGTATGGTCAGAATATCCCACAGGG	738	0.475
1123	TCCAGATTACTTCCATTTCCGCCCAAGCTGACACTTCGGGAGGAAGGATCACTGGAGGCCAGGAGTTGAACACCAGTTCCTCACTGGGGAATATAGTGAGACCCCATCTCCCCAATGTATGGTCAGAATATCCCACAGGG	236	0.5375
1124	TCCAGATTACTTCCATTTCCGCCCAAGCTGGTTTGCCCTGCAATTGTAACTCCAAAGGTAGCTGAAAAGGACGGAAAGAGGGAGAGGGAGATGGAGCAGTGGGGAGACAACCCAATGTATGGTCAGAATATCCCACAGGG	1690	0.5125
1125	TCCAGATTACTTCCATTTCCGCCCAAGCTGCCCAACCTCAACACCTAGTGCCATGGGAATGATGTTCTGCACCAACAAACCTTTGCCTCCTGTGAGGAAGATCTTGTGGACCCAATGTATGGTCAGAATATCCCACAGGG	1500	0.5
1126	TCCAGATTACTTCCATTTCCGCCCAAGCTGTGCCATAAATACAAGTTACCGTTAAAGGAATTGGAAGACTTTGGTGCACTAAGGGTAACAGCAACATAGACTTCAAACCCCCCAATGTATGGTCAGAATATCCCACAGGG	498	0.4
1127	TCCAGATTACTTCCATTTCCGCCCAAGCTGTGTGCTCTCACGGTGCACCCCACTTCGCTCTCACATTTAGAAGCTGAAGTCTGGGACAATGGTGTGCATTCCTTGTATTGCCCAATGTATGGTCAGAATATCCCACAGGG	1080	0.5
1128	TCCAGATTACTTCCATTTCCGCCCAAGCTGCATGCTGGCAGATTAGCAATCTGAATGATACACATTAGCAATCTCTCAATATTGATGAAAAGAGGCATCACAGAAGATGTCCCAATGTATGGTCAGAATATCCCACAGGG	214	0.375
1129	TCCAGATTACTTCCATTTCCGCCCAAGCTGCATCCTTAAGCGAAGGACATGAGCATGGCTGTTTTCACCACCTGCTAATTATAGAACCTTAGGGCCTTGAGTGAACACAGCCCAATGTATGGTCAGAATATCCCACAGGG	834	0.4625
1130	TCCAGATTACTTCCATTTCCGCCCAAGCTGACACAGTTGGTGAAATGTTGGATTTGTTTATACCTGAGACCATAATTCTTCGTGTAGCCAGCACCACAGGCCAGCTTGGCCCCAATGTATGGTCAGAATATCCCACAGGG	1032	0.4625
1131	TCCAGATTACTTCCATTTCCGCCCAAGCTGCCCCTAATTGAGAGGAGCAGATCCTGCTGTCTGTTACCCACGAAAGACATCATCTGTCCAGATGCAGATGACAAATTTCACCCAATGTATGGTCAGAATATCCCACAGGG	946	0.4625
1132	TCCAGATTACTTCCATTTCCGCCCAAGCTGTGACTTTATCACCCCTTTGATCTATTTTAATGTGACCTACGACAACATATGGCTGTGTTTTAAAGTAGCTTGGTTGCTCACCCAATGTATGGTCAGAATATCCCACAGGG	380	0.375
1133	TCCAGATTACTTCCATTTCCGCCCAAGCTGTCCTAAATGTTTATATGTATTCATTTAATCTTCTATCAATCCCAGGAAGTAGATACTATTATTATTGTTATCATCATCCCCCCAATGTATGGTCAGAATATCCCACAGGG	NaN	0.275
1134	TCCAGATTACTTCCATTTCCGCCCAAGCTGTATTCTTTGATTCCTCAGAGGAAATGTTCAAAATATACATCATGTGCTGGCCTATTTTATTCAGTTCCAATTCCATCCGCCCCAATGTATGGTCAGAATATCCCACAGGG	414	0.3625
1135	TCCAGATTACTTCCATTTCCGCCCAAGCTGAGAGAAAAGCAGGAAAATATCAAGCTCTCAGCACATAAGCTGCCCTTGAAGAAGTCCACAGTAAATGTACCTTATTTTGTCCCAATGTATGGTCAGAATATCCCACAGGG	890	0.3875
1136	TCCAGATTACTTCCATTTCCGCCCAAGCTGCCATTATCTACATTTTGCACATAAGGAACCAAGCTCCAGAGGGGATCTTAACTCCATTAAGATCATATAGCTTGTGAGGGCCCAATGTATGGTCAGAATATCCCACAGGG	294	0.4125
1137	TCCAGATTACTTCCATTTCCGCCCAAGCTGTAGCTTCACTGGCTGCTAGATGATTTACGTCATTCAACAAATTTCAAACCCCTAAAGAGGAGCACCCTTCCTCAATGATGCCCAATGTATGGTCAGAATATCCCACAGGG	528	0.425
1138	TCCAGATTACTTCCATTTCCGCCCAAGCTGCTAAGACTGACATCAGTGGACATTAGTAAGCCAAGAAGTACGCTAACCAATAATAATATTAAAATATATAGAGATTTGCACCCAATGTATGGTCAGAATATCCCACAGGG	66	0.3125
1139	TCCAGATTACTTCCATTTCCGCCCAAGCTGAGGTTATCAAGTATAATTTACAAATAAGTAAAACTTACACCTTTATATGGTTCAGTCACTCCAGTATATGGTTTTATTAGCCCAATGTATGGTCAGAATATCCCACAGGG	NaN	0.275
1140	TCCAGATTACTTCCATTTCCGCCCAAGCTGATATATTGCATATTACATACATTCTAAGCAATCAAATGCAAGTTGTTAAAGTGAATCACTACTTGGATCCCTACATCTGTCCCAATGTATGGTCAGAATATCCCACAGGG	510	0.3125
1141	TCCAGATTACTTCCATTTCCGCCCAAGCTGAGTAATATTACTATCCCCTGCTTGCCACCAAAACTGGGCATGGTCAGGGGACAACACAAGTGTGCCTGTGTCATAGGTGACCCAATGTATGGTCAGAATATCCCACAGGG	544	0.4875
1142	TCCAGATTACTTCCATTTCCGCCCAAGCTGTGCAAGTTGCCAATGTTTAACATGATAAATATGTATATTTTCCAGCAATAATTTCTTAAAAGGCCTGGCTTTGACCAAATCCCAATGTATGGTCAGAATATCCCACAGGG	150	0.3125
1143	TCCAGATTACTTCCATTTCCGCCCAAGCTGGGTATAGAAGATAATTTTAATTTTGCCATGTGACTTTGAAGTATCTTAACTTCCTTACCTGCATTTACATATACTTTTAACCCAATGTATGGTCAGAATATCCCACAGGG	56	0.275
1144	TCCAGATTACTTCCATTTCCGCCCAAGCTGTGTTGACACATGGGGCAGTAATTGGTTTTCAGTGAGTTCTGTTGTAACACGACATGTGCATTCGTAAATGTCGCCACTGCCCCAATGTATGGTCAGAATATCCCACAGGG	722	0.45
1145	TCCAGATTACTTCCATTTCCGCCCAAGCTGGGAACTCAAGTCTTCTGAGTTTCAATCCAGTGTTGTTTCTTCTATACCCCAGATAAGCAATAGGACAAGCTTGTCCAGCCCCCAATGTATGGTCAGAATATCCCACAGGG	400	0.4375
1146	TCCAGATTACTTCCATTTCCGCCCAAGCTGTCCCTTTTGAGGTTGAATGTTGTTAGAACATCTCTGATGGTCTGAGGCAGTCCTAGCTGAAGTCATTAGTTAGGAAAGAACCCAATGTATGGTCAGAATATCCCACAGGG	574	0.4125
1147	TCCAGATTACTTCCATTTCCGCCCAAGCTGCAGTGAGAGGCTTGAATATATTGCCCAGCAATAGACTAGATTGCTAGAGCTACACAAGCTGCAGGAAATGGAGAGCTTATCCCAATGTATGGTCAGAATATCCCACAGGG	454	0.4375
1149	TCCAGATTACTTCCATTTCCGCCCAAGCTGGGTCTTCTGAGAGTCCACCATCAGCTTCCCTGGTCTGAGGCTTTCGAACTTAGACTGAGCCACTCAACTGGCACCCTGTGCCCAATGTATGGTCAGAATATCCCACAGGG	924	0.55
1150	TCCAGATTACTTCCATTTCCGCCCAAGCTGAAATCTGTTTTCTGTAGGCTGTGTTTCTGTGTGTTTGTGCACATAGGTGTGTGAGAGAGAAAGACAGATTTTATTAATATCCCAATGTATGGTCAGAATATCCCACAGGG	772	0.35
1151	TCCAGATTACTTCCATTTCCGCCCAAGCTGAAGAAGGCCACTGCAAGGAGAAATTTAACAGACACCTAAATGGGAGGAAAAGAGGAAGCCATGCAAAGACATAAGGAGTACCCAATGTATGGTCAGAATATCCCACAGGG	930	0.425
1152	TCCAGATTACTTCCATTTCCGCCCAAGCTGCACATAAATCCCATAAAATTCATTATTTACTTTTCCCTGTCCAATGGTTTCTTCTTAACAGTCATTTTGACTACTCATCACCCAATGTATGGTCAGAATATCCCACAGGG	NaN	0.3125
1153	TCCAGATTACTTCCATTTCCGCCCAAGCTGACCACTGCAGCATGGTAAAATACTGTTTTATTCTCTCCTGCAAAGAGCTTTGGTTCCGATGTGGCATCCTCATGGTGTAACCCAATGTATGGTCAGAATATCCCACAGGG	408	0.4375
1154	TCCAGATTACTTCCATTTCCGCCCAAGCTGCTCCTAGTCTTGCTTCTATTTCCAGGAACGATGCCCCTCTCTGGACACTCTGCGTTCATAAATTGGGTTTGGCTTATTTACCCAATGTATGGTCAGAATATCCCACAGGG	1534	0.45
1155	TCCAGATTACTTCCATTTCCGCCCAAGCTGCTCAGGACACACAGTTCTGTCAGACACTCCTGTCTATATCCGGGCTGCAATGCTGCCAAGGGCCATAAAAGACACCTGCCCCCAATGTATGGTCAGAATATCCCACAGGG	1050	0.5375
1156	TCCAGATTACTTCCATTTCCGCCCAAGCTGAGGCACTTACTAGTGGGAGCTAAAAGCTAAAACAACTGACCTTACAGAGATAAAGTACAGAATGGTGGTTACCAGAAGCTCCCAATGTATGGTCAGAATATCCCACAGGG	940	0.4125
1157	TCCAGATTACTTCCATTTCCGCCCAAGCTGGAGGTCATCACTGACTTCCGTATAGCTATATTTCATTTTAATTCATCCCTCAGAATCATTAAAGAAAACAGTGAAATTTTCCCAATGTATGGTCAGAATATCCCACAGGG	14	0.3125
1159	TCCAGATTACTTCCATTTCCGCCCAAGCTGGTGCTGGACAGCAGTTTCAATAATGCGTGCTATATTCTTATGGTTTATACCCTCTAATAGGAAAGCTTTACTCGGTTATTCCCAATGTATGGTCAGAATATCCCACAGGG	416	0.375
1160	TCCAGATTACTTCCATTTCCGCCCAAGCTGCATTATAAGGGTTTCTTATAAAAGTGTACATTAAATAGCTATAATGAAGTATTAGCATTGGGTTAGCCCTGCCACTGTCACCCAATGTATGGTCAGAATATCCCACAGGG	126	0.3375
1161	TCCAGATTACTTCCATTTCCGCCCAAGCTGGTGCTGCAGCCAGCATCCTCACAAAGGCATCTCCAGAAGGGCCATCACTGCCATCAATAGGATCAAATTTATATGAAATTCCCAATGTATGGTCAGAATATCCCACAGGG	610	0.45
1162	TCCAGATTACTTCCATTTCCGCCCAAGCTGTGGGACAAGGAACACAGACCAAATTAAGAAGCAAGCCTTCGTAACACCTTATGGCATGCTCCAATCAGATCATGTCCTGGCCCAATGTATGGTCAGAATATCCCACAGGG	380	0.4625
1163	TCCAGATTACTTCCATTTCCGCCCAAGCTGAGAAAGTCATCTATTAACTCTACATTCTTAAATATGGTGTCGCATAATCGCACGTAATTCCTTATTATTAATTTATATTACCCAATGTATGGTCAGAATATCCCACAGGG	90	0.2625
1164	TCCAGATTACTTCCATTTCCGCCCAAGCTGCTTTCTTGCTACCTGATTTCCCCAGAATTTGAAAATTATCCGTAACTATATTTAATTTATGGCAGTATAGTTATTTGCATCCCAATGTATGGTCAGAATATCCCACAGGG	64	0.3
1165	TCCAGATTACTTCCATTTCCGCCCAAGCTGAGAAAATTCGTGCGAGGCTGGTAAAGTTGGATATAGGAATCTCACTTAAGGGGCTACAACTATATATATATAGGATAGAACCCAATGTATGGTCAGAATATCCCACAGGG	182	0.3625
1166	TCCAGATTACTTCCATTTCCGCCCAAGCTGAGTAATAGAGGGCTCTGCAGCAGGCCTAGACTTTAATGCAATATATCCTCTTTTAGCCAGATGATCAGCATATCCATATGCCCAATGTATGGTCAGAATATCCCACAGGG	1222	0.4125
1167	TCCAGATTACTTCCATTTCCGCCCAAGCTGCAAGCTCACAACTCTGAAAATGTGAAATATAAATTGAACAATTAAGTAATAGATGGTATACGGTGGGAAACTGGTTTCTCCCCAATGTATGGTCAGAATATCCCACAGGG	104	0.3375
1168	TCCAGATTACTTCCATTTCCGCCCAAGCTGACTGAAAGATTAAGAGCAAAAGGAACTATACATAAGCACCGTACTCTATAAAGTTGCTTTTAATGGGGATATGAGTTAATCCCAATGTATGGTCAGAATATCCCACAGGG	388	0.325
1169	TCCAGATTACTTCCATTTCCGCCCAAGCTGCTAATTTTAGTAGAAATAAATGCAAGATCAATAATCTTCAATGTAAGGAGTCTAACCTTGAGCAGGATACAGTATCAGCTCCCAATGTATGGTCAGAATATCCCACAGGG	46	0.325
1171	TCCAGATTACTTCCATTTCCGCCCAAGCTGATTATATGATTCCGCTTATATGAGGTACCTAGAATAATTTAATTCACAGAGACAGAAGAAGGGAGGTTGTTAGGAGCTAACCCAATGTATGGTCAGAATATCCCACAGGG	264	0.35
1172	TCCAGATTACTTCCATTTCCGCCCAAGCTGATTAGCAATCCACTGGCCATGTGTAGAAAACAGATGTAATGTCTTTGACCTTGCAATTTTAATTAATGGAGTATTTTCAGCCCAATGTATGGTCAGAATATCCCACAGGG	338	0.3375
1173	TCCAGATTACTTCCATTTCCGCCCAAGCTGGCACCCTCCACCAAGAGACCTGGGCAGAGTCAGGCCCACCTATGCCTCAGCTACCAGATCTGTCAAACTCAGTCTCAGCTCCCAATGTATGGTCAGAATATCCCACAGGG	1034	0.575
1174	TCCAGATTACTTCCATTTCCGCCCAAGCTGAAACTACAATGTGAAAAGTGACAACATGTATAACTGTATGCGTGTGCACACACACACACACACACACACTATCACTCCCCCCCAATGTATGGTCAGAATATCCCACAGGG	1292	0.425
1175	TCCAGATTACTTCCATTTCCGCCCAAGCTGTGGTCACACTGCTGCAGAGTAGATCACTAAAACTTCTTTCCCCTTTCTAACTAAAACTTGTACCATTTAGCAAACATCTCCCCAATGTATGGTCAGAATATCCCACAGGG	918	0.3875
1176	TCCAGATTACTTCCATTTCCGCCCAAGCTGACACATTTAACCCTCAAAACAACCCGATGAAGTGGTATCATTTTAATTTGTTTAATCATATAAAAGAAAGAATAGAGATTCCCAATGTATGGTCAGAATATCCCACAGGG	NaN	0.275
1177	TCCAGATTACTTCCATTTCCGCCCAAGCTGCCTACAAAGGAATTTCTGTAATAAACCTAAGCAGTGTAATGCTAATAAATATGAACATGGATGCTGGAGCTAGGTTATATCCCAATGTATGGTCAGAATATCCCACAGGG	94	0.3375
1178	TCCAGATTACTTCCATTTCCGCCCAAGCTGTTAGTGCCTTTTGGGAAGATTGATATTAATAGTAGTATAGTATTTCAGACTCTCTTAGATGCAAATTTAATTAAAACTTCCCCAATGTATGGTCAGAATATCCCACAGGG	90	0.275
1179	TCCAGATTACTTCCATTTCCGCCCAAGCTGCATCATGGCTATGAAACTGCTCTTTAGTGGAAATCACTATTGTCCCTCTGCTCAGAATCATTTTGAAAACATTCCTCTAGCCCAATGTATGGTCAGAATATCCCACAGGG	288	0.3875
1180	TCCAGATTACTTCCATTTCCGCCCAAGCTGAAAATATTTTATCATATGTAAAACCATCACATATGTGACCTGTTTAGTGTCAACTCACGTCTCAAACTTAGCCTCTTACACCCAATGTATGGTCAGAATATCCCACAGGG	118	0.325
1181	TCCAGATTACTTCCATTTCCGCCCAAGCTGAGTACATTTACATAGTACTGAAATGGGAAAAGTTGCCCTGATGCTCAAACCTGTAGCGGAGCATACAGAAGGGCAGGCTGCCCAATGTATGGTCAGAATATCCCACAGGG	362	0.4625
1182	TCCAGATTACTTCCATTTCCGCCCAAGCTGTCCATGTGACTTCTTCATCTAGCTTGTTAGTCAGGCTTCTTTAACTAATGGCTCAGGCTTTGGAAAAGTGAAAACAGAAGCCCAATGTATGGTCAGAATATCCCACAGGG	638	0.4
1183	TCCAGATTACTTCCATTTCCGCCCAAGCTGCTTGCCATGTGGATTTCTCCAATATGTCTAATTCATGGGATCTGCAAGGAGAATCTCTACCTCTAGTCTGCTCAGATGGACCCAATGTATGGTCAGAATATCCCACAGGG	572	0.4375
1184	TCCAGATTACTTCCATTTCCGCCCAAGCTGTCTAAGAAGTAGCTAAAGGTCACAACACGTATATCCTTGCATTGCAAAGCAGTCTCTATATGAACAGAAGATTGACATTCCCCAATGTATGGTCAGAATATCCCACAGGG	274	0.375
1185	TCCAGATTACTTCCATTTCCGCCCAAGCTGCATAATCCTCTGTACCTTTCATCCAGGTTCTACTAATGATTGTATTTTACATCAGTAAAGCACAATATCAGAAACAGGAACCCAATGTATGGTCAGAATATCCCACAGGG	196	0.3375
1186	TCCAGATTACTTCCATTTCCGCCCAAGCTGAAAAGCTACAATATAGCCCACCACTGCCCTGATATGACATTGGTTTACTCATTGATCTCTAAGGTCTACCAACAGCTGCTCCCAATGTATGGTCAGAATATCCCACAGGG	996	0.425
1187	TCCAGATTACTTCCATTTCCGCCCAAGCTGTTTGCTCTGTTTATTATTGTTGTCATAAGAAGCTATAGTCGTCTTGGTTATCCATCATCTTCTCCATCCTCTACACCCCACCCAATGTATGGTCAGAATATCCCACAGGG	1294	0.3875
1189	TCCAGATTACTTCCATTTCCGCCCAAGCTGGTCAGTTACCAAATTATTTTATCTTACTTTTCAGTAGAAACTTGCTGTTAACATGTTGGATGATACATAAAGACTTTTCACCCAATGTATGGTCAGAATATCCCACAGGG	68	0.2875
1190	TCCAGATTACTTCCATTTCCGCCCAAGCTGTTGACTGTGTAGAGCAGGGTTCTATTGAGTGCATGTAAACATTTACTCCTAAGACACCCACTAACCTAAGGAAAATATCCCCCAATGTATGGTCAGAATATCCCACAGGG	254	0.4
1191	TCCAGATTACTTCCATTTCCGCCCAAGCTGCCACATTTTACCTTCGGTAGACTATTATTAAAATCTGGTGTTCTTAGGATATGGTGAAAGAGAGTAATTCATTGGTATTTCCCAATGTATGGTCAGAATATCCCACAGGG	244	0.325
1192	TCCAGATTACTTCCATTTCCGCCCAAGCTGTTTGATAGGCAAAGCTAGTAAAAGAACTAACTTTTCTTTGCTTTATGTTGCTGTGACATAAGAAGCCACAGCCAGCCAACCCCAATGTATGGTCAGAATATCCCACAGGG	396	0.3875
1193	TCCAGATTACTTCCATTTCCGCCCAAGCTGTATTCTCACTTTTAAAAGCTATGCTGACAGCCTATTCTTTTGTAGAACAGAAGATGCCAAGATGATACAATATGGTATCTCCCAATGTATGGTCAGAATATCCCACAGGG	308	0.3375
1194	TCCAGATTACTTCCATTTCCGCCCAAGCTGGAGGTTGGGCCCAGTGGGAGATGTTTTAGTCGTGAAGGTGTATCCCTCATGAATAAATTAATGTCTTCCCACAAGAGTGACCCAATGTATGGTCAGAATATCCCACAGGG	370	0.45
1195	TCCAGATTACTTCCATTTCCGCCCAAGCTGTGCTCAGAATTCACCATTTCTATTTCAAAACTTTGCCACAGGCCAGCTAGTAGGCTTTAGGTTACTAAGGTCTTACTACTCCCAATGTATGGTCAGAATATCCCACAGGG	596	0.4
1196	TCCAGATTACTTCCATTTCCGCCCAAGCTGAAGTACATATTATCTATTTTCTTTGTTTCACAGTTAAGACATTACTCCTTGACTGTAATTTAGAAAATGTTCCAGAAATACCCAATGTATGGTCAGAATATCCCACAGGG	NaN	0.2625
1197	TCCAGATTACTTCCATTTCCGCCCAAGCTGAAGCTGATAGGCCTTCCCTATGACAATAATAATTTTGTCTCTTCACTGCTAATAGTTATACTTGTTTGCACTTTGCACTACCCAATGTATGGTCAGAATATCCCACAGGG	318	0.35
1198	TCCAGATTACTTCCATTTCCGCCCAAGCTGAAATAGTTGATAAATACAAGACTATTGGCTTGCTATAAATCACTAGCAGATGCTGATTTCAATGGTAGAACTTCTGGGAGCCCAATGTATGGTCAGAATATCCCACAGGG	238	0.35
1199	TCCAGATTACTTCCATTTCCGCCCAAGCTGTCTGTAAATATGTTTATGTGGATAGTATCTACTTTAGTACATAATATTTCCTGGAAGCTCTGATTATTTAGAAAGAAATGCCCAATGTATGGTCAGAATATCCCACAGGG	NaN	0.275
1200	TCCAGATTACTTCCATTTCCGCCCAAGCTGATGGGAAACCACTGGAGGGCAATAAACAAACAGGGTGACATGGACCACTCTGACCTGTCTGTGGCTTGTAACAGAGCCACCCCAATGTATGGTCAGAATATCCCACAGGG	888	0.5125
1201	TCCAGATTACTTCCATTTCCGCCCAAGCTGACACAGCCAGGATAGCCATGAGGAGACCTGTTGATGGCAAACCAAGAGGAGCTTCCTAAGGAAACACTAAACGCATGTGACCCAATGTATGGTCAGAATATCCCACAGGG	498	0.4875
1202	TCCAGATTACTTCCATTTCCGCCCAAGCTGACAGAGAGAAATGGGGCCAAACTTACTCTTTCGGGAATCCGAGCCCACTTTTGCAATAACAACATTAATCCATTCGTAAGCCCAATGTATGGTCAGAATATCCCACAGGG	696	0.425
1203	TCCAGATTACTTCCATTTCCGCCCAAGCTGAAGCTTCTGTGTGGACCTAGGTTTTCAATTCTCTTGGGTACACCTAGGCATAAAATTGCTGGGTCATATGGCTACTCTATCCCAATGTATGGTCAGAATATCCCACAGGG	416	0.425
1204	TCCAGATTACTTCCATTTCCGCCCAAGCTGATAGAGATAACACAAATGATCAATATCAGAAATAAGAGAGGAATCATCAATACTTATTCCATGGACGTTAAAAGAATAATCCCAATGTATGGTCAGAATATCCCACAGGG	98	0.275
1205	TCCAGATTACTTCCATTTCCGCCCAAGCTGCCCAGCTGGCTCTCCAATCCCTTCTTGCTTCACTTCTCCCCACAGCTCTTTGCGCTGCAGCCTCCCTTGTCTTATAGTGGCCCAATGTATGGTCAGAATATCCCACAGGG	2072	0.5625
1206	TCCAGATTACTTCCATTTCCGCCCAAGCTGACTTGTCACTGTTTTCCCATCATCTACTATAGCATCCTACGTATAAGGAGAAAACAGTGAATGATGATGGTTGTTGAATGCCCAATGTATGGTCAGAATATCCCACAGGG	614	0.375
1207	TCCAGATTACTTCCATTTCCGCCCAAGCTGCATGGGAAGACATGTGTCCACACAGGGCTCTCAGGTTTTCGGGGACCAGGTTGGTGGGGAGGAGTAACAACTGCAGAGTACCCAATGTATGGTCAGAATATCCCACAGGG	554	0.55
1208	TCCAGATTACTTCCATTTCCGCCCAAGCTGTAAACTAGTGTGCTATACTAGGATTGTAAGATCATTTATTGTGATGATAATCAGTGTTTGTGATTAAGCTTTGTCCTTTTCCCAATGTATGGTCAGAATATCCCACAGGG	324	0.3
1209	TCCAGATTACTTCCATTTCCGCCCAAGCTGTCTGTCTCTCTCTCTCTCACACACACACAGACACATATATGCACATACTTATATTTATTTATTTTGAAATAAATGTTGTACCCAATGTATGGTCAGAATATCCCACAGGG	422	0.3
1210	TCCAGATTACTTCCATTTCCGCCCAAGCTGTCTTTCTAGTACTTCCTTAATATCCCTCTCTCAACAATTTCTTTCACATATTACACTGTTAAATAGTTTTACCTCCTTTTCCCAATGTATGGTCAGAATATCCCACAGGG	272	0.3
1211	TCCAGATTACTTCCATTTCCGCCCAAGCTGCTGAGAGACAAGAAGAGAGAATAAGTAACTTGGAAAACATGTTTGAGGAGATATCCATGAGAATTTCCCCTATGACACTACCCAATGTATGGTCAGAATATCCCACAGGG	400	0.375
1214	TCCAGATTACTTCCATTTCCGCCCAAGCTGGGAAAACCACTGGATGCTAACAACATACCTTAGTCCAGAAGGGGACATGATCACTTTTACCAACTTCTCACTGTGTTCTACCCAATGTATGGTCAGAATATCCCACAGGG	653	0.425
1216	TCCAGATTACTTCCATTTCCGCCCAAGCTGCAAATTTAATAGAATCTTCACTTCTTTGAAAGCTCACCAACCAATTGCTACTGGAATATACATCTATTCGAACAGAGTTACCCAATGTATGGTCAGAATATCCCACAGGG	60	0.325
1217	TCCAGATTACTTCCATTTCCGCCCAAGCTGTTCTATAGTTTTAAAGCATCTGATCTTTCTCTATTCTCTCCTCTTCCCCTATTATGTAATATACAGTTTACCATAACTGCCCCAATGTATGGTCAGAATATCCCACAGGG	300	0.325
1218	TCCAGATTACTTCCATTTCCGCCCAAGCTGCTTGAGGAGAGGAGAGAGAATAGTGTTGCACTTTGTCTTATATCTTGGATACCAGTTTCGCTGCAGCAGGATAGGGCACTCCCAATGTATGGTCAGAATATCCCACAGGG	666	0.4625
1219	TCCAGATTACTTCCATTTCCGCCCAAGCTGATTAAGACACTTCAAGATCTAGTCATTCTTGCTCTGTCACTGATTCTGCCCTTATCCAAGTATCCACAAGTTAGCTGTAACCCAATGTATGGTCAGAATATCCCACAGGG	346	0.3875
1220	TCCAGATTACTTCCATTTCCGCCCAAGCTGGCTGGCCACCCAAGCCAGCAGCCAAAACCCGCTTCTGCTTGATTAATTCTGCTATTAAGAGATTCTGGCTCATTCTTCATCCCAATGTATGGTCAGAATATCCCACAGGG	625	0.475
1221	TCCAGATTACTTCCATTTCCGCCCAAGCTGTCAGGAACCTGTTGTGATTCCATACAGAAGGCCTATGTTATGAGCTGTCTCAGAAGTAAAGCTGAAATTGTTTCTGTTTACCCAATGTATGGTCAGAATATCCCACAGGG	530	0.3875
1222	TCCAGATTACTTCCATTTCCGCCCAAGCTGTTTTCTCCATATAAGCAATAAGGCTGTTTTGCTTTCTTATCGTTTGTGTGTGTGTGGGAGTAGCACTTTTAATTTTCTTCCCCAATGTATGGTCAGAATATCCCACAGGG	628	0.35
1223	TCCAGATTACTTCCATTTCCGCCCAAGCTGGTGGGTTATCAAAATCAAAACAGTTGAACTCATGGACTTAGAAAATAGAAGGATGATTATCGGAGGCTGGGAAAGTTAGTCCCAATGTATGGTCAGAATATCCCACAGGG	1126	0.375
1225	TCCAGATTACTTCCATTTCCGCCCAAGCTGTTGACTATAAGTAACTATCAGTGAGGATAAATTCATATTAACAAGCACATAAAGACAAAATCAGACTCTGCTTAGTTATACCCAATGTATGGTCAGAATATCCCACAGGG	94	0.2875
1226	TCCAGATTACTTCCATTTCCGCCCAAGCTGGTCCTTCCTTTACTTGAGTTTCTTAGATTATCTATTCCCCTAGCATAGAGATACCACATAGACAATACAGAGAAATGCGTCCCAATGTATGGTCAGAATATCCCACAGGG	294	0.375
1227	TCCAGATTACTTCCATTTCCGCCCAAGCTGTTCGGACATCTCTGCAGGTCTCTGAAGATCTCAGGAGAGAGAGTAGCTCCTCTCTGCCGGCCAGTGGTCTTCGCACCTCTCCCAATGTATGGTCAGAATATCCCACAGGG	1166	0.5625
1228	TCCAGATTACTTCCATTTCCGCCCAAGCTGTTACACTTAGTATCCATTACCATTTTCTCATTTATTTCTCGAAAGTGGTTAAAATGTTTCATAATTGTATCAGGAAAAGTCCCAATGTATGGTCAGAATATCCCACAGGG	74	0.275
1229	TCCAGATTACTTCCATTTCCGCCCAAGCTGATAAGTTCACATGCTGAGGTACTAAGGGTTGGGACTTCAACGCAGGAATTTTGTAGGCCCACAATTCAGCTAATAGCAGCCCCAATGTATGGTCAGAATATCCCACAGGG	458	0.45
1230	TCCAGATTACTTCCATTTCCGCCCAAGCTGTTTTGGCCTTTCAAGATAAATAAATCTGTTACTGTTCCTCGTCTTCTTTGAACTCCACATGTCCATTTACTTTGAAGCACCCCAATGTATGGTCAGAATATCCCACAGGG	735	0.3625
1231	TCCAGATTACTTCCATTTCCGCCCAAGCTGTCTGTGTGAGAAGCATTGCTATAGTCTATTATCACTACACATGGACCTGAAACTCTCTGATGAATTTTGCATTGTTCAGCCCCAATGTATGGTCAGAATATCCCACAGGG	368	0.3875
1232	TCCAGATTACTTCCATTTCCGCCCAAGCTGAGGCTTGAGCCACAGCGCCCGGCAGACCTCCTTTATTTCTATCCCTCCATTCACTGTCACACATATTGGCAAGCTCACTACCCAATGTATGGTCAGAATATCCCACAGGG	1396	0.5125
1233	TCCAGATTACTTCCATTTCCGCCCAAGCTGCCTGACTCTGCAAGGTTAACAAGATCCTCAGCAGTTCATATGAACATTAATGTTTAGAAAATGCTGATCTAGATAATGTTCCCAATGTATGGTCAGAATATCCCACAGGG	270	0.35
1234	TCCAGATTACTTCCATTTCCGCCCAAGCTGTGCACGTTCAGGAAACATATCTTAAGAAGTGTATCACGGCCGGGCGCGGTAGCTCACGCCTGTAATCCCAGCACTCTGGGCCCAATGTATGGTCAGAATATCCCACAGGG	779	0.55
1235	TCCAGATTACTTCCATTTCCGCCCAAGCTGCATTGTGGTTGCTTCTATGTCTTGGTTGTTCTGAATAATGTTGCAATAAATATGGGTATCTCTTCAAGATCCTGATTTCACCCAATGTATGGTCAGAATATCCCACAGGG	468	0.35
1236	TCCAGATTACTTCCATTTCCGCCCAAGCTGTACAAGTGTACTGAAACTATTTCTAAAGATTGAGAAGGAGAGAATCCTCCTGAACTCATTTTATGAAGCTAGTGTCACCCCCCAATGTATGGTCAGAATATCCCACAGGG	212	0.375
1237	TCCAGATTACTTCCATTTCCGCCCAAGCTGTAACCTTCTTTTCTAAGGGCATATTAATTGGGTTTAAGTTCAGCTGCAATTAATAGAAACCCTTAAATAATAGTAGCTTACCCAATGTATGGTCAGAATATCCCACAGGG	NaN	0.3
1238	TCCAGATTACTTCCATTTCCGCCCAAGCTGATAGATATATCCGATATGTATCTAATAAAAGAGTCCCTGGTTACACATTTTGGCATACCATGCCTTGCTTACAGTGTCTACCCAATGTATGGTCAGAATATCCCACAGGG	228	0.3625
1239	TCCAGATTACTTCCATTTCCGCCCAAGCTGATCTCTTGCCGATAGCCTCCCAAGATTTCTACCAATAACTGTCCTTATCATGCTTTAGTTTATTTTCAATAGAGCAAAGTCCCAATGTATGGTCAGAATATCCCACAGGG	920	0.3625
1240	TCCAGATTACTTCCATTTCCGCCCAAGCTGAGAACAGATAAACTGTGAACTTAATACAAGTGTCTCCTTTCCTTGGATTCTCACCATCTGGGTGGTAAACATGACAGAAACCCAATGTATGGTCAGAATATCCCACAGGG	540	0.3875
1241	TCCAGATTACTTCCATTTCCGCCCAAGCTGGTAAGCCTGGGCCCAGAAGTGACTAAATATGAAGCAGAGGCAAGACCAAACCATACTGGATATGAAATGTGAATTTAAAACCCAATGTATGGTCAGAATATCCCACAGGG	532	0.4
1242	TCCAGATTACTTCCATTTCCGCCCAAGCTGTCAGTGTCATCACACCAGTACCCATGGAAAGCCAGTATCTCCAGCCCTTCCCTTCTGTCTCTCAGAGAGCCACAAGGAAACCCAATGTATGGTCAGAATATCCCACAGGG	524	0.5125
1243	TCCAGATTACTTCCATTTCCGCCCAAGCTGCCTAATGATCACAATCCCTGCTTGAGATATTTGTAAGTGAGATATAAGCTTGTATGTAAGCCTCTGAAATTTCAGGGTATCCCAATGTATGGTCAGAATATCCCACAGGG	574	0.3625
1244	TCCAGATTACTTCCATTTCCGCCCAAGCTGCTGGTAGTTTCTGATTGGTGCAGGGGTTTAACCTAGAAGGGATTTTGCTAGGTTAATTTCAAGTGTTCATACACCTAGACCCCAATGTATGGTCAGAATATCCCACAGGG	718	0.4125
1245	TCCAGATTACTTCCATTTCCGCCCAAGCTGCCCCAGTGTGTGTTGCTCCCCTCTGTGTGTCCATGTGTTACCCTTTAAGTCCCACTTGTAAGTGAGAACATGTGGTATTTCCCAATGTATGGTCAGAATATCCCACAGGG	1174	0.475
1246	TCCAGATTACTTCCATTTCCGCCCAAGCTGTAAAACCCCTTTCTAAAGCATTTAAAGTTTAATGGCCAAGTGCTCAAACTGGAGAAGGGTTAAGTAGCGTAAGGAAACATCCCAATGTATGGTCAGAATATCCCACAGGG	242	0.375
1247	TCCAGATTACTTCCATTTCCGCCCAAGCTGCCTATTCTCAAATATTTAGTTATGTATCTAATATATAGTTCATCTTAGAATACTGGCTTAGTCTATCTTAGAACAGTGAACCCAATGTATGGTCAGAATATCCCACAGGG	NaN	0.275
1249	TCCAGATTACTTCCATTTCCGCCCAAGCTGTAAATCAGGTGTGTGTCCTTGGTTCACCTGTACTGATTCCCCAGTTTGGCTAAGAGTTCTGGTGACTGGTGGCAGACATACCCAATGTATGGTCAGAATATCCCACAGGG	470	0.475
1250	TCCAGATTACTTCCATTTCCGCCCAAGCTGGCAAAAGGTATGAGATTTATATAAGGTAAGCTTAAGACTACTGAAGACAGGGGATTCAGAAATTGTGATACTGCATGTCACCCAATGTATGGTCAGAATATCCCACAGGG	284	0.3625
1251	TCCAGATTACTTCCATTTCCGCCCAAGCTGCAAATGCCAGAGACAGCATTCTCATTGGAGGGAAGAAGCAGTATCTATTTGACAGGCAACTGCTTCCCAAAAGCTTGTTTCCCAATGTATGGTCAGAATATCCCACAGGG	530	0.4375
1252	TCCAGATTACTTCCATTTCCGCCCAAGCTGAACAGCCACTGTAACATCATCCTAAGGGAAAGGTCTACTGGCAACTTATTATCTTCTATTATTGTGTATCATATTAAAATCCCAATGTATGGTCAGAATATCCCACAGGG	284	0.325
1253	TCCAGATTACTTCCATTTCCGCCCAAGCTGCTTGATGCCTTTCAAGTCCCTCCCCACCTCCTTGGCCGCCGTATTTCTCATCTGTGTTCCTGCAGCAGGATCCTGGCTGGCCCAATGTATGGTCAGAATATCCCACAGGG	2360	0.575
1254	TCCAGATTACTTCCATTTCCGCCCAAGCTGTATGAGGTTGGGTCTTAAGAATCAACAGAAAGCATAACTCCGGTTTTAGATTCAGTGGCCAAATCCGTAAATGGACTGGCCCCAATGTATGGTCAGAATATCCCACAGGG	488	0.425
1255	TCCAGATTACTTCCATTTCCGCCCAAGCTGATAGGTGAGAAAGCTACAGACCAGAGCAGGTAATCATTTGCCCCAAGTCAAAGAGCCAGTAGTGATGAAGAACAGGAACACCCAATGTATGGTCAGAATATCCCACAGGG	348	0.45
1256	TCCAGATTACTTCCATTTCCGCCCAAGCTGGGGTAACGATGACTCAATATCATTATGATGATAATGACTATAGTAGAGTCATCGAGAAGAGTTAACTATATATTCTCTATCCCAATGTATGGTCAGAATATCCCACAGGG	66	0.3125
1257	TCCAGATTACTTCCATTTCCGCCCAAGCTGAAGTTGGGGACAGTAAAGGACGGAGGTAAATAAGGATGGACGGAGTCGAGTAGCTGCCCTGCTGGGAAGGCAAACAAACACCCAATGTATGGTCAGAATATCCCACAGGG	1354	0.5125
1258	TCCAGATTACTTCCATTTCCGCCCAAGCTGAACATGGATACAGAATCTGATCATTTGCATCTAACCACCTCCCTTGGTGTGAACCACCGTCTCACCTCTGTATTATTGTCCCCAATGTATGGTCAGAATATCCCACAGGG	1842	0.4375
1259	TCCAGATTACTTCCATTTCCGCCCAAGCTGTCAACCTCTAAAGTGCCAGCTCTCCAGAAATGCAGCCGGAATGAAGGTTTGAAGGGATGGTAGTGAATGGAGCACTCCAGCCCAATGTATGGTCAGAATATCCCACAGGG	936	0.5
1260	TCCAGATTACTTCCATTTCCGCCCAAGCTGCAGGGTGCTTGCAGGGAGCTCAGGCTGGGGTGGAGGACAGACATCCTCAAATGTCCCCTCCCTCTTAGGAACCTTACAGGCCCAATGTATGGTCAGAATATCCCACAGGG	882	0.5875
1261	TCCAGATTACTTCCATTTCCGCCCAAGCTGCCCTTGCACCTCCTTCGGGGACTTCGCAGGTTGGGCTCACCTAGGCCGGGTGCAGGCCTGCGCCTTAGGTTCCTGGAGCTCCCAATGTATGGTCAGAATATCCCACAGGG	942	0.6625
1262	TCCAGATTACTTCCATTTCCGCCCAAGCTGAGAATGTGGAGAAAAGGAACAAACATTGGTCTGAGGGCTGGTTTCCCGTGACTGTGTTGGGGACTCCTCTTCTGCTGGGCCCCAATGTATGGTCAGAATATCCCACAGGG	980	0.525
1263	TCCAGATTACTTCCATTTCCGCCCAAGCTGAAGCCTAACACGTTCACAGGGTCACCTTTCTTGGGGAGTAAAGCAAAGACAATAGAAGGCATAAGGCATACTGACCTTGGCCCAATGTATGGTCAGAATATCCCACAGGG	704	0.4625
1264	TCCAGATTACTTCCATTTCCGCCCAAGCTGGGGATTTGACTCTGGAACTTGGGGCCAGGCTCTAGGGAAGAGCTGGAAAGAGGTGAAACAAGGAGATCGCTTTGGATCCACCCAATGTATGGTCAGAATATCCCACAGGG	700	0.525
1265	TCCAGATTACTTCCATTTCCGCCCAAGCTGGGTGGAAAAGTTACTACAGAAAAGCAAGGGAATGATGATCACAAGCTTTTACCTTAGAAGAGTTACCTCTAAGAGAGGGACCCAATGTATGGTCAGAATATCCCACAGGG	1078	0.4
1266	TCCAGATTACTTCCATTTCCGCCCAAGCTGTGACGTGATGTCCAGGGGTGGAGCATTTACAGCATGGCCTCCCTGTCATCCTGCCCATGACTGCAGCACCCGGGAAAGAGCCCAATGTATGGTCAGAATATCCCACAGGG	1448	0.5875
1267	TCCAGATTACTTCCATTTCCGCCCAAGCTGTGCCCTCCTCCGCCAAGGGGCCATACAAGTAGCAGCAGCATCCCTTCCCTTCCTTCTCAGGGACTTAATATCTTACTGCCCCCAATGTATGGTCAGAATATCCCACAGGG	1498	0.55
1268	TCCAGATTACTTCCATTTCCGCCCAAGCTGCTGAGGCAAACTAGACAGTGTGGGAGCCATGCAGGGAGGCGGAAGTGGAAATGAGGTTCCTGGTATTCCCAGGAAGAAGTCCCAATGTATGGTCAGAATATCCCACAGGG	254	0.5375
1269	TCCAGATTACTTCCATTTCCGCCCAAGCTGTGCTGCCACCCACGCACACCCCAGCTGCATTCTGCCCTCCTGTGCCTGCTGCCGCTGCCACCAGGGGTCGGCTGCCTCCCCCCAATGTATGGTCAGAATATCCCACAGGG	2836	0.7125
1270	TCCAGATTACTTCCATTTCCGCCCAAGCTGCTCACATGAATGTCCCCTCTTTACTCCTTCTAGGAAGTTTGTCCTACCTCCGTGGCTGAAGGTTCCACACCCTTTAATTCCCCAATGTATGGTCAGAATATCCCACAGGG	1394	0.475
1271	TCCAGATTACTTCCATTTCCGCCCAAGCTGCAGAAAAGTGTAAGAGAAAATAGCTGTTGTGCCTTCACCCCAAGAGAAGAAACACTCCCCATTTCTATAGAGGATAACAGCCCAATGTATGGTCAGAATATCCCACAGGG	412	0.4125
1272	TCCAGATTACTTCCATTTCCGCCCAAGCTGTCCTTTCTTGGTCTTAGAGGCGTCCAGTCTCCTACAGATGAGCCTTTGACCCTGCGAGCCACCCCATGGGGAGTATCAGTCCCAATGTATGGTCAGAATATCCCACAGGG	700	0.55
1274	TCCAGATTACTTCCATTTCCGCCCAAGCTGCACACAACAGCAACAAGGCCCCAGTCTCCATCATTGGCCTCATTTTATGTTTTCCAATCAACTTCATTGAATTATAATACCCCAATGTATGGTCAGAATATCCCACAGGG	958	0.3875
1275	TCCAGATTACTTCCATTTCCGCCCAAGCTGGGTCATCCCTATTATGAGGTATTAAATAATTTATCCCTGTCCCATGCCTAATAACCTCCCATTGATGGAGATATCCTTATCCCAATGTATGGTCAGAATATCCCACAGGG	276	0.375
1276	TCCAGATTACTTCCATTTCCGCCCAAGCTGTGATTCTTAAGAGAAATGAAAGAGGGGCACCAGCTGGGTGGTCTGGGAACTCGGTTTCACTGCTGTCCTCAACATGGGCCCCCAATGTATGGTCAGAATATCCCACAGGG	1088	0.525
1277	TCCAGATTACTTCCATTTCCGCCCAAGCTGGGAATGCTTATACACTCCTTGTGGGAATGTAAATTATAAACTAGTATAACCTCTATGGAAAAGGGTATAGAGATTCCTTACCCAATGTATGGTCAGAATATCCCACAGGG	88	0.3375
1278	TCCAGATTACTTCCATTTCCGCCCAAGCTGAGTAGCCCAAGGTCACTCAGGGATGATAGCAGAGTACAGGGGAACCCAGGTACGCTGACTCAAGTCCAGTGCTCTTGGCACCCAATGTATGGTCAGAATATCCCACAGGG	422	0.55
1279	TCCAGATTACTTCCATTTCCGCCCAAGCTGGGAAGGCCCAGCACCGTCCCAACCAAGAAGCCTTCCTGGCACCTCCAGGACTAGGGTCGACACAGCCATAATGCAGCTGCCCCAATGTATGGTCAGAATATCCCACAGGG	1258	0.6125
1280	TCCAGATTACTTCCATTTCCGCCCAAGCTGAAATGTAAATATGCAAATATACACTTGGACACAGAACTCTCGATCCACTTCCCCAAATAGGTTAGACAGGAAGAATTCATCCCAATGTATGGTCAGAATATCCCACAGGG	312	0.3625
1281	TCCAGATTACTTCCATTTCCGCCCAAGCTGCCCAGGTAAGAACCCTCCAAGGACCATGCAGGCATGGGCCTCCAGCCATAAAGCCCAATTCCTTATCTTTAAACGGTGATCCCAATGTATGGTCAGAATATCCCACAGGG	1566	0.5125
1282	TCCAGATTACTTCCATTTCCGCCCAAGCTGCAGCTAGGTTCAAGGAAAGTCTTAGCTTAGAACACCTCATGGCAAGGTCTACCTAGGTTGCGAAATCAATGCCAGGAATACCCAATGTATGGTCAGAATATCCCACAGGG	762	0.45
1283	TCCAGATTACTTCCATTTCCGCCCAAGCTGATCAGAAAAGTCTTTAAGCAACAGAGAACTGAGCTCAAAGATGGCAGATATGACTTTCCCAATATTTTAATTTTCACTTGCCCAATGTATGGTCAGAATATCCCACAGGG	188	0.3375
1284	TCCAGATTACTTCCATTTCCGCCCAAGCTGAAGAAATGAACAAAACAAATACAAGGTAGTCTTGAGCCTTCCAACACGTGTGAATTTTGTGTCTGGCTTCTTTTCTGGACCCCAATGTATGGTCAGAATATCCCACAGGG	700	0.3875
1285	TCCAGATTACTTCCATTTCCGCCCAAGCTGTGGCCACGTCTCTCTTCCACCTGTCCTCCTTCCCTCATCATGCTTCACTCCCCATCGCTGGAGAACTCCAGCTGGCTCTGCCCAATGTATGGTCAGAATATCCCACAGGG	2142	0.5875
1286	TCCAGATTACTTCCATTTCCGCCCAAGCTGAGAAAGGAATGCCAAGGATTGCCAGCAATAACCAGAAGTTTGGAGAGAAACCTACAAGAGATTCTCCCTCAGGGCTTCCACCCAATGTATGGTCAGAATATCCCACAGGG	378	0.4625
1287	TCCAGATTACTTCCATTTCCGCCCAAGCTGTGAACTCATTTTCTTTCTAACCAAGCCTGTTCTGCACTTCTCATCTTGGTGAATGGTACCATGAGCCACCTAGCCACCCACCCAATGTATGGTCAGAATATCCCACAGGG	1604	0.4625
1288	TCCAGATTACTTCCATTTCCGCCCAAGCTGTCGGTGCCCTCATGTGATCCAGAGCTCTGCCAGCTTGGCTCGGAACGCTGGCACACACTCCTGCACCACACCAAGATATGCCCAATGTATGGTCAGAATATCCCACAGGG	906	0.5875
1289	TCCAGATTACTTCCATTTCCGCCCAAGCTGCGGGTGGGTTACTATGCTTCAGGTCCCTCATCTGTAAATCGGGATATATATCATAATATATACTATGTGAGTATTTGATACCCAATGTATGGTCAGAATATCCCACAGGG	128	0.3625
1290	TCCAGATTACTTCCATTTCCGCCCAAGCTGAATGCTTATACAAAACCTGGGTTCTGAAGTTAGGTGCTCTATTTGAATCCTGACTACCATTGTGTAACCTTGAGCAAGCTCCCAATGTATGGTCAGAATATCCCACAGGG	676	0.4
1291	TCCAGATTACTTCCATTTCCGCCCAAGCTGCAGATGTAGCCTTGGGAGGACAGCACAAGGGGATGCAGCCCTGGAGCAGCAGCAGGTGTGGCCCATCTGGACTCACCACTCCCAATGTATGGTCAGAATATCCCACAGGG	1026	0.6125
1292	TCCAGATTACTTCCATTTCCGCCCAAGCTGAGCTGGTCAGCCTGGCTTGATGGAGAGAACCCAGGCTTAGCAGCCCAGAGCTGTGCATTCCAGTGCCAGGTCCCCACTGACCCAATGTATGGTCAGAATATCCCACAGGG	766	0.6
1293	TCCAGATTACTTCCATTTCCGCCCAAGCTGCTCGGAGAGAGCAAGCGAGGCTGCTCTGTTCTGGAGGCTCCGTGCCCCTGAGGCCTTTGACCCCGTTACCCGCGTTCCTCCCCAATGTATGGTCAGAATATCCCACAGGG	1242	0.65
1294	TCCAGATTACTTCCATTTCCGCCCAAGCTGTAGGTTTTGGGGTGGGAGGCTGGCTCTTCTTTTACTAGTTCCTCGAGGTGGGACCTTAGATGACTGATTTGAGGTGTTTCCCCAATGTATGGTCAGAATATCCCACAGGG	1074	0.4875
1295	TCCAGATTACTTCCATTTCCGCCCAAGCTGAACACATTTACATGTAAGTGACTTAAGAGGAGAAGGGGAACGAATATTGTTGAAACCAACTGCATGAGGCACAGTGATGTCCCAATGTATGGTCAGAATATCCCACAGGG	883	0.4
1296	TCCAGATTACTTCCATTTCCGCCCAAGCTGATGATCTATCCTCTGTACTACTTAGTAAATTAATGGTTAGATCTAAGGAAGAACCCACAAAATTCTTCACTTGGTCTCAACCCAATGTATGGTCAGAATATCCCACAGGG	68	0.3375
1297	TCCAGATTACTTCCATTTCCGCCCAAGCTGGATTCTAGAACGAACACCCTCACATTCTGCCAGGTGATACGATCGCAGAGGTCTGGCCCCACCAGCTCTCACAAGCGCTGCCCAATGTATGGTCAGAATATCCCACAGGG	600	0.5625
1298	TCCAGATTACTTCCATTTCCGCCCAAGCTGTGTCACTAGTGGTAAATTTTATGTTCTGTGTATTTTACTACGATTGAAAGAAAGGAAGGAAGGAAGGAAAGAGGGAGGGACCCAATGTATGGTCAGAATATCCCACAGGG	199	0.375
1299	TCCAGATTACTTCCATTTCCGCCCAAGCTGGAGGGGCAGGGCACTTTACCCATAGCTTGGTAAGGTGACTCTCCAGCCCTGGTGCCAAGGTTCCCCTCCACTCCCCACCCCCCAATGTATGGTCAGAATATCCCACAGGG	1052	0.625
1300	TCCAGATTACTTCCATTTCCGCCCAAGCTGCCAGGTCTAAAGACAGAGACTGCTTCCACAGAGAACAGGACCACAGAAGGGTACCACTCTTTGGAGATGCTGCCAGGAAGCCCAATGTATGGTCAGAATATCCCACAGGG	288	0.525
1301	TCCAGATTACTTCCATTTCCGCCCAAGCTGAAGTGCTGGGATTAAAGGCGAGAGCTACTGCGCCAAGCCCCAGCCAGTCTTGAGGCTGCTGTTGTTCCAGCCAGGCTGGGCCCAATGTATGGTCAGAATATCCCACAGGG	1314	0.6
1302	TCCAGATTACTTCCATTTCCGCCCAAGCTGCTGGTCCTGGGACATGCAGCCAGGACTGTGAGTCTGGGCAGGTCCAAGGCCTGCACCTTCAAGAAGTGGAATAAATGTGGCCCAATGTATGGTCAGAATATCCCACAGGG	752	0.5625
1305	TCCAGATTACTTCCATTTCCGCCCAAGCTGAAGCCCATCTTATAGGTGAGGAATCTGAGTTCAGAGAGGTAATGTGCCCAATCCAAGCCTACACAGCTGATAAGTGTCAGCCCAATGTATGGTCAGAATATCCCACAGGG	1196	0.4625
1306	TCCAGATTACTTCCATTTCCGCCCAAGCTGTGAAATTCAGGCTCTGCAGAGAGATATACAGGACAGAGATAGGATAAGATTATTAGAATAAAACCTCTGAATCTAATAAGCCCAATGTATGGTCAGAATATCCCACAGGG	88	0.3375
1307	TCCAGATTACTTCCATTTCCGCCCAAGCTGCACCTACAATGTGTCCAGCATGGTGCACTTCCATATGAACACTTAATTAATTTAATTTCCACAAATTTGATGCTAGAGTTCCCAATGTATGGTCAGAATATCCCACAGGG	572	0.35
1308	TCCAGATTACTTCCATTTCCGCCCAAGCTGTAATTTAATACTATTCATGACCTGAGGAAATAGCCATTTACGTCAGTGAGAGTGTAAAGTGCTATCACTATTTGGATGTACCCAATGTATGGTCAGAATATCCCACAGGG	146	0.3375
1309	TCCAGATTACTTCCATTTCCGCCCAAGCTGCTTTGGAAGTCCTGGTAATGTTTTGTTTCTTCATCTGGGTGATGTTACATGGGTATGTTCAGTGTGTGAAAAGTCAACTACCCAATGTATGGTCAGAATATCCCACAGGG	537	0.3875
1310	TCCAGATTACTTCCATTTCCGCCCAAGCTGAAAAGATTGGGAAACTGTGATCTAAAATTACCCAAAGCTGGTCTGCAACATATGTTCTGTATCATACAGCTGACGCCAGACCCAATGTATGGTCAGAATATCCCACAGGG	932	0.4
1311	TCCAGATTACTTCCATTTCCGCCCAAGCTGAGTCTTAGGCAAGAGACATGGGCAGGGCCATGGAGAGCTGGTGGCCAGCTGCCCCATCACGGTTCTCACTTACTTTTGGACCCAATGTATGGTCAGAATATCCCACAGGG	550	0.5625
1312	TCCAGATTACTTCCATTTCCGCCCAAGCTGCAAAGGCTTTCTGACCTTGGGGCAGGCTTGACATCCCCATGGCCCTGCATCCCTCATCCCTTTTCATGTCTACTGGAGGACCCAATGTATGGTCAGAATATCCCACAGGG	1228	0.55
1313	TCCAGATTACTTCCATTTCCGCCCAAGCTGAGGTACTGAGCCCTCGGTAATAGCCTTTGTTCTGTAGGGTTTTGAAGTTGTATATATTGGAGATACTAGACATTTAAGATCCCAATGTATGGTCAGAATATCCCACAGGG	428	0.375
1314	TCCAGATTACTTCCATTTCCGCCCAAGCTGATCAGACAAGCAGGGAGTAGGGACCAAGGAAAGGTCATCTTGGACATAATCGGGAGCTGTGGCTAAACATTTTGGAACAGCCCAATGTATGGTCAGAATATCCCACAGGG	810	0.475
1315	TCCAGATTACTTCCATTTCCGCCCAAGCTGCGCTGCAGCCAGGGCTGCCTCTGTCAGAAAGCTTGTTTGGCTGTTTCTCCCAACATCTTCATCTCGGGCTCTAGGCTCCCCCCAATGTATGGTCAGAATATCCCACAGGG	680	0.575
1317	TCCAGATTACTTCCATTTCCGCCCAAGCTGGTGGCTGGCTTAGTGGCTGACAGTCACCAGGAGGCTCAGCAGAGGAGTGCTGATGAATTCTTCTTACACGTAGACCATAGCCCAATGTATGGTCAGAATATCCCACAGGG	736	0.525
1318	TCCAGATTACTTCCATTTCCGCCCAAGCTGCCCGAGGCCTGCTCCCCTGCGGCCTTCCTACTCCTTATCTTTGTGTGTCATGTTTTCCAGCCAGCGCATCTAATGGGAGGCCCAATGTATGGTCAGAATATCCCACAGGG	1266	0.575
1319	TCCAGATTACTTCCATTTCCGCCCAAGCTGTGTCTGAATTAGAGCTAAGTGCTTGGCTAGTAATTGTAGTTAGGTTTCAGTAAAAGCACGATTAAATACACCATGACTATCCCAATGTATGGTCAGAATATCCCACAGGG	672	0.35
1320	TCCAGATTACTTCCATTTCCGCCCAAGCTGACAACCGAAATCAGTGCACCAAGAAGATGGTAACAAACTAGATAGGGCATCAGGGTCTCTCCCTTTTGTGCTGAGGTGGACCCAATGTATGGTCAGAATATCCCACAGGG	1000	0.475
1321	TCCAGATTACTTCCATTTCCGCCCAAGCTGATGCTTATCAAAGCACTATTCACAATAGTCAACATATGTAGTCAACCTCAGTGTCCATCAGTGGAGTATTGGATAAAGAACCCAATGTATGGTCAGAATATCCCACAGGG	426	0.3625
1322	TCCAGATTACTTCCATTTCCGCCCAAGCTGTATATGTATTGTGTGTGTGTGTACATAAACCATAGGTGTACACTGATACCACTCAGTTCATTCTGACTCCACAGAATTCACCCAATGTATGGTCAGAATATCCCACAGGG	146	0.375
1323	TCCAGATTACTTCCATTTCCGCCCAAGCTGTCAAGGTTCTGATAGGATTTGCTTTCTACTGAGGGCCCTCTTCCTGGTTTGCAGACAGCTGCCTTCTCACTGTGCCCTCGCCCAATGTATGGTCAGAATATCCCACAGGG	864	0.525
1324	TCCAGATTACTTCCATTTCCGCCCAAGCTGTTATTTCTCCTTTAGTTCTTCTTGAGCTCAATCTTGGCTATACCACTTGCTTCTTATAATAATTGCTGCTACACCCACCCCCCAATGTATGGTCAGAATATCCCACAGGG	1130	0.3875
1325	TCCAGATTACTTCCATTTCCGCCCAAGCTGTCAACACCTCTTTTAATGGAACAATTAAAACAGTGCTTGTTTCAGTTGCAAGAAAATATATGAGCTGATTTGTCAGAGGACCCAATGTATGGTCAGAATATCCCACAGGG	386	0.3375
1326	TCCAGATTACTTCCATTTCCGCCCAAGCTGTTGGCAACCCAATGTGCTCAATAAATGTTGCTCATGATTATGGATTAAGTAATTGCTGTAGATCCAGGAAAAGAGGCCCCCCCAATGTATGGTCAGAATATCCCACAGGG	658	0.4125
1327	TCCAGATTACTTCCATTTCCGCCCAAGCTGAGGTCTCCAACCTCATGACCTAATCACTTCTCAAAGATCTAGCTTCCTAATACCATTGCCTTAGGGGTTAGGTTTTCAACCCCAATGTATGGTCAGAATATCCCACAGGG	644	0.425
1328	TCCAGATTACTTCCATTTCCGCCCAAGCTGTGCATCTAGGAAGTGGAGGGAGAGGAGAGAGGGGAGGAAGGGCTGCCAGAGGATGCTTAAATATACCTGCCTGTCATCTGCCCAATGTATGGTCAGAATATCCCACAGGG	986	0.5375
1329	TCCAGATTACTTCCATTTCCGCCCAAGCTGAGCTATTTAATGAGATCATTGGAGTCAACTGGTCAACTGTTGTGACCTACGAGAGAGAATATTTTCTGGACTGTGTCTTTCCCAATGTATGGTCAGAATATCCCACAGGG	570	0.3875
1330	TCCAGATTACTTCCATTTCCGCCCAAGCTGGGATCTGCTCCACACGCTTCTCCAGTCCTGTCAGGTCCGCTGAGCGCAGCATGATGGCCTGGCTGCCCCGCAGCAGCTCCCCCAATGTATGGTCAGAATATCCCACAGGG	1436	0.6625
1332	TCCAGATTACTTCCATTTCCGCCCAAGCTGGAGTTGCAAGAAATATGACACTCCGCGTTTCTGGGCTGCCCGGCCCAGCGGCGTCCGTCCAGCGTCCCACCCTACTCCTCCCCAATGTATGGTCAGAATATCCCACAGGG	2670	0.6375
1334	TCCAGATTACTTCCATTTCCGCCCAAGCTGCCTCCACAAGAGAGAATCACTAAACTCCCTATTTCTCAATGTTGTTTATGCCGTTGATTGTCCAGGTTCTCAAATTACTACCCAATGTATGGTCAGAATATCCCACAGGG	810	0.3875
1335	TCCAGATTACTTCCATTTCCGCCCAAGCTGCTCTCTCTTTCTCTCTCTCTCTCTCTCTCTCTCTGTCCCTTTCCCACCCCAATTGTGTGCTTTTCCCTTTACATTGTTGACCCAATGTATGGTCAGAATATCCCACAGGG	3244	0.4625
1336	TCCAGATTACTTCCATTTCCGCCCAAGCTGCTGCTTTCAGTAGGGTCTTTAGGCTCCTTCAGCCTGAAGTCGAGGTTCCAGAGACTAGACCTTGAAATAGTACAGGCACCCCCAATGTATGGTCAGAATATCCCACAGGG	374	0.5
1337	TCCAGATTACTTCCATTTCCGCCCAAGCTGGCTGATTTTCCAAATCTATCATTATGCTTGCATTTGATAGGTGGCATTCTTCTGTAAAGAAGACTTTTCCATCATAAACTCCCAATGTATGGTCAGAATATCCCACAGGG	292	0.3375
1338	TCCAGATTACTTCCATTTCCGCCCAAGCTGATATAATTTTAGGAAGAACTTAGCATCTTATCCAGGTCAATGTAAAATCAAATGAAACACATCAGCTCTCCCTACAGGTACCCAATGTATGGTCAGAATATCCCACAGGG	152	0.3375
1339	TCCAGATTACTTCCATTTCCGCCCAAGCTGCTGAATCTTAATCTCTCGGGTTGTTATCAGAACCTACATTCTAAAATAGGCTCTTCCTGAAGGAAGGTTGGTAAACAACTCCCAATGTATGGTCAGAATATCCCACAGGG	358	0.3875
1340	TCCAGATTACTTCCATTTCCGCCCAAGCTGATCCAGTGAACTGTAAGCTATCAACTAGTTCCTTCTAGCCATGAGTTTCTGGGATCCTCTACATTTTCAAGAAAACCATCCCCAATGTATGGTCAGAATATCCCACAGGG	462	0.4
1341	TCCAGATTACTTCCATTTCCGCCCAAGCTGAACTACTCCTTTAAACCTGTCTATATTAGTCATCTATATGTCATAACAAAATGCCATAAATTGGATGGCTTAAACAACAGCCCAATGTATGGTCAGAATATCCCACAGGG	286	0.3125
1342	TCCAGATTACTTCCATTTCCGCCCAAGCTGCTGTGTGTCTCTTTGAACTGAGGGAGACTCTAGTGTGTATGCGTGCGTGCGTGTGTGTGTGTGTAAAACACTACCCTAAACCCAATGTATGGTCAGAATATCCCACAGGG	576	0.475
1343	TCCAGATTACTTCCATTTCCGCCCAAGCTGGCAAAACCAGGACCTTGAATCCCAACCCAGTGCTCTTTCCACAGTTCCATGCTGCTTCTCACCATGCAGGGTTTGGGAAACCCAATGTATGGTCAGAATATCCCACAGGG	886	0.5125
1344	TCCAGATTACTTCCATTTCCGCCCAAGCTGTCAGGGTGCAGGGGTAGGGGTGACAAGAAAGGAAGTTATCTACACCGGTCTAAGCACTCGCTGGCGGATCCAGAGGCAGGCCCAATGTATGGTCAGAATATCCCACAGGG	876	0.575
1345	TCCAGATTACTTCCATTTCCGCCCAAGCTGCCTGGCTCCGTGTGAGCCCAGGCCAGCCCTCCTCTCTACTGCCCTCCACTGGGTCCCCATGGTAAAATAAGGGGCTGCACCCCAATGTATGGTCAGAATATCCCACAGGG	608	0.6375
1346	TCCAGATTACTTCCATTTCCGCCCAAGCTGTATCTTATATATTCTAAATGCGACTTCTTTATCAGGTATATATGGCAAATATTTTCTCCCATTCTGCAGATTTTCTTTTCCCCAATGTATGGTCAGAATATCCCACAGGG	404	0.2875
1347	TCCAGATTACTTCCATTTCCGCCCAAGCTGAAAAGATAAGAAAGCAAAGCTTCCGGCAAGTCTAATCAAGGAAAAGGGGATATATAGGCCGGGCGTGGTGGCTCATGCCTCCCAATGTATGGTCAGAATATCCCACAGGG	609	0.475
1349	TCCAGATTACTTCCATTTCCGCCCAAGCTGTTCCAAACAATAGGCTATTTCAGGGGTGAGATGAGGAGACTCAGAATCAAATAGATCCACTGGGATGAAATCGTTCACCCCCCAATGTATGGTCAGAATATCCCACAGGG	448	0.4375
1350	TCCAGATTACTTCCATTTCCGCCCAAGCTGCCCTGAGAGGCAATGAGTGCCCTGGTTCCAGGCCCTCCCCTGGATCACTGTGATGACCAGAGATCACCTGCAGGGCCCAGCCCAATGTATGGTCAGAATATCCCACAGGG	838	0.625
1351	TCCAGATTACTTCCATTTCCGCCCAAGCTGGCTAAGTGCTTTATAAACAACGTATGATTGGCCCTTTAGAGTAACCTTGCAGGAAGGCACCATTACTACCTTCAACTTAACCCAATGTATGGTCAGAATATCCCACAGGG	430	0.4
1352	TCCAGATTACTTCCATTTCCGCCCAAGCTGTTGCTTTGCTCCCAATGATGCTAGAAGGGCTGGTTCTCTCTGAGCAAGTGGTAGTGTTCTGAGGACAGCTGGTACTAGACCCCAATGTATGGTCAGAATATCCCACAGGG	864	0.5
1354	TCCAGATTACTTCCATTTCCGCCCAAGCTGCCTGCCTCAGCCTCCTGTTGTTTATATTATATTTTAATATAAACAATAGATGTTTATATTATCTCCCCAATTAGATGATCCCCAATGTATGGTCAGAATATCCCACAGGG	756	0.3
1355	TCCAGATTACTTCCATTTCCGCCCAAGCTGAGCCGGGGCCTGTGCAGACCCTCAAGAGAGGTCTTTTGCAGCCAACCTGTTGGGCAGCTGCCCTGGTGCCCTCAAGGTGCCCCAATGTATGGTCAGAATATCCCACAGGG	1026	0.6375
1357	TCCAGATTACTTCCATTTCCGCCCAAGCTGGCTGTAGACTGGAGCTGTTCCTATTCGGCCATCTTGGAACTGCCCTGCGGTCATTCTTATTGCTCACTCGGCCACATACCCCCAATGTATGGTCAGAATATCCCACAGGG	1686	0.5375
1358	TCCAGATTACTTCCATTTCCGCCCAAGCTGTCACAACATGACAAATGGCTTTCCCTAGAGAAGGTGAGAGAGCGAGCACCCCTGATGTAAATCACTGTCTTTTCATTGCCCCCAATGTATGGTCAGAATATCCCACAGGG	1220	0.4625
1359	TCCAGATTACTTCCATTTCCGCCCAAGCTGCAGAGAGATGGCAGCACAGACAGTGGTGCCCAGTGTGAGAGCGGCACAGTAGAGGCACAGAGATTGTTGGGGAATTGCAGCCCAATGTATGGTCAGAATATCCCACAGGG	818	0.5625
1360	TCCAGATTACTTCCATTTCCGCCCAAGCTGGTTGGAAATGACTAACAGGGATCTTTTGCCTCTGAGGCAACAGCTGGAATCTACAACCAGTTAGCGCCAGTTCCACTGGCCCCAATGTATGGTCAGAATATCCCACAGGG	750	0.5
1361	TCCAGATTACTTCCATTTCCGCCCAAGCTGAGGGTAAATATTCCTCTTCCTGATAATTTGGACTGGAGATAAACTGGGACTCAGCCAATGTTGATCTTCGTCTAATAACACCCAATGTATGGTCAGAATATCCCACAGGG	390	0.3875
1362	TCCAGATTACTTCCATTTCCGCCCAAGCTGCACAGAAGAAAGGCTATGTGATGACATAGCGAGAAGGTGGTCTTCTGCAAGCCAAGAAGAGAGCCCTCACCAGAAATCAACCCAATGTATGGTCAGAATATCCCACAGGG	1022	0.475
1363	TCCAGATTACTTCCATTTCCGCCCAAGCTGACATAATCTGGTGAATTAGTTTCTAATATAACCACATTCTAAAAGTACACATACACAGAAATTAATGAATTAGCCATTGACCCAATGTATGGTCAGAATATCCCACAGGG	NaN	0.275
1364	TCCAGATTACTTCCATTTCCGCCCAAGCTGGGATAAAGCCAGTGTCTGGGGACAGGACTGTTTTCACACCGCCTTCAGATGAAAATGAATGTTGAGACTCCAATGAATGTCCCAATGTATGGTCAGAATATCCCACAGGG	230	0.45
1365	TCCAGATTACTTCCATTTCCGCCCAAGCTGCTGGTCCTGTTGCCTTTAAGGGATTAGAGTGAGAAAGTGGCCATGTCAATTTTCAGAGATTCACTTACTGCTATATAAAGCCCAATGTATGGTCAGAATATCCCACAGGG	464	0.4
1366	TCCAGATTACTTCCATTTCCGCCCAAGCTGGAACTTCATTCTTATTAAGAAGTCACTTCCCATTTCTCCCCTTTTCACAGTTCCTGAAGAACCAATCTGCTTCTGTCTCTCCCAATGTATGGTCAGAATATCCCACAGGG	868	0.4
1368	TCCAGATTACTTCCATTTCCGCCCAAGCTGTTTCACTTTATTGTGCTTTGCAGATATTGCATTTTCTGCACATTGGTTTGTGACAAATGAACAAGTCCCTCAGTACAATTCCCAATGTATGGTCAGAATATCCCACAGGG	426	0.35
1369	TCCAGATTACTTCCATTTCCGCCCAAGCTGTTCCCTCACATGCGTAGTTCACAATACAGTTCCCACTCCTATGAAAATCTAATGCGGCTGCTGATCTGACAGGAGGCAGACCCAATGTATGGTCAGAATATCCCACAGGG	862	0.475
1370	TCCAGATTACTTCCATTTCCGCCCAAGCTGAGATATATCCATTGTCAACATTTCCTTTCTCTTCATTTTCTCTCTAATTTAGACCTAAAACTTTGGCTTAGCTATAGGAACCCAATGTATGGTCAGAATATCCCACAGGG	168	0.3125
1371	TCCAGATTACTTCCATTTCCGCCCAAGCTGGAGCTGATCCTTAAAGAAATGCAGGTAACACAGAAAACCATGGCTTGCTGGCACCTGGGTCAGGGAAGAAGAGGATGATACCCAATGTATGGTCAGAATATCCCACAGGG	798	0.475
1372	TCCAGATTACTTCCATTTCCGCCCAAGCTGTATTGTCTCCTGGCAACTGCAGGGAGAAGTTTGATATTAACCTGAATTTCTTCTTTTATTAGTAATCTATTTTCCAACTACCCAATGTATGGTCAGAATATCCCACAGGG	48	0.325
1373	TCCAGATTACTTCCATTTCCGCCCAAGCTGCTTCTTCCAATTTTATAATCTACTTCTAGAAACCCCTATCGGCAGAGCCTAACATAGAGCCAGGTGGCAAAGCAGAACATCCCAATGTATGGTCAGAATATCCCACAGGG	520	0.425
1374	TCCAGATTACTTCCATTTCCGCCCAAGCTGGTTTAAATACAGTGTTCCTCTGTTAATATTCTAGATCAACAGTCTAATGCTTAGAGTATTGAATTTCCCACCAATTATTGCCCAATGTATGGTCAGAATATCCCACAGGG	370	0.3125
1375	TCCAGATTACTTCCATTTCCGCCCAAGCTGATTAAAACTATTTGTTGAAAACAAGACATTCAAAATTTCTTGCCAGGCGTGGTGGCTCACACCTGTAATCCCAGCACTTTCCCAATGTATGGTCAGAATATCCCACAGGG	586	0.3875
1376	TCCAGATTACTTCCATTTCCGCCCAAGCTGAATGTGGCTGGTAAAGTTGAAGTCACACCTGCCACAATGTTCTGTGGCTTCCATAGATGCTGGGCAGAGGATCCTGCACTCCCAATGTATGGTCAGAATATCCCACAGGG	956	0.5
1377	TCCAGATTACTTCCATTTCCGCCCAAGCTGAATGCTCTCTACTTGTTTTCCTTTCTCTCAAGCATTGTGGCAAATGCTTTTGTTTTCAAGTGGCAGAAAACACAACACATCCCAATGTATGGTCAGAATATCCCACAGGG	658	0.375
1378	TCCAGATTACTTCCATTTCCGCCCAAGCTGTTATGGCAGCACTAGGACTGAATGCCGCAAGTGTGCACAGCTTCTGAGAAACAAAGGACTGGCTACATTCTAGAAAAGCTCCCAATGTATGGTCAGAATATCCCACAGGG	586	0.4625
1379	TCCAGATTACTTCCATTTCCGCCCAAGCTGAGACAACCTTACCCTGTCTTTCTTCCTTGTGGTCTTCATCCGGTCATGAGAAATACGTAGTCTTCCTTGTCATGATGAACCCCAATGTATGGTCAGAATATCCCACAGGG	618	0.4375
1380	TCCAGATTACTTCCATTTCCGCCCAAGCTGTCACTTCCGTGCGGCCCAGTTCCTAACAGGACATTGACCGCTACTGGCCCATGGCCTAGGGGTAGGGGACCCCTGCTCTACCCAATGTATGGTCAGAATATCCCACAGGG	622	0.6125
1381	TCCAGATTACTTCCATTTCCGCCCAAGCTGGGAAACCATTAAGGAGTAAGAAGCATGTATAGTTCACCTCCTTAGTAATAAACCTTCTTAAAACAGGGAGAGCCTGCAGTCCCAATGTATGGTCAGAATATCCCACAGGG	280	0.4
1382	TCCAGATTACTTCCATTTCCGCCCAAGCTGCTGGAGATTGTCCTGGAGGGGCAGGTGGAAGATGTCTGGCCTGGAAGAGAAGGGAAGGGCTGGAGGCAGGAAGGGAGAAACCCAATGTATGGTCAGAATATCCCACAGGG	686	0.5875
1383	TCCAGATTACTTCCATTTCCGCCCAAGCTGCCCTGAGACTTCATCTTTGACCATGGATTATTTAGAAATGTGTTGTCAAATATTTGTTCAGACATTTTCCTATCTTTCTCCCCAATGTATGGTCAGAATATCCCACAGGG	292	0.3375
1384	TCCAGATTACTTCCATTTCCGCCCAAGCTGATATTCTGCAAGTCTTGAAATTATACTTTCAATCTTAAAGTTATTAAAGGCAGGTTATGAAAAGCATCATATCACTGTGACCCAATGTATGGTCAGAATATCCCACAGGG	168	0.2875
1385	TCCAGATTACTTCCATTTCCGCCCAAGCTGTATCCATTCATTCTGCTTCAGATGATACACCAGATGGTTGTTCAGGCTGTCTATACGTATGAATTCTGATACTAGGAGCACCCAATGTATGGTCAGAATATCCCACAGGG	296	0.4
1386	TCCAGATTACTTCCATTTCCGCCCAAGCTGTCACTCCTCGTTTCAGTAGGTCCAGTCGAGAAACTAGCCTGGGATTGCTTTGGGATTGGTTTTGTCTTGGAGAAGACATACCCAATGTATGGTCAGAATATCCCACAGGG	706	0.4625
1387	TCCAGATTACTTCCATTTCCGCCCAAGCTGCTAAACCTTATCCTGAGCCAGTTAGTTGTATTAGCCCATTTCTGCATTGCTGTAAATACCTGTCACTGGGTAATTTGTAACCCAATGTATGGTCAGAATATCCCACAGGG	394	0.3875
1388	TCCAGATTACTTCCATTTCCGCCCAAGCTGTTCAATTGTTTCTGATAAATAGCAGCCCTCAGTAATATTACTGCCTATTCTATGAGAAATGTCTTTGTCTGTCTTCTTTTCCCAATGTATGGTCAGAATATCCCACAGGG	160	0.325
1389	TCCAGATTACTTCCATTTCCGCCCAAGCTGAGCTTTATTATTCTTGCAGGAGGCAGAAGAGAGAATCAGGTTGATGGTCTTGAAACAGTCAAAGCCAAATATGACCGAGCCCCAATGTATGGTCAGAATATCCCACAGGG	344	0.425
1390	TCCAGATTACTTCCATTTCCGCCCAAGCTGTAGATGTCCTTGATGGGCAGCTCCGCTTGAGTAGAGTTTCTTAGACTCTCTCAGCCACTGACCTTGCCCCTGCCCAAGAGCCCAATGTATGGTCAGAATATCCCACAGGG	750	0.5375
1391	TCCAGATTACTTCCATTTCCGCCCAAGCTGTATTCAGGGATAATTCAAATATAATCCTGGAATTATATTTCCTTTGTAGCTATAAAATTTCAAGACACCAACAAACTAATCCCAATGTATGGTCAGAATATCCCACAGGG	48	0.2625
1392	TCCAGATTACTTCCATTTCCGCCCAAGCTGCACTTTAGCCTACAAAGGACTTCCTCCAGAATTAGCTGGCGTATTTATCTATCTCTAATCTTATTTTCTAGATTAAGAATCCCAATGTATGGTCAGAATATCCCACAGGG	186	0.3375
1393	TCCAGATTACTTCCATTTCCGCCCAAGCTGCCACAGCTGAGAAGCAGTGCTGACATTTAAATAGGGACTGCTGTGCTCTTCCTCACACGGGTTTACCAGAGCTTTCAACCCCCAATGTATGGTCAGAATATCCCACAGGG	298	0.5
1394	TCCAGATTACTTCCATTTCCGCCCAAGCTGCTGGAATTCTGCTTCCTCCACTCTTGACTCAGTTAATTGATACTCATCCTGAAGTTCTCAAACTTCACTTTATTTCCCTGCCCAATGTATGGTCAGAATATCCCACAGGG	1560	0.4
1395	TCCAGATTACTTCCATTTCCGCCCAAGCTGCACCTGATAAGTGTAAGGCAGTACTCTAAAGCTTGAAATGTAGCTATGAGCAAAATGACAGACCTCCCTGTTACAACTCACCCAATGTATGGTCAGAATATCCCACAGGG	472	0.4125
1396	TCCAGATTACTTCCATTTCCGCCCAAGCTGCCTCTTTGGCTGTCAATGTTCTGTTAATAATATAAGCTTACGTTTACTGAGTACTTACTATGTTCATATTTATTACCTTACCCAATGTATGGTCAGAATATCCCACAGGG	NaN	0.3
1397	TCCAGATTACTTCCATTTCCGCCCAAGCTGTTCTCTCCTTAAGCAGAATGAATTTATACACTCTCTCTACCGAGAAACAGTACACATTGTTGGGCCAGGCACAGTGGCTCCCCAATGTATGGTCAGAATATCCCACAGGG	524	0.45
1398	TCCAGATTACTTCCATTTCCGCCCAAGCTGCTCAGATATTTTCAGCTTTATCTTGTTGTTTATATCAGAAACCCTTGTTGTTGATGATGTTCTTTTCTAAATGTAGACTGCCCAATGTATGGTCAGAATATCCCACAGGG	344	0.3125
1399	TCCAGATTACTTCCATTTCCGCCCAAGCTGCTGGTGGGAGGTGACTGGATGATGAAGATAGATTTCTCACGAATGGTTTACCATCATCCCCTTGGTGTTGTTCTCATTATCCCAATGTATGGTCAGAATATCCCACAGGG	178	0.4375
1400	TCCAGATTACTTCCATTTCCGCCCAAGCTGACCATTTAATTAGGAGCTTTACTTGAAGATTGAGCTGACAACATATCTACCCAATCTTTACACTGTAAAGGAAACCAGGGCCCAATGTATGGTCAGAATATCCCACAGGG	1024	0.375
1401	TCCAGATTACTTCCATTTCCGCCCAAGCTGAGGGCAAGAGTAGTGATGTTGGCAATTCAGGTATGCCAACGAGAAGCATACCTGTTTGAAAGATCAGAAGGTAAAAGTTTCCCAATGTATGGTCAGAATATCCCACAGGG	424	0.4125
1402	TCCAGATTACTTCCATTTCCGCCCAAGCTGTCAGGCATACTATGCAAATGCCTTGCTTTATATTTTCATTAACTTAGTATTAAGGAGAAATAAAACCAGAACTTCAAGGACCCAATGTATGGTCAGAATATCCCACAGGG	146	0.3125
1403	TCCAGATTACTTCCATTTCCGCCCAAGCTGTGTCTGTAACAACTACATGGGCTCTGATTTCCTTGTGTACCGCCTAATAATTATCAGTCTTCGGGCACATCCTTTAGTCTCCCAATGTATGGTCAGAATATCCCACAGGG	1034	0.425
1404	TCCAGATTACTTCCATTTCCGCCCAAGCTGCAGGGCATAAATGCTTGGTTTAATCCTGATAGTATACTCCTGCAGCAGTTGTCGTCTCAGAGAATGACTTTATATGAGATCCCAATGTATGGTCAGAATATCCCACAGGG	264	0.4
1405	TCCAGATTACTTCCATTTCCGCCCAAGCTGACATTCACATAACCGCTATCCAAATAAAGATATGGAATGCCTCCAGCATCTCAGAAGTCAATAACCTCATATTTCAAGGTCCCAATGTATGGTCAGAATATCCCACAGGG	458	0.375
1406	TCCAGATTACTTCCATTTCCGCCCAAGCTGCCTACAATTAACCACAACATTAAGTTAACCCAAATGTTGCAGTTCCTTCAAAGTTCTGCATAATTACAATCTTCCCACTGCCCAATGTATGGTCAGAATATCCCACAGGG	438	0.3625
1407	TCCAGATTACTTCCATTTCCGCCCAAGCTGGCCTTGGTGTGAATTCAAGTCAATAAAGTACATTATGAAGATAATATTTGTTCATCAATGATGACTAAATGTACAAGGAACCCAATGTATGGTCAGAATATCCCACAGGG	242	0.3
1408	TCCAGATTACTTCCATTTCCGCCCAAGCTGATATCACCTCACTTTCTGAAGAAACGCACACTCCAGAACTGCAGGCTTCTGCCACATGTCACACAGTCAGTTGAGCAGTGCCCAATGTATGGTCAGAATATCCCACAGGG	736	0.4875
1409	TCCAGATTACTTCCATTTCCGCCCAAGCTGAATGGAGGCATTGTTCCTCACCCTGCAGATGACGTGAGGCAGAAGCAATCTGACCTTCAACACCTCAACACCTTCTCCAACCCAATGTATGGTCAGAATATCCCACAGGG	1882	0.5
1411	TCCAGATTACTTCCATTTCCGCCCAAGCTGAAGAACAGGGCACCCTCAGCCTCTTCAGGTTTCTAGGTAACATTAGAGGTTCAGAGAATCTCTAGCCTGCAAGCTACCATCCCAATGTATGGTCAGAATATCCCACAGGG	236	0.475
1412	TCCAGATTACTTCCATTTCCGCCCAAGCTGCTCTTCACAGGCCCAGAGCCCACTGATTGAGGACAAAGACGGGTCCCTTTGAGGATCAACCCTGTAACCACTGCACAGATCCCAATGTATGGTCAGAATATCCCACAGGG	552	0.5375
1413	TCCAGATTACTTCCATTTCCGCCCAAGCTGTCTCTATAAGACAAAAGAAATATTCCTCATATTCAGGAAATCTTTAAACTGGAAGAGCTGAAGACATAATTCCAGTTAGTCCCAATGTATGGTCAGAATATCCCACAGGG	214	0.3125
1414	TCCAGATTACTTCCATTTCCGCCCAAGCTGGGAAACCCCAAATGGTTAGGTTGCAAAGGACTTTGCTGGATTGAAAAGGAAACTAGATGGGCTAGTTTAAATTTTATCTTCCCAATGTATGGTCAGAATATCCCACAGGG	724	0.375
1415	TCCAGATTACTTCCATTTCCGCCCAAGCTGCTGATTACGGTGGTGGGGAAAACCGGAAAGATGGGAAACATGCACAGGAACTTCTTACATTCTGAGATTCTTGAACCAAACCCAATGTATGGTCAGAATATCCCACAGGG	600	0.4375
1416	TCCAGATTACTTCCATTTCCGCCCAAGCTGACCTCTACAACCTATGACTTGTAAATAATTTAGGGGATTCAGCAAATTTTACTTGGCTCTACTTGGCCAAGGCAAGAAAACCCAATGTATGGTCAGAATATCCCACAGGG	490	0.375
1417	TCCAGATTACTTCCATTTCCGCCCAAGCTGAGACACACACACACACACACACACACACACACACTTGTCCTGAATCTTGGTCCTTTTCGTACTCTCTAGGACTCTCGGCTCCCAATGTATGGTCAGAATATCCCACAGGG	4734	0.4875
1418	TCCAGATTACTTCCATTTCCGCCCAAGCTGAGGTACTCAAATCAATGTTTATATACACATTTTAATGGAATTATTATTTACAATAGTCAAAAGGTGGAAACAACCCAAATCCCAATGTATGGTCAGAATATCCCACAGGG	NaN	0.2625
1420	TCCAGATTACTTCCATTTCCGCCCAAGCTGCAATCCGATATGAGATTTGGTGGGGACACAGATCCAAACCATATCATGTTATACGTGTATATGTAATATTGAAGGAGTTACCCAATGTATGGTCAGAATATCCCACAGGG	296	0.3625
1421	TCCAGATTACTTCCATTTCCGCCCAAGCTGTCATCTGCTCCTACTCACTACCTTTCCCAGCATCTGCTAATCACCAATTTACTCTCTATCTTCATGAAATTCACTGTTTTCCCAATGTATGGTCAGAATATCCCACAGGG	2521	0.3875
1422	TCCAGATTACTTCCATTTCCGCCCAAGCTGACCACAGAGGAGGTGAAAACTTGAGTTCAGGACTTCTAGTAAGCCACAGACCCCAGGTCACTATGTCTTGTGGTATGCAACCCAATGTATGGTCAGAATATCCCACAGGG	410	0.475
1423	TCCAGATTACTTCCATTTCCGCCCAAGCTGCGGCATCAGTTGTGTCTGCGGTTTATGTTCTCCTTACAGATATTCTCTGGGAAGGGGACAATTTGTGAGAGGCCAGTTTTCCCAATGTATGGTCAGAATATCCCACAGGG	568	0.4625
1425	TCCAGATTACTTCCATTTCCGCCCAAGCTGTCCAGAGTGAGTGAATCCTCAGAAGAGTTGGCTGGTTCATCACTGTGCTGGCCTTATAAAACTGCGGATTAAACAACGCTCCCAATGTATGGTCAGAATATCCCACAGGG	880	0.4625
1426	TCCAGATTACTTCCATTTCCGCCCAAGCTGTGCTCATCTCAGGCTATGATTCTGTAAATAGAGGGCTTTGATGGATATAGCTTCAAGGGCAATGTATGGTTTTGCCCCTGCCCAATGTATGGTCAGAATATCCCACAGGG	436	0.4375
1427	TCCAGATTACTTCCATTTCCGCCCAAGCTGTTATGATTTGAGAATGAGCTACCATAAGTACACATAAATACGTACTTCTGTTCATATTCTAGCAATTAGAAATACATTTACCCAATGTATGGTCAGAATATCCCACAGGG	78	0.275
1428	TCCAGATTACTTCCATTTCCGCCCAAGCTGCCGGCTAGAGGCCAGCAGACTAAGCAACATGTGGCCCACACCACTCCCAGCATCCTGCCCACAGCTCTCTGGAGCAGACACCCAATGTATGGTCAGAATATCCCACAGGG	742	0.6125
1429	TCCAGATTACTTCCATTTCCGCCCAAGCTGAAACACACACACAAATTCGTATGCTGAAGCCCTAATCCCCAGCGTGAGGTCATGAGGGTAGGGCTCCTGTGATGGGAGTACCCAATGTATGGTCAGAATATCCCACAGGG	646	0.5125
1430	TCCAGATTACTTCCATTTCCGCCCAAGCTGCCTTCTTGGAGCCCTTTTATTATCCTGTTCTAGTTTCACCAGTTGCTTTCTGGACCAGGTTACGTCTATTGTCCAGATACCCCAATGTATGGTCAGAATATCCCACAGGG	626	0.4375
1431	TCCAGATTACTTCCATTTCCGCCCAAGCTGAGATTCCCTATTCCAGCCAGGCTTCTCTCACCCTCTGGGATCAACCAGGCATTAGTTCAGTGGCCTGGGAGTCCATGGGGCCCAATGTATGGTCAGAATATCCCACAGGG	328	0.5625
1432	TCCAGATTACTTCCATTTCCGCCCAAGCTGAAAATGGGATACAGAGGAAGTGTAAACAGTCAAGAGAGAGTCATTGAAAAGGAAGGTAGGCAAAGCAGATTGAACATTCACCCAATGTATGGTCAGAATATCCCACAGGG	376	0.3875
1433	TCCAGATTACTTCCATTTCCGCCCAAGCTGTTCCAGTCATTCCTCTAGTGTAAGATAAAGGAAAGATGAAGTTTATTCATCCCTCCTGACATGGTCCAGTCCTCTCTGAACCCAATGTATGGTCAGAATATCCCACAGGG	790	0.4125
1434	TCCAGATTACTTCCATTTCCGCCCAAGCTGTCAGCCTCAGGGCCGCCCTTGGGTAAAGGCTTGGGAACACGTTGGCAAGTCTACCCCATGAAATTCAGCCAAGGACTGTGCCCAATGTATGGTCAGAATATCCCACAGGG	782	0.5625
1435	TCCAGATTACTTCCATTTCCGCCCAAGCTGGAATATTAAGGAAAGACAAAACCCTCAACCCTCACCTTGGGAATACAAAGAAGGGAGATATGAAAGAGAAGGTAGAATTTCCCAATGTATGGTCAGAATATCCCACAGGG	944	0.375
1436	TCCAGATTACTTCCATTTCCGCCCAAGCTGACAAAAGTGTAACCCATATTTTGGTCTGATGTAGAACATTTCTGTCACCCCAGAAGGTAAGTTCCTTCATGCCCTTTCTCCCCAATGTATGGTCAGAATATCCCACAGGG	296	0.4125
1438	TCCAGATTACTTCCATTTCCGCCCAAGCTGCCACTACACATGGATCAGCCTCATCCTTTTGAATGGCTGCAGATAAAAGGAGTGCACTTACACCCGCACTCTGCTGTCTACCCAATGTATGGTCAGAATATCCCACAGGG	1152	0.4875
1439	TCCAGATTACTTCCATTTCCGCCCAAGCTGCCTCCTTAAGACCCAGCACAAATGTCTTCTCCTCTTTGAGGCCTTACCATTGTTATCTATGTATTTATGTCTGTGTCTCACCCAATGTATGGTCAGAATATCCCACAGGG	992	0.4125
1440	TCCAGATTACTTCCATTTCCGCCCAAGCTGGCAAAGTCATCCTTAACCTCATCGTGGAGAGGTAACACTATGAACATTCAGTGTTTGTCCTTCCAAATGTTCTCTCATACCCCAATGTATGGTCAGAATATCCCACAGGG	590	0.4125
1441	TCCAGATTACTTCCATTTCCGCCCAAGCTGGAGAGCTGTGGAACAACCAGCTTCTACCACAGGAAACAGACGCTGCTGGCTGCCCATCCTGAAGGCAGCCAAGCTATTTCCCCAATGTATGGTCAGAATATCCCACAGGG	828	0.55
1442	TCCAGATTACTTCCATTTCCGCCCAAGCTGTTCACTGATGATTAGGGAAGGAGAGGTTAAATTTTGACACGCATTTATTTACTCAACACGCACTTGAAAACTCCAAATAGCCCAATGTATGGTCAGAATATCCCACAGGG	256	0.3625
1443	TCCAGATTACTTCCATTTCCGCCCAAGCTGTGGAATGGAATGGAACGGAATGGACGCGAATGAAATGGAATGGAACGGAATGGACTCGGATGGAACGGAACGGAATGGAACCCAATGTATGGTCAGAATATCCCACAGGG	6619	0.4875
1444	TCCAGATTACTTCCATTTCCGCCCAAGCTGTTTGGCAGAGCTTTATTATTGTGAATCTCTCACTTGAAAAGCGTATTTCCGACATTTGTCACCTTGACTCCTTGGGGAGACCCAATGTATGGTCAGAATATCCCACAGGG	304	0.4125
1445	TCCAGATTACTTCCATTTCCGCCCAAGCTGTGGTAACGATTTCTAGGCATAGTGATTCATTCATCATTACAGTTAAATTATGACCCAACTGTAGATTTCTAAATTAACATCCCAATGTATGGTCAGAATATCCCACAGGG	270	0.3
1446	TCCAGATTACTTCCATTTCCGCCCAAGCTGTTGACGGGATTAATGAAATCTCTCCTCCCACTTATATTACTGTCCTTGCAGTTTCTAATTTCAACTTACAAGTGGACTATCCCAATGTATGGTCAGAATATCCCACAGGG	332	0.3625
1447	TCCAGATTACTTCCATTTCCGCCCAAGCTGAAGGGTTCTCGTGGGGAGGAGGCTGACTCCTGTTGCATCTGCAAGTTTAGCGAGTGGTTCGAGGAAATTAACTTAAATGTCCCAATGTATGGTCAGAATATCCCACAGGG	847	0.475
1448	TCCAGATTACTTCCATTTCCGCCCAAGCTGAGGTATTGCCTACGCACCCAAACCTATTGTTTCAACTCACGTCATGGTAGCGACTACTGAGTATAAGAAAACAAAGAATACCCAATGTATGGTCAGAATATCCCACAGGG	918	0.4
1449	TCCAGATTACTTCCATTTCCGCCCAAGCTGCTTCCATCTCCACCCATGTCTCTGCAAAGGAAATTATCTCATTCCTTTCTATGATTGCATAGTGTTCAATGGTATATATGCCCAATGTATGGTCAGAATATCCCACAGGG	540	0.375
1450	TCCAGATTACTTCCATTTCCGCCCAAGCTGGCTGAAGCAGAGCACAGAGCACCAGCCAGCCAGGTGCACCGTGCACCCCAGCCCTGCCACTCCCACGCCACTGTCCCCACCCCAATGTATGGTCAGAATATCCCACAGGG	1748	0.6875
1451	TCCAGATTACTTCCATTTCCGCCCAAGCTGTGGAAGCCCTATGGTCCACTTGTTACCAATATAAAGATGACTGAACACCAAAGATGGCAAAATGTACCCGTGTCCTCAAACCCAATGTATGGTCAGAATATCCCACAGGG	1120	0.425
1452	TCCAGATTACTTCCATTTCCGCCCAAGCTGTAAAAGTGGAGCTGTGTGGCTGGAGCGAAGGGTAGGTGGCAAAGAAGAGAAAAGACCTGAGGTTGGAGAGGTAAGCAAGGCCCAATGTATGGTCAGAATATCCCACAGGG	996	0.5125
1453	TCCAGATTACTTCCATTTCCGCCCAAGCTGCTGTCAGTCACATAATCACCCTGACAAATGTGAGCTCGACGAAGGCTAGGACTGAGAGATCTGCCTTGCTGGGATAGGTCCCCAATGTATGGTCAGAATATCCCACAGGG	850	0.5125
1454	TCCAGATTACTTCCATTTCCGCCCAAGCTGCCTCATAGTACTTAGTACTATCTAAGATTTTCTTCTCCACTTCTTTAACCATCTATTGACTGCCTCCCCGCTGGAGCGTTCCCAATGTATGGTCAGAATATCCCACAGGG	766	0.425
1455	TCCAGATTACTTCCATTTCCGCCCAAGCTGTGAAGCACTTATTATAGGTCAGGAACCACACGAAGTACTTTAGGAGAATCAGCACACACACTCTCAAGACAATTCTAAAACCCAATGTATGGTCAGAATATCCCACAGGG	734	0.3875
1456	TCCAGATTACTTCCATTTCCGCCCAAGCTGCTCATGTGGGATCCAAGGGTCACCCCACCATCTTGTCACTACAAAGCCTGCCTCCCACAGTCCCTGCTGGCTCACTCTGCCCCAATGTATGGTCAGAATATCCCACAGGG	1804	0.5875
1457	TCCAGATTACTTCCATTTCCGCCCAAGCTGCAAAGTGTTGGGATTACAGGCATGAGTCACTGCACTCAGTCACTCTCTCACTCTAAGAACCTCCTTGCTCAACTAAATTTCCCAATGTATGGTCAGAATATCCCACAGGG	852	0.4375
1458	TCCAGATTACTTCCATTTCCGCCCAAGCTGTGTAATTAACTTTCACATACAACCCATGATAGCAAGGGTGCGAACAGCAGGACCCCTACAGACACCAATCTCAGAGAGGGCCCAATGTATGGTCAGAATATCCCACAGGG	714	0.475
1459	TCCAGATTACTTCCATTTCCGCCCAAGCTGATATCATGATTTGCTTTAGCAAACTTCTTTCACAGATGGAGTAAGGATAACTTTTGGCCAGTCCATATTCATAGAATCTTCCCAATGTATGGTCAGAATATCCCACAGGG	386	0.3375
1460	TCCAGATTACTTCCATTTCCGCCCAAGCTGTCAGTTTCCATCCTTTGCCCACACATCTGTGGGGAGTTCACTGGGTTTTGTAGATATATCTGAGGTTACTGCTTTGTGATCCCAATGTATGGTCAGAATATCCCACAGGG	724	0.4375
1461	TCCAGATTACTTCCATTTCCGCCCAAGCTGAGATGTGCGACTCTTCAGTTGAACACTTAAGAGTCTATTGCAGGGCTATTAATTGGGCTATTTCACTATTGTTGGTTCTCCCCAATGTATGGTCAGAATATCCCACAGGG	170	0.4
1463	TCCAGATTACTTCCATTTCCGCCCAAGCTGGAGCCAGGATTATTTTAAGGAGATGTAGTTAATTAGCCCTGTGGAAAGTGAAATAATGCCATAAAAGATGCCTATGTCTCCCCAATGTATGGTCAGAATATCCCACAGGG	142	0.375
1465	TCCAGATTACTTCCATTTCCGCCCAAGCTGCATGCAACGCTCCCACAAGGTCAGCCAAACAGAGCACTCCGCAGCCTGGAGATGGCAGGCCAGGGTGTGGCCACTGCACCCCCAATGTATGGTCAGAATATCCCACAGGG	1812	0.6375
1466	TCCAGATTACTTCCATTTCCGCCCAAGCTGAAGCAAAGACCCAAAGATGGAGGAAGCACGTTCTTCCCCATACAGCTGTGAGTTGTGCCGGGGCACAGATGGCCTATCCACCCAATGTATGGTCAGAATATCCCACAGGG	1014	0.5375
1467	TCCAGATTACTTCCATTTCCGCCCAAGCTGCAGGGTGCAGACGGACTGGGCTTGCGAGGTACGAGTTGGGACTGGGGCAGGCAGGGGCGGGACTGGGGCGGGAAGGGCAGCCCAATGTATGGTCAGAATATCCCACAGGG	8	0.7125
1468	TCCAGATTACTTCCATTTCCGCCCAAGCTGTATGTACTACACACATATCTGCATGTAAACATGCACAAATGGTACATATACACATATATACATGTATAGTTACTTGCACACCCAATGTATGGTCAGAATATCCCACAGGG	538	0.3125
1469	TCCAGATTACTTCCATTTCCGCCCAAGCTGGGATGTAGCTGATGATGGGCAGAGCTGCTGAAGTGAGGGGAAAGTGCAGTCCCAGAATGATAGGCTACAGTTTGTGACTTCCCAATGTATGGTCAGAATATCCCACAGGG	1304	0.5
1470	TCCAGATTACTTCCATTTCCGCCCAAGCTGTCCCCTCTTTCTCTCTTCCTCCCACTTCAGCCATGTAAGACGTGCTGGCTTCCCCTTTGCCTTCTGCAGTGATTGTAAGTCCCAATGTATGGTCAGAATATCCCACAGGG	2494	0.5125
1471	TCCAGATTACTTCCATTTCCGCCCAAGCTGGACTGGAGAAAGCAGCTGGTGCTGAGCAGGTGCAATGGGCTGGGCTCAATGCCAGGAAGCTGACATCACTTCATCTCCCCCCCAATGTATGGTCAGAATATCCCACAGGG	868	0.575
1472	TCCAGATTACTTCCATTTCCGCCCAAGCTGACCACACAAAGACAGGGCAGCTCTAGACTGGAAAGCGTGCTAATGGAAAACCCGCCATCAAGGAATTGGCCGCTCTCTGTCCCAATGTATGGTCAGAATATCCCACAGGG	882	0.525
1474	TCCAGATTACTTCCATTTCCGCCCAAGCTGTTCCAGAGAACTGCACAGATAATACACAGATCGATGCCAAGTAAAACAAGAAGGAAAAGCTGGCTCTGTCCAGGAAAGAGCCCAATGTATGGTCAGAATATCCCACAGGG	370	0.4375
1475	TCCAGATTACTTCCATTTCCGCCCAAGCTGATCTGCTGCAGAAGAAGTTTCCAGAGAGGAAGAGAGGCCACCCAGAGACAGAAGCTCGTCCTCCCACGTCTCTCTAAATGCCCAATGTATGGTCAGAATATCCCACAGGG	650	0.525
1476	TCCAGATTACTTCCATTTCCGCCCAAGCTGTCCCATTCCCCTTGTAACCAAAACAAACAAACAAACCAGCTAGGCATGTGTAAGCCCGAAGGCTAAGGTTGCTCATGTCTCCCAATGTATGGTCAGAATATCCCACAGGG	1338	0.4625
1477	TCCAGATTACTTCCATTTCCGCCCAAGCTGCTTAACACTGAGCATACTCGACGCTAAGACACTTAAAGCATTTAAAATTAAGTGCTTTACATAGACTGCCTTCTTTAAGCCCCAATGTATGGTCAGAATATCCCACAGGG	720	0.3625
1478	TCCAGATTACTTCCATTTCCGCCCAAGCTGTCACAGGCGGCTCTGTGGATTATCTCCTTTAGCCCACTCCCTCCCTTAGGCCTATTAGGTGAATCTTGTTAATATCTACACCCAATGTATGGTCAGAATATCCCACAGGG	400	0.4625
1479	TCCAGATTACTTCCATTTCCGCCCAAGCTGTTTAATTAAACATTACCTAAATCCATGAAATATGAGTGCAGAAGAAAGAGCATTGTTGTTTCTATGACACAGTAACTTAACCCAATGTATGGTCAGAATATCCCACAGGG	175	0.2875
1480	TCCAGATTACTTCCATTTCCGCCCAAGCTGCTGGTAATCGGGTTTGGGGATGGTAGAGGACAGGAACAGGCTCAGCAGCATCTCTCCAGCCCCACAACCCCACAAGAATTCCCAATGTATGGTCAGAATATCCCACAGGG	1412	0.55
1481	TCCAGATTACTTCCATTTCCGCCCAAGCTGGCTGAACTGAGAGCGAGTACCCTGGTGTTATTCACAAGAGAATGAGGTCCGATGTCTAGGGCTTTTCTCATAGGATTGCACCCAATGTATGGTCAGAATATCCCACAGGG	624	0.475
1482	TCCAGATTACTTCCATTTCCGCCCAAGCTGTGCCTTCATTGTGCTCAGAGCACTTAAACGTTAGCCTGCAATTGGGCAAGTCATATCCAAACAATGCTGACAGCACCGCACCCAATGTATGGTCAGAATATCCCACAGGG	1434	0.475
1484	TCCAGATTACTTCCATTTCCGCCCAAGCTGACAACAACAATGCAATCCTGCAGTCCCTGGAGCTAAGGTCAGCTGTGTTTGCAAAGCTCCCCAGAGGCTCAGAAAGTACACCCAATGTATGGTCAGAATATCCCACAGGG	738	0.5
1485	TCCAGATTACTTCCATTTCCGCCCAAGCTGTAGGCAGAGGTGGGCTTGACCATCTCTGAGGGCACGAAGTCAACCATGGAGCAGCGGAAAATAAAGGCTGGCTGAGTCTTCCCAATGTATGGTCAGAATATCCCACAGGG	730	0.5375
1486	TCCAGATTACTTCCATTTCCGCCCAAGCTGAATAAGCTTTTCAGATTTCTTTGGGATCCCTTGGCCAGGAAGGAGTCCATTCAGTTGATTGGGGAGCTTAGAATTTTATTCCCAATGTATGGTCAGAATATCCCACAGGG	384	0.4
1487	TCCAGATTACTTCCATTTCCGCCCAAGCTGTGGTTCTCATCTATGTGGTTTCTCATGCATCTCCTTGATGGTGAGAATTTTCTAAGACTCTACAAAGTTTCTTAGCTCTCCCCAATGTATGGTCAGAATATCCCACAGGG	596	0.3875
1489	TCCAGATTACTTCCATTTCCGCCCAAGCTGAACTCCCCAAGGCTGCCCATTGCAATGAGAGGAAACTCCTGAATCCTTGCCGTGTGCAGTCACTTACACGACCTGGCTGCCCCAATGTATGGTCAGAATATCCCACAGGG	1288	0.55
1490	TCCAGATTACTTCCATTTCCGCCCAAGCTGAACCCAAACGCCTTCTATTGTGTGGCTCTGCCATCTTCTAAGGTCACGTCATCATCTGCACATAGCCAGCAGAAGAGAAGCCCAATGTATGGTCAGAATATCCCACAGGG	1326	0.4875
1491	TCCAGATTACTTCCATTTCCGCCCAAGCTGGGTTGAAACCACGAGAACAGATACAGTCAGTGAAAGAACTAAAACAAGAGAGACCTGGCCGGGTGCGGTGGCTCACGCCTCCCAATGTATGGTCAGAATATCCCACAGGG	1228	0.525
1492	TCCAGATTACTTCCATTTCCGCCCAAGCTGTGGCTATCGAGAATTTGATGAAATCAACAGAAAACTCAAACAGAGACTGCGTGCATCAATTTCAAACATAAACTCTAATACCCAATGTATGGTCAGAATATCCCACAGGG	82	0.3375
1494	TCCAGATTACTTCCATTTCCGCCCAAGCTGTCTCTCCCACCTAGCCAGACTGGGCTCCTCACTTTCCCACCGCTTCCTTTAAGGAGAACCTTGTGTTCTCCCAGTGTCCCCCCAATGTATGGTCAGAATATCCCACAGGG	1024	0.5625
1495	TCCAGATTACTTCCATTTCCGCCCAAGCTGACTTGTAAAGGGAGTGGTGCATGGAGAAGCACAAGGTAACCTCCCAGTGAGCACCTGGCCCACAGAATCCCTTCTTTTCTCCCAATGTATGGTCAGAATATCCCACAGGG	706	0.5125
1496	TCCAGATTACTTCCATTTCCGCCCAAGCTGATTTACAACTGATAAAACCGTTAGCTATTCAAAGCTCATTGCCCCAATTTTCTCTCTCTGCAATTATGCTATCATATTGTCCCAATGTATGGTCAGAATATCCCACAGGG	350	0.3375
1498	TCCAGATTACTTCCATTTCCGCCCAAGCTGTATCTACTATTTGACTCTTTGGGGTAAAGAATCTCCTAATATCCACTCTGGGAAGATGGATCTGATAAGAGAGAAAGATGCCCAATGTATGGTCAGAATATCCCACAGGG	236	0.375
1499	TCCAGATTACTTCCATTTCCGCCCAAGCTGTTTAGTCTCTGCTCACTCCATTTGCCACCACTGCCAAATGGCCGATGCTGCTGAGGGCTCTTCTCAAACTGGCAGGTGTGCCCAATGTATGGTCAGAATATCCCACAGGG	684	0.5375
1500	TCCAGATTACTTCCATTTCCGCCCAAGCTGTTGATTTCCTTCAATGACTCTCATCCCGACCCAGATGGTATCTATTTAGGAAATTCAAGAAACTTGTACTATTAGCATAACCCAATGTATGGTCAGAATATCCCACAGGG	292	0.35
1501	TCCAGATTACTTCCATTTCCGCCCAAGCTGGAATATCCTTAAGGAAAATGCAGATGACAAATTTCCAGCTATCAAGGAAAACGGGTTCAACCTCATAATTAGATCATTCCCCCAATGTATGGTCAGAATATCCCACAGGG	420	0.3625
1502	TCCAGATTACTTCCATTTCCGCCCAAGCTGTCAGCTGACGGTCCACCCATGCTGCAGGTCCTGCTGGAAGTTCACTTCTGTGTTCTGGTCTGTGCTTTGATTTCTTCTAACCCAATGTATGGTCAGAATATCCCACAGGG	618	0.5
1503	TCCAGATTACTTCCATTTCCGCCCAAGCTGCCCTAACGTTGTGTGAGCTCATCAGTCCCCTGCAGTGAGGAAAGGATGCCTGGCCTCTTGCAGGACTGGGATGGCCAATCCCCAATGTATGGTCAGAATATCCCACAGGG	1058	0.575
1504	TCCAGATTACTTCCATTTCCGCCCAAGCTGAACCTGGGGAGGCACCTCCAACTGGGCCACACAAGTTACCCAATCCCAAGAGAGCACGAGAGAATGGAGAGAAGTGGTCTCCCAATGTATGGTCAGAATATCCCACAGGG	656	0.55
1505	TCCAGATTACTTCCATTTCCGCCCAAGCTGTGGCTCTGCCTCAGATGGTGGCTTGTTTCTTGTGACACAATCGTTCCATCCAGTAGAAAACAGTAGAATTAACTCTTAAACCCAATGTATGGTCAGAATATCCCACAGGG	504	0.4125
1506	TCCAGATTACTTCCATTTCCGCCCAAGCTGCCTCCTCCAGTGGTATTCTGTCACAGTTTAAATGTTTATCGTCAAATACATATATATATATATACACACACATATACATACCCAATGTATGGTCAGAATATCCCACAGGG	160	0.3
1507	TCCAGATTACTTCCATTTCCGCCCAAGCTGGACAGTGAAAGTAGTTATGCTGACTTCACAGGACACTATGTCTTAAGCATTAACCAGAACTTTCTTTTAAAACTCCACACCCCAATGTATGGTCAGAATATCCCACAGGG	564	0.375
1508	TCCAGATTACTTCCATTTCCGCCCAAGCTGTTTTGCTCCGGTTTCTCGTGAGACCCCGGGGCTTCAGCTTCTCGTTTGCGGAGCCCGCGGCGGCGTTTCCTGGGGCAACACCCAATGTATGGTCAGAATATCCCACAGGG	712	0.6375
1509	TCCAGATTACTTCCATTTCCGCCCAAGCTGTACATGGATTCATTCCCTAAGCCTCTCAGCGGGCATTTTGTTTTCTTTCTCTGGCTCACGTGTCTTGTCAATACCCTGTACCCAATGTATGGTCAGAATATCCCACAGGG	780	0.45
1510	TCCAGATTACTTCCATTTCCGCCCAAGCTGCAGAGGCAGATCAGCCAAAGGGAGAGGAGCTGAAGGTGCTTGGAAGGGCCAGGTAGGAGGGTGCAGGTGAGGAGTGAATGCCCAATGTATGGTCAGAATATCCCACAGGG	967	0.5875
1511	TCCAGATTACTTCCATTTCCGCCCAAGCTGTTTCAGCCTCAACTAGTGCTGAAGGTTAAGTTGGTTGCCAGTGGTCAATGATTTAATCAATTATGCCTATGTAATGAAGCCCCAATGTATGGTCAGAATATCCCACAGGG	508	0.3875
1512	TCCAGATTACTTCCATTTCCGCCCAAGCTGTTAGCATGAACAGCCTGGATGCCATGAACAGCCTGGGTGCTGTGAACCATAGTGGAGGCAGACAGGCTCCTGGGCAGAATCCCAATGTATGGTCAGAATATCCCACAGGG	1040	0.55
1513	TCCAGATTACTTCCATTTCCGCCCAAGCTGCAGCAACAAAAGTATACAGTATAGAGTATTGGTATCAAAAGTATGGCGTATTGGAACCAAGATCTATGTTAGTTTCCTATCCCAATGTATGGTCAGAATATCCCACAGGG	444	0.3375
1514	TCCAGATTACTTCCATTTCCGCCCAAGCTGGCCAGGGTTTCAGGGTTAGAGATACAGATAGACTCAGTAATCAAGCAGCTCGTATCTTAGAGAAACATCTAAACTGATTACCCAATGTATGGTCAGAATATCCCACAGGG	474	0.4
1515	TCCAGATTACTTCCATTTCCGCCCAAGCTGCGCTTCTCTGTCATGAGAAATCCAACACAATTTAGTCCCAGAGTTCCTAAACATGAGGGCTGGGTGACTTTCAGCTGAACCCCAATGTATGGTCAGAATATCCCACAGGG	384	0.4625
1516	TCCAGATTACTTCCATTTCCGCCCAAGCTGGGTAATTTATAAAGGTTTATTTGGCTTACAGTTCTGCAAGCTGCACATGAAGCACAGTGCCAGCATCTGCTTCTGGTGAGCCCAATGTATGGTCAGAATATCCCACAGGG	584	0.4375
1517	TCCAGATTACTTCCATTTCCGCCCAAGCTGAGATTCAGGCATTGGGGCCATTTCACCATGTCACTAAGTAACAAGGCTGGAAATCAACGGCAGACAGCCCTGACCCAGGGCCCAATGTATGGTCAGAATATCCCACAGGG	912	0.525
1518	TCCAGATTACTTCCATTTCCGCCCAAGCTGACACTCTCTGAAGGCAGCCATCTGTGAGTTTGATGATGTCACAGGAAACAGAGCCAGAAGCAAAGATATGATATCGTAGACCCAATGTATGGTCAGAATATCCCACAGGG	640	0.4375
1519	TCCAGATTACTTCCATTTCCGCCCAAGCTGGAAACCAGTTGCACCCGGGAAGCAAATCAGCAAGTGGAAAGTAACCCAAGGACACGTGTGGACAGAACCCTTCCACTGTCCCCAATGTATGGTCAGAATATCCCACAGGG	894	0.525
1520	TCCAGATTACTTCCATTTCCGCCCAAGCTGAAGGGTATGGCAAGAAAGAAAAGATAATCAAGGAGTTTCTCTCATGCCAGCCTCTTTGCTGATTGCTCAACTCATATCATCCCAATGTATGGTCAGAATATCCCACAGGG	590	0.4
1521	TCCAGATTACTTCCATTTCCGCCCAAGCTGTCTGAGCCTCACAGGGATGCTGGCTCTGCATCCTGCCAAATGTGTTCCCGAGGGGAGTACAGAGACGGAAAGCGGCACAGCCCAATGTATGGTCAGAATATCCCACAGGG	420	0.5875
1522	TCCAGATTACTTCCATTTCCGCCCAAGCTGTGCCTGTGGACTGAGCCTTGAGAACTGTGGGATTCACAAGGCTGGAAGGGAATACACGCGTTCCAGGTAGGGGCGAAGGGCCCAATGTATGGTCAGAATATCCCACAGGG	150	0.575
1523	TCCAGATTACTTCCATTTCCGCCCAAGCTGGGGACATCTAAGCTGCTGAATGGAGTTCAAGTCTCCACCACCAGGGAAAGTTCTTCTCTCAGGGTCTTCCTTGCTTTCTCCCCAATGTATGGTCAGAATATCCCACAGGG	890	0.5
1524	TCCAGATTACTTCCATTTCCGCCCAAGCTGAATGTTGCAACAGCCTGGGTGGGGAAAGGGGAGTGAGAAAGTATGAAGTTGCCAATCTTATTAGGCAAGAGGATCTGCCTCCCAATGTATGGTCAGAATATCCCACAGGG	314	0.475
1525	TCCAGATTACTTCCATTTCCGCCCAAGCTGGATTTGCAGAGATATGCTCAAGCGTGACTTAAGTGACTTAAGGCTCATGTGTTGCCTCCCTATGTCAAGCTTTTCACCCACCCAATGTATGGTCAGAATATCCCACAGGG	1100	0.45
1528	TCCAGATTACTTCCATTTCCGCCCAAGCTGGGAGAAGGGTATTTATTACTTCAAATTATTGTGGGGCAAACTATTCTTTTGAAGGGCAATATTTTCTTTCCTTCATGCTACCCAATGTATGGTCAGAATATCCCACAGGG	318	0.3375
1529	TCCAGATTACTTCCATTTCCGCCCAAGCTGGGGAATTATACGGGGCTGAATACCCGGAGGCAGGGGTCACAGGGCCACCTTAAAGTCTGTCTCAAGTGGGTATTGTTTTGCCCAATGTATGGTCAGAATATCCCACAGGG	770	0.525
1530	TCCAGATTACTTCCATTTCCGCCCAAGCTGCTGACCTGATTTTGATGCTCTCTGTACGGCCCCGCTTTCTCGGCTTCTCTGATGTGCCTTTATGACTTGTGCTTCGCTTCCCCAATGTATGGTCAGAATATCCCACAGGG	1110	0.5125
1531	TCCAGATTACTTCCATTTCCGCCCAAGCTGTGGGCTATGTGTCCTAGACTATGAAGAAACGCAGATTTATAGCTTATCTGTATTTTCTTTCTGCTTTCCCTTGCTCCCACCCCAATGTATGGTCAGAATATCCCACAGGG	1203	0.4125
1532	TCCAGATTACTTCCATTTCCGCCCAAGCTGCTAAATAAAATTTGTAAGATGAAGACAGGATAAGCTAACACGGGTAGCTCTTAATGAGAAATTCAACTTTGTGTATATTTCCCAATGTATGGTCAGAATATCCCACAGGG	214	0.3
1533	TCCAGATTACTTCCATTTCCGCCCAAGCTGACCTTTGAGTCAGCCATCTCCATTTACTGAGAATTTTGTCGTATGACTATCTTCCTTTCCACACAGAAGCTATATATTCTCCCAATGTATGGTCAGAATATCCCACAGGG	588	0.375
1534	TCCAGATTACTTCCATTTCCGCCCAAGCTGAAGAGGACAAAGGCATTAGCAGAAGAGGGAACAGTATCAGTCCAGGCCTGGATGGAGAGCAGCATTCTGTGGGCAAGGCACCCAATGTATGGTCAGAATATCCCACAGGG	1690	0.525
1535	TCCAGATTACTTCCATTTCCGCCCAAGCTGGCTTCACAAATGAGAATTTCAGAGACACCTAGAAAGGGTGGAGACAGGATGGAACTCAAAACCCAACATATGCAAGGAAACCCAATGTATGGTCAGAATATCCCACAGGG	816	0.425
1536	TCCAGATTACTTCCATTTCCGCCCAAGCTGTCTGATTACAAACTAGCCATTCCTTATGCAGGAACAAAGGTATGAGGATAAACAAAATGTAAACCCAGACAATGCAAACACCCAATGTATGGTCAGAATATCCCACAGGG	536	0.3625
1537	TCCAGATTACTTCCATTTCCGCCCAAGCTGAGAAGGCCTTCGCTTGTGCTGTGGGCACAGAGGTCTTTCTCCCCTCTCTGAGCACAAAGCAGTCACTGTGCTCTGCCGAGCCCAATGTATGGTCAGAATATCCCACAGGG	570	0.575
1538	TCCAGATTACTTCCATTTCCGCCCAAGCTGAAAATCCCAGCATTGTGTAGTTAAAAGCTTGCTGTGAGACACTTAGGCTTTGCTTAGTCTCACTTTCCTCATCTACAAAACCCAATGTATGGTCAGAATATCCCACAGGG	602	0.3875
1539	TCCAGATTACTTCCATTTCCGCCCAAGCTGCCAGAATAATGGTAGTAAGCTGAGTGTGGGATCCGGAGACCTGGAACTCCTCATGGTGCAGAGGAAGAGCCCGAGGCTTACCCAATGTATGGTCAGAATATCCCACAGGG	448	0.5375
1542	TCCAGATTACTTCCATTTCCGCCCAAGCTGCACTCTGTTATCTTGAGGGTGAGGTAAGGTCCCCTTTCCCGTTTTCCTTGGCAGCCAGATTTCCAGCCCTCACTTCTGTGCCCAATGTATGGTCAGAATATCCCACAGGG	NaN	0.525
1543	TCCAGATTACTTCCATTTCCGCCCAAGCTGAGTTCCATCTCTGGCTTCATGGAGTGTCTTGTACCTAGCGTGTATGTGTACGGTTGAATTTGGTCCCAGAAGCTTACACCCCCAATGTATGGTCAGAATATCCCACAGGG	NaN	0.475
1544	TCCAGATTACTTCCATTTCCGCCCAAGCTGAGCATGAATATCAGGCGGAATAGATAGCAATGTGACATTCATATTTATCCCTAAGTTCCAGTCTAATGCAGTGCCCTGGTCCCAATGTATGGTCAGAATATCCCACAGGG	202	0.4125
1545	TCCAGATTACTTCCATTTCCGCCCAAGCTGACTCTATGTTCCAGAACTGTCACAGCTCCCCATGTCACACTCACTAGCTTGTGATCTTTGTCAAATAACTGAAATCTTTTCCCAATGTATGGTCAGAATATCCCACAGGG	414	0.4
1546	TCCAGATTACTTCCATTTCCGCCCAAGCTGGACATGGATCATGATGCAGAAACACATGCGGTGTAAAGGAGAGTGTTGGGATAATTAGGGAGACTGGAGTATGAACTGTACCCAATGTATGGTCAGAATATCCCACAGGG	540	0.4375
1547	TCCAGATTACTTCCATTTCCGCCCAAGCTGACCTCAAAACATGTCAAATGTAAACAGCTGAAACATGTCCTTTAGTAATACTATGAAAGACAGTAGTAGGCTGGAGGGATCCCAATGTATGGTCAGAATATCCCACAGGG	20	0.375
1548	TCCAGATTACTTCCATTTCCGCCCAAGCTGCTTCCTTAGGGTCAAATAACAAAGAAGCAACTTCATCTCTAGATAAGAGGCTGGCATCACTTTGAGGGAGGGCGAGTCGTCCCAATGTATGGTCAGAATATCCCACAGGG	712	0.4625
1549	TCCAGATTACTTCCATTTCCGCCCAAGCTGTGGTGTAGTGGCCTGGATGCAGGGAGGGCACAAGAAGGAGAGAGAGCAGGAGATGTGGCTGGAGGGAAGAACAGAGCTGGCCCAATGTATGGTCAGAATATCCCACAGGG	736	0.5875
1550	TCCAGATTACTTCCATTTCCGCCCAAGCTGATTTGAGGTAGCGTTTATACTTGGATGGCCAGCAGTATTACGGAAGTCAATATAAACATTCTTATGATATTGAGGATGGCCCCAATGTATGGTCAGAATATCCCACAGGG	50	0.375
1551	TCCAGATTACTTCCATTTCCGCCCAAGCTGAACTTCTATATGGAAAGAGGCAGATTGCTGGAAGGAGTAAATAATTCACAGACAACTCATAAGCCCTGAGCTCTGGTCTGCCCAATGTATGGTCAGAATATCCCACAGGG	324	0.425
1552	TCCAGATTACTTCCATTTCCGCCCAAGCTGTCAGGGAGGCCTCTTGGACAGGATGTTTCAGCCAGCATCCAAATAGTGACAAGGCACCAGTCATGTGACCTTCCCAGGGACCCAATGTATGGTCAGAATATCCCACAGGG	1232	0.5375
1553	TCCAGATTACTTCCATTTCCGCCCAAGCTGAGGATGCTAGCAGGAGAGGTGGAGAAAAGAGGTTGGATTCCGGATATATTTTGAATATAGAGATAACAGGAACAGAGGTTCCCAATGTATGGTCAGAATATCCCACAGGG	676	0.4125
1554	TCCAGATTACTTCCATTTCCGCCCAAGCTGCTGGTCAGACTGCCTGAAAATGAAATGAACCACTTGTTCTCAGCTGTGATAAATACAGTTTTATTACTGCAGGACTATTTCCCAATGTATGGTCAGAATATCCCACAGGG	474	0.375
1555	TCCAGATTACTTCCATTTCCGCCCAAGCTGTCCTCTACTAGTTTGTATTAGTCCTTTCTCATGCTGCTAATAAAGACCTGAGACTGGATAATTTATAAAGGAAAGATGTTCCCAATGTATGGTCAGAATATCCCACAGGG	118	0.3375
1556	TCCAGATTACTTCCATTTCCGCCCAAGCTGGGGATTTTCATAATTAGCTGCTAAGTTGGCACAGCTGTGGGTCTTTGTAGCCGCAATGTACTGCTAATTACCACTCATTTCCCAATGTATGGTCAGAATATCCCACAGGG	626	0.425
1557	TCCAGATTACTTCCATTTCCGCCCAAGCTGCTCTCCCAGGTCACGGTGGTTGTGGTAGTACTGTGTGTGTATGTGTGTTTGTGTGTGTGTTTGTGTGTGTGTTTGTGTTGCCCAATGTATGGTCAGAATATCCCACAGGG	3272	0.475
1559	TCCAGATTACTTCCATTTCCGCCCAAGCTGAGGGCAAAGACTTTACATTTATTCTATTATTCAATCCTCACAAGATGCTTAAATTTATAGATGTTTACCAGTCCATTTTCCCCAATGTATGGTCAGAATATCCCACAGGG	318	0.3
1560	TCCAGATTACTTCCATTTCCGCCCAAGCTGAATTATACTTCTAGTTATTTTAAAATGTATGATTGAATTACTACTGACCATAGTCACCCTGTTGTGCTATCAAATATTAGCCCAATGTATGGTCAGAATATCCCACAGGG	NaN	0.275
1561	TCCAGATTACTTCCATTTCCGCCCAAGCTGCTCCCTCCTTCCCTCCCTCCCTTCCTTCCTTCCTTGTCCCTGTCCCTTTTCTTTCTTGCTGACAGTCTCACTCTGTCACCCCCAATGTATGGTCAGAATATCCCACAGGG	3194	0.55
1562	TCCAGATTACTTCCATTTCCGCCCAAGCTGGATAGTGAAATTGTATGTCCCCATGTTAATCCCTTTGAAGATTATCTACTGCCAAACACAAATGGCCTTCTACTCTCTGACCCAATGTATGGTCAGAATATCCCACAGGG	496	0.3875
1563	TCCAGATTACTTCCATTTCCGCCCAAGCTGGTTGGGTTAATGATAACTCTGAATTCATGATACACAGTCACTGTTAGTCCACTAGTGTCTACTTTTAAAGTTACTTAGTCCCCAATGTATGGTCAGAATATCCCACAGGG	338	0.35
1564	TCCAGATTACTTCCATTTCCGCCCAAGCTGCAAGTCTTGTCCCATTGAATGTGAAGGCCGTCAGGCTCTCGCAAGCCTATGAGTCTTTGGTTAATGTGCATAACTACGCACCCAATGTATGGTCAGAATATCCCACAGGG	358	0.475
1565	TCCAGATTACTTCCATTTCCGCCCAAGCTGATTTTCATATTATTAGATGTGGGGAATATTGTCATTGAGACGGAACAAATTAGGCGTATATAAAAGTACAGGTTGAGTAGCCCAATGTATGGTCAGAATATCCCACAGGG	422	0.325
1566	TCCAGATTACTTCCATTTCCGCCCAAGCTGAAGGTAGTAGTAGCCCCTAGACAATAACGTGAAGGTTTGGATTAATAGGTTATTTTCTATTAAAGGGTAGAAACAGACGACCCAATGTATGGTCAGAATATCCCACAGGG	202	0.3625
1567	TCCAGATTACTTCCATTTCCGCCCAAGCTGGTAAAGAGATGTTTTACAGATAAAGGAATAGTCCACATCCGGAGTTCCTCTGCCTATGTGAATCCTGAGTTACTGGATTTCCCAATGTATGGTCAGAATATCCCACAGGG	236	0.4
1568	TCCAGATTACTTCCATTTCCGCCCAAGCTGGCTTCACTCACTCACCCACTGCTCACCTCCTGCTGTGTGCTCCTTAGACCATTGTTCCTAGAGGCATGTGTATTTAGCAGCCCAATGTATGGTCAGAATATCCCACAGGG	742	0.5125
1569	TCCAGATTACTTCCATTTCCGCCCAAGCTGCTCTGAGTGAAATGTTGAGAATAGTCAGAGTATCTGCAGCCAACCTGGTTAGAATGCTATAGATTCAGTCTATATAAGAGCCCAATGTATGGTCAGAATATCCCACAGGG	74	0.3875
1570	TCCAGATTACTTCCATTTCCGCCCAAGCTGAGCTAATTAACATACCTTCCACCTCACCTACTTACCATTTATTCATCCTTTCTGAAACTTTGTGTGCTTTGAGTAACACTCCCAATGTATGGTCAGAATATCCCACAGGG	1324	0.3625
1571	TCCAGATTACTTCCATTTCCGCCCAAGCTGATGTACAGAGATTTACGGATTTGTGTGTGTATTGATTACTGTGTCTAATGGGTAAAGCATTTTAGACAGCCATTTGAAGCCCCAATGTATGGTCAGAATATCCCACAGGG	336	0.3625
1572	TCCAGATTACTTCCATTTCCGCCCAAGCTGTTTATGTGATGTCTCATCCACACAAGGAACCCCTGAGATAACATTTCCAGAGCTTCGCAATGCAATGCATTTAAATGTAACCCAATGTATGGTCAGAATATCCCACAGGG	408	0.3875
1573	TCCAGATTACTTCCATTTCCGCCCAAGCTGACAATGATGGAATCACCTAACATTTATCAGGACGTATCCCTGGTGTTAAGCAACACATGATTTTGTTATACTAACAATTCCCCAATGTATGGTCAGAATATCCCACAGGG	617	0.35
1574	TCCAGATTACTTCCATTTCCGCCCAAGCTGTCTTGAGACAGGGTCTCATTCTGATACCCAGGCTGGCATGTGGTCACACGATGACAGCTCCAGCCTTGAACTACAGGGCTCCCAATGTATGGTCAGAATATCCCACAGGG	1080	0.5375
1575	TCCAGATTACTTCCATTTCCGCCCAAGCTGATTTCCAAGAAATAATGTTAGGCATTGTCATTCTCAGTTCGTAGATACCGAAACTAAGGCTAAGAATGATCAAGAAATGTCCCAATGTATGGTCAGAATATCCCACAGGG	282	0.3375
1577	TCCAGATTACTTCCATTTCCGCCCAAGCTGAGCTTCAGTTCCTTTACGCTGAAATGAGGAAAAGCAGTGCATGAATCTTGCAGGACTTCTGGGAAGATTAATGCAGGGCCCCCAATGTATGGTCAGAATATCCCACAGGG	848	0.4625
1579	TCCAGATTACTTCCATTTCCGCCCAAGCTGAGTTTATCAAGCTATGTCATTTTATGCCATGTCAGTTTATAGAGAGTGGCACAAGATACAACAGGATAGGGAAGCTGAGTCCCAATGTATGGTCAGAATATCCCACAGGG	476	0.3875
1580	TCCAGATTACTTCCATTTCCGCCCAAGCTGTTTATTAATAACTTCTGAGCATTCCCTCACTAATCCCCACAGAGCATCTATATGTAAGATCTATATTGCATGACACTGTTCCCAATGTATGGTCAGAATATCCCACAGGG	510	0.35
1581	TCCAGATTACTTCCATTTCCGCCCAAGCTGGTCCTTTTAATGAGGCCGTGGCCCCAAGGCCTCGGAGAAGTTCATAGAAAATGTCTGAAAGAAGGTGGGAGGGATCTTGTCCCAATGTATGGTCAGAATATCCCACAGGG	596	0.5
1582	TCCAGATTACTTCCATTTCCGCCCAAGCTGTAAATACCTTGCAAACACAAACCAAAAGAAAGCTATATGAATAATTGAGGAATAGGCTAGGATTTTGCAGAGTTGTGTTTCCCAATGTATGGTCAGAATATCCCACAGGG	360	0.325
1583	TCCAGATTACTTCCATTTCCGCCCAAGCTGGTGGCTCAATAGATACGCTCAATGAGAGAGCGAGTGAATTCCTTTTGTATCCCAAGTCACTTAGCACAATACCATGCTCACCCAATGTATGGTCAGAATATCCCACAGGG	772	0.4375
1584	TCCAGATTACTTCCATTTCCGCCCAAGCTGTCAGCATAGTCAAAATCATAGAGGCAGAAAGTAGAATGGTTGTTGCCAAGTGCCAAGGTTAAGGGAGTAATAGGAAGTTACCCAATGTATGGTCAGAATATCCCACAGGG	688	0.4
1585	TCCAGATTACTTCCATTTCCGCCCAAGCTGCTTCTGCCTTTTGGGATGCCTTTTAGACACCTTCATATGATCTTCTTCCACCTATAACTCTTCCTAATTAAATGATGCTTCCCAATGTATGGTCAGAATATCCCACAGGG	1020	0.375
1586	TCCAGATTACTTCCATTTCCGCCCAAGCTGGCTCTTAACTGCTGTGTCTATTATGCAGAAGTCCCTAAATGTATTTTGGAATAATCATTACAGGCTCTACATCCACACATCCCAATGTATGGTCAGAATATCCCACAGGG	56	0.375
1587	TCCAGATTACTTCCATTTCCGCCCAAGCTGTAAAACACAACTCTCATTAGACCCAGTGATCTCATTACTGGGTATATATCTAAAAGGAACTGTTACTTCTGATTGAGTTGCCCAATGTATGGTCAGAATATCCCACAGGG	456	0.35
1588	TCCAGATTACTTCCATTTCCGCCCAAGCTGTGGTAGTTGCGTCGTGGGAGGGAGTAGCATGTGATGAGGCCGAACGTGTATTCCTGGCTGAGGGACTTAGGCTTCATCCACCCAATGTATGGTCAGAATATCCCACAGGG	512	0.55
1589	TCCAGATTACTTCCATTTCCGCCCAAGCTGTCCCAACCCACCACCCCTCTGTAGCTTAGCTTTAACTTCCCAGCTAGGCTGTTTCTTAGCTGTCAGCCACTGCCATGGCTCCCAATGTATGGTCAGAATATCCCACAGGG	1980	0.5375
1590	TCCAGATTACTTCCATTTCCGCCCAAGCTGTACATTTAAGAATTGTAGCAACCCTTTGTTGGATCATCTTAAAATTCTTAGTAAATTTTGTGCAAGGAGTCTCACATTTTCCCAATGTATGGTCAGAATATCCCACAGGG	230	0.3
1591	TCCAGATTACTTCCATTTCCGCCCAAGCTGTGTCATGGGATTGGACAAAATGCTCAGGGAGTGCCAACGGTTTCTGTCTGGGGTCATCAAGAAAGGTTCATCAGAGCTTGCCCAATGTATGGTCAGAATATCCCACAGGG	1034	0.4875
1592	TCCAGATTACTTCCATTTCCGCCCAAGCTGTTAACACTAAGCAACAGTGTCTGAAAGTTATTATTATGGTTTGTGTGTGTGTGTGTGTGTGTGTGTGTCTATGTTTGTGTCCCAATGTATGGTCAGAATATCCCACAGGG	102	0.3625
1593	TCCAGATTACTTCCATTTCCGCCCAAGCTGTTACTGAGATTTACCCAGGCTGTTTTCAATAGATGTAGCTTATTTCCCTTAACTGCTGTAGTCTATCCTATGAATGTAGCCCCAATGTATGGTCAGAATATCCCACAGGG	548	0.375
1594	TCCAGATTACTTCCATTTCCGCCCAAGCTGCATGCAAGTCTTATTAGCATTCTGCTTAGATAAATACAATCTTATTTTATTTCTCTCTCCTTTTATTCATGCCCTGCCAACCCAATGTATGGTCAGAATATCCCACAGGG	10	0.325
1595	TCCAGATTACTTCCATTTCCGCCCAAGCTGATTTCAGAAGTACCAGTTCTCAAAATTGTGTGAGCAAATTCCTCAAAATCTCTATCTATCTATCTATCTATCTATCTATCCCCAATGTATGGTCAGAATATCCCACAGGG	710	0.3125
1596	TCCAGATTACTTCCATTTCCGCCCAAGCTGGGCAAGAACTATCACTATAGCCACTTTACAAATAGGACCTCGGACTTACCACCTTTCTATGAGAGGAGGTCCTGTGAGTGCCCAATGTATGGTCAGAATATCCCACAGGG	76	0.4625
1598	TCCAGATTACTTCCATTTCCGCCCAAGCTGCAGCATCATTAGCCATCAAATAGTCACTCCTCCAACTACGCTGTGGGAGGAATATGCTTCTCTACCCCATTAACTCTTGACCCAATGTATGGTCAGAATATCCCACAGGG	678	0.45
1599	TCCAGATTACTTCCATTTCCGCCCAAGCTGTTCCTCTTTCTATAATTTCTCTCGTCCTAATCTGGAGGCTCTATCCTCACTTATAGCAGCTGGTAAGAAATCTTGGAATTCCCAATGTATGGTCAGAATATCCCACAGGG	334	0.3875
1600	TCCAGATTACTTCCATTTCCGCCCAAGCTGCTCTCTCATCCCACACCACCTCAGTCACACTGGCCTCTGTCGTTTCTCAGATATGTGAAGCACACACCAATCTCAGGACTCCCAATGTATGGTCAGAATATCCCACAGGG	2964	0.5125
1601	TCCAGATTACTTCCATTTCCGCCCAAGCTGGGTAATTTATCAAACCATGATTCGTGACAGTAGATATTTAATTCAATTCTGCTCTTTCCTATATATTTCTGTGGCTGGATCCCAATGTATGGTCAGAATATCCCACAGGG	176	0.325
1602	TCCAGATTACTTCCATTTCCGCCCAAGCTGTTACCACCAAGACTTCTGCTCAGTAAAATTTAATTTCCTTTCCTTAGGTAACTAAAAGTTCTTTAAAATCCCAGCAAGTTCCCAATGTATGGTCAGAATATCCCACAGGG	304	0.325
1603	TCCAGATTACTTCCATTTCCGCCCAAGCTGATGAAAGAATGAACCACTGGTAGTTTCTTAGTCTCACCTCGGGTGATGTTTCAAACCCTTCTCCCATGGAGTCTTCTCAACCCAATGTATGGTCAGAATATCCCACAGGG	564	0.4375
1604	TCCAGATTACTTCCATTTCCGCCCAAGCTGTATATTAAGGATTAAACACTTTGCTAAATTGTGGAATTCTGAATCCTCAGAGTGAGTTTCTGATGAAAGAAAATTACAAACCCAATGTATGGTCAGAATATCCCACAGGG	170	0.2875
1605	TCCAGATTACTTCCATTTCCGCCCAAGCTGCTTTGTCAAGATGCTGCCAGATAAGAACTGCCACTGTGCCCTCTACGACACAATCTATGAGACCAAGGAGAGCAAGAAGGCCCAATGTATGGTCAGAATATCCCACAGGG	794	0.4875
1606	TCCAGATTACTTCCATTTCCGCCCAAGCTGGGCCTGGGGTTGCACTCCCCAAAATATGCACTTTGAAAACATTTCCTGGATCAAACTAATTATTCAAGCACCTCTGCATTCCCAATGTATGGTCAGAATATCCCACAGGG	400	0.425
1607	TCCAGATTACTTCCATTTCCGCCCAAGCTGTTTACCCATGTTCATGCACATGTGTGCATGTACACACATACACCCTGATGGGAGCACTGCATACCTCCAGGCTTTTCTCTCCCAATGTATGGTCAGAATATCCCACAGGG	554	0.475
1608	TCCAGATTACTTCCATTTCCGCCCAAGCTGACGTAAAGCTCTGGAACAAGTGGGGAGAAATCTTAAACATTGCATGCAAGGGCAAGGTCCCAGTATCATCTTTAATGCTACCCAATGTATGGTCAGAATATCCCACAGGG	552	0.425
1609	TCCAGATTACTTCCATTTCCGCCCAAGCTGGCTGTCTAACAAATGTAGATCTACTACATCATTCTCCTGCACTTTCCCTTTCTCTCATGCTTAGCAGCTGCTGGAATGGACCCAATGTATGGTCAGAATATCCCACAGGG	724	0.4375
1610	TCCAGATTACTTCCATTTCCGCCCAAGCTGCTAGAAACAACCCATCAGCAGAGGAGAGTAGACTCAATTACGGAACATTCATAGAGAGGATGTACCTACCCCTTAATCAACCCAATGTATGGTCAGAATATCCCACAGGG	580	0.425
1612	TCCAGATTACTTCCATTTCCGCCCAAGCTGCTCGCAGCTTCTTATTCATTATTTTAGTATGGAATGATTCTCTATAAACATTTATTTCTTAGTAAGTGTTCATCTTAAGTCCCAATGTATGGTCAGAATATCCCACAGGG	NaN	0.275
1613	TCCAGATTACTTCCATTTCCGCCCAAGCTGTTTGGACTGAACTCATGCACCAGGCCCCAGCAAACCAAACCGAAATGGAGTCCCTCGTGCTAAGACTTTAAGGAAACACACCCAATGTATGGTCAGAATATCCCACAGGG	324	0.4875
1614	TCCAGATTACTTCCATTTCCGCCCAAGCTGGGTATTTGTTACTTAGACCTCAAGCCCTTATCCAGTGTGACGATGGTCCTTAGTCATGTTCACCAAGTATTTCTGGCTCTCCCAATGTATGGTCAGAATATCCCACAGGG	880	0.4375
1615	TCCAGATTACTTCCATTTCCGCCCAAGCTGTTATTTCAAAGGTAACTAAGTATTGGGAACAGTGGTTAATGAGTTAATAAATATTTGAAAAGGCAGAAAGAATGAGTCCTCCCAATGTATGGTCAGAATATCCCACAGGG	106	0.3
1618	TCCAGATTACTTCCATTTCCGCCCAAGCTGCATGGTTATAATGTGCGAGGCACTGTGTCAAACTATTTACGTTATATTACTTCAGATTTGCAGTACCCACACAAGGCAGGCCCAATGTATGGTCAGAATATCCCACAGGG	776	0.4125
1619	TCCAGATTACTTCCATTTCCGCCCAAGCTGGGATTCAGTTTCACTCATTGCCCTGTCTTGGAAATCCCCATGTTAATGATGGCTTAAATTAGGTTGATAGAGTCCTCCCTCCCAATGTATGGTCAGAATATCCCACAGGG	374	0.425
1620	TCCAGATTACTTCCATTTCCGCCCAAGCTGTATTAGAGACAGAGAGAGAACGAATCTTTCCCTTGATAATCTCCACTAAACTTTATAAATATGCTTAGAATGGAAATGAACCCAATGTATGGTCAGAATATCCCACAGGG	NaN	0.3125
1621	TCCAGATTACTTCCATTTCCGCCCAAGCTGATAAACGAAACCGTCTCTTCCACGTCTTCTCCATTTGACTGGCGTGTGAACTCGTTGCTCTCGCTAAATGAGGCCGCTGACCCAATGTATGGTCAGAATATCCCACAGGG	1086	0.5
1622	TCCAGATTACTTCCATTTCCGCCCAAGCTGCAAGGCAACACATGCCCCTCTCCACCTCAGGATCTGCCCCAACATCCACTCCCTGTCAGATCAACCACTAGGACCAAGTCCCCAATGTATGGTCAGAATATCCCACAGGG	2744	0.5625
1623	TCCAGATTACTTCCATTTCCGCCCAAGCTGCCTCGCTGAATCCTCCACGAAGGGGAGAGGGCTCACCTGACTTCGGCTTCAAAGCTTAATGTTTGTCAGCTTCTCCATAACCCAATGTATGGTCAGAATATCCCACAGGG	758	0.5125
1624	TCCAGATTACTTCCATTTCCGCCCAAGCTGTATCTCTATCTCTATCTCTCTATCTCTTTCTATTGCTCTATCAATCATCTATCTATTGCTATCTTTCTGTATCTATGTTTCCCAATGTATGGTCAGAATATCCCACAGGG	108	0.3
1625	TCCAGATTACTTCCATTTCCGCCCAAGCTGTTTCTCCCTTCACAGGTCCCGCATCTCCCCAGGTGGGTTACAGAATATAGTTATTGGCCTAATGGTCAAGAGGGCAGGTACCCAATGTATGGTCAGAATATCCCACAGGG	1274	0.5
1626	TCCAGATTACTTCCATTTCCGCCCAAGCTGTTTACATGCTTCAATTGTTGGGGTTCTATCAATATCAATTGAGGTGGTTTGTAATGTTGTTTAGATTTTCTATGTCATTGCCCAATGTATGGTCAGAATATCCCACAGGG	366	0.3125
1627	TCCAGATTACTTCCATTTCCGCCCAAGCTGCTAAATAAATTTTAGCAAAGCAATGAAATACTCACCACCTGCTATGTATTGTGCCGGGACATAGAAAGTCCAGGAGATGACCCAATGTATGGTCAGAATATCCCACAGGG	536	0.3875
1628	TCCAGATTACTTCCATTTCCGCCCAAGCTGATTGACAGCAACTTCACTAGGATTAGATCTCATCTCAAGAAAGCAACGCTGGGTGTGGTGGCTCATGCCTGTAATCCTAGCCCAATGTATGGTCAGAATATCCCACAGGG	435	0.4625
1629	TCCAGATTACTTCCATTTCCGCCCAAGCTGGTACAACTACAATAGAAGCCCTCTTCTCAATGTGACCAGCATCGATGATTGGTGAGTGAATGAAGTCAAAGTGGGAATTTCCCAATGTATGGTCAGAATATCCCACAGGG	654	0.4125
1630	TCCAGATTACTTCCATTTCCGCCCAAGCTGTGTCCTAATTCCTGCAAAAGGGACTTTGCACATGTGATTATGGTTACAAACCTTGAGATGTGGTGATTCTCCTGGATTATCCCAATGTATGGTCAGAATATCCCACAGGG	550	0.4
1631	TCCAGATTACTTCCATTTCCGCCCAAGCTGAACTTGTTCACGACAGATTCGAATCTAGCCTGGGAATAAACGCTTGGAGCCTAGGCCTTAGGTAAAGGAGTGGATAAATACCCAATGTATGGTCAGAATATCCCACAGGG	406	0.4375
1632	TCCAGATTACTTCCATTTCCGCCCAAGCTGGAACAGGCAGGTAGCATCCTTATGCGCCCTTCACGCATCTCTACACATCACACTTTTCTCACTAAGCAACAGGTCCCATACCCAATGTATGGTCAGAATATCCCACAGGG	1620	0.4875
1633	TCCAGATTACTTCCATTTCCGCCCAAGCTGAATAAATGAGCCTGAGGTTGAATTACAGATTACTTGTACAAGAATATTCATAGCAGCACCACAGCAAAACCTTGAAACAACCCAATGTATGGTCAGAATATCCCACAGGG	688	0.35
1634	TCCAGATTACTTCCATTTCCGCCCAAGCTGTCACCTATGAAATTCCTACCTCATGGGGTGATTATAGGGAACAATTAAGAAGAAGGCGTGAAAATATTTTATGAACTATACCCAATGTATGGTCAGAATATCCCACAGGG	76	0.3375
1635	TCCAGATTACTTCCATTTCCGCCCAAGCTGCGGCTGACAGCATAGACACATCCTAAGACAATACTAAGGGTTTACAAATTAGCTGTGGATGGTCTTTTCCAAGATAATTGCCCAATGTATGGTCAGAATATCCCACAGGG	252	0.4
1636	TCCAGATTACTTCCATTTCCGCCCAAGCTGGAAAACTTACATTGAACAGAGCAGTGCCTCCTCTGAGGGGAAGCATCCAGTCCTGGAGCTTTCCTTGGTGGTGGGCAGGGCCCAATGTATGGTCAGAATATCCCACAGGG	558	0.55
1637	TCCAGATTACTTCCATTTCCGCCCAAGCTGGAAGGGTTTTCAGCCTTAGAGGGGCACGTGGCTTTACTATACAGAACACACAGCCAGCTGAATGGTGCTGGGGACACCCACCCAATGTATGGTCAGAATATCCCACAGGG	916	0.5375
1638	TCCAGATTACTTCCATTTCCGCCCAAGCTGACTCACAGAATTCACGGAAAATACTCATGGCTACAATTTATTATGTTGGAAAGGAGACAGATTAAAATCAGCCAAAGGAACCCAATGTATGGTCAGAATATCCCACAGGG	474	0.35
1639	TCCAGATTACTTCCATTTCCGCCCAAGCTGTGGAAGCTTAGGTTTATGTTCCAAAGCAGCTGGTTGAAAAGATATTGGTGTGAAATGGTCCTGGGTGAAGGTGCGGAAGACCCAATGTATGGTCAGAATATCCCACAGGG	838	0.45
1640	TCCAGATTACTTCCATTTCCGCCCAAGCTGCCCCTTACGAAATGAACATCATTATCTATTTGTGTAGAAATGACTTTAAGATCCCCAGACAAAAGGCATAAGGGCAGGACCCCAATGTATGGTCAGAATATCCCACAGGG	820	0.4
1641	TCCAGATTACTTCCATTTCCGCCCAAGCTGGCATGACTATATTCAGAAAAGCATCTTTCATTGTCAGCAAAACAGGATCAAACACTTAGTAGACAGGGCTACTAAATCGTCCCAATGTATGGTCAGAATATCCCACAGGG	492	0.375
1642	TCCAGATTACTTCCATTTCCGCCCAAGCTGTGAAACGGCCAAACAAATGTATCATTTCTAAATACCGCACGTGATAACAGAGAGGTAAGCCCTGGGGCTATGGGAGCATACCCAATGTATGGTCAGAATATCCCACAGGG	628	0.45
1643	TCCAGATTACTTCCATTTCCGCCCAAGCTGACAGGAACTTAGAGAGTCAAAGACTACCAAGAGACACACCGAAAACTAGTGAGGTGGGAACTGGCAATTTCTAAACCTACCCCAATGTATGGTCAGAATATCCCACAGGG	640	0.4375
1644	TCCAGATTACTTCCATTTCCGCCCAAGCTGTTTAGAATTTTCATTTTACCTATGTGGAAACTGAGCCACATAGAAGATGCCCAAATAACAGTATTTCTGCAGAAATCAAACCCAATGTATGGTCAGAATATCCCACAGGG	82	0.325
1645	TCCAGATTACTTCCATTTCCGCCCAAGCTGGACTTAATAAAGTACATGGTCATGTGGGGAAAGCCCTACCTGAGAAGGAACTGTGGGTGGTCTCCAGGAACTGTGGGTAGCCCAATGTATGGTCAGAATATCCCACAGGG	354	0.5
1646	TCCAGATTACTTCCATTTCCGCCCAAGCTGAGAGTTCCAGTTGCTCCATCACCTTGCCAGCACTTGACAAAGTCAGTCCTTTTAATTTTAGTCTTTCTAGTGGGTGTGTACCCAATGTATGGTCAGAATATCCCACAGGG	1066	0.425
1647	TCCAGATTACTTCCATTTCCGCCCAAGCTGTTCTGCATTTCATTCTCCACTCAATATACTTCAAACATCATTGAACTATTTGTTATGTTCTTATGAATCAATGCTCCCTTCCCAATGTATGGTCAGAATATCCCACAGGG	442	0.3125
1648	TCCAGATTACTTCCATTTCCGCCCAAGCTGTTGTCCTCCCCAGACAATCAGCTCCATTGGGGTGCATTTCCGACGTGGCACAGCCCATGGGCTTATTCCCATCCCACCTCCCCAATGTATGGTCAGAATATCCCACAGGG	1380	0.575
1649	TCCAGATTACTTCCATTTCCGCCCAAGCTGTATATGATCCTGCAATTCTACTTCTAGCTGTACACTCAAAGGACTTGAAGAGATATTGGTAAACTCATGTTCATTGCAGCCCCAATGTATGGTCAGAATATCCCACAGGG	462	0.375
1650	TCCAGATTACTTCCATTTCCGCCCAAGCTGCTGAAGATTGAGGCCTGTAAGGTGCATGGAGAACCCATTTCATTCCTAAGGACGTGGAGACAACTTGGGTGATTTGGCTGCCCAATGTATGGTCAGAATATCCCACAGGG	472	0.4875
1651	TCCAGATTACTTCCATTTCCGCCCAAGCTGATAATTGAGAGCACTGTTTTGTATCCCCTCAAATTCCTACTCTCAGACCTATCATCATTGTTCCCATCCTGACCTTCTTTCCCAATGTATGGTCAGAATATCCCACAGGG	2341	0.4
1652	TCCAGATTACTTCCATTTCCGCCCAAGCTGGATTATGTGTGAAAATACATAGTAAGTGGAACTGCTACCAAATATGTGCAATAGCAAATATTGTTCTTATTTCTATAGCTCCCAATGTATGGTCAGAATATCCCACAGGG	472	0.3
1653	TCCAGATTACTTCCATTTCCGCCCAAGCTGTGCTTCCTCCCCTTTTCTTGACTCATCAGTGCCTGGACCAAGAGGCACCATGGATGTGCACCTCATCAGAAGAATGCACACCCAATGTATGGTCAGAATATCCCACAGGG	736	0.5125
1654	TCCAGATTACTTCCATTTCCGCCCAAGCTGCGTATTAGATTGAGCTGGTCCACCTTCTAGGCTGGGCTCAAGTGAGCCATTCTTCTGGTCTCTGCTGGGCCCTTTCAGGCCCCAATGTATGGTCAGAATATCCCACAGGG	846	0.55
1655	TCCAGATTACTTCCATTTCCGCCCAAGCTGCTACTTCAGAGAACAGTACCTATATATGGCCAAAACTACTTATTTTCTACACCACTGAGAAAATATTGGCAGAATTGGCTCCCAATGTATGGTCAGAATATCCCACAGGG	870	0.3625
1656	TCCAGATTACTTCCATTTCCGCCCAAGCTGGGACAGTGGGAACACATGCTTGGCAGGTGGACAGCAGAAGTTGTTTTGAAACTAGGAGTGCAGAAATGCTCCCAACCAGACCCAATGTATGGTCAGAATATCCCACAGGG	1042	0.5
1657	TCCAGATTACTTCCATTTCCGCCCAAGCTGCCCATATGTCTGTACTAGAGGAAAATCTAGGAATATCACTTTAAGGAAACATAGGGTCGTGTATGGGAAGATATGGACTCCCCAATGTATGGTCAGAATATCCCACAGGG	326	0.4
1658	TCCAGATTACTTCCATTTCCGCCCAAGCTGTCAAACAAATGAAGTCTCTCTCTCTCTCTACTCTGAACCAGCTGGAGCTAGGAATGGGGTGACACAAGCACCCCTGTGGCCCCAATGTATGGTCAGAATATCCCACAGGG	674	0.5125
1659	TCCAGATTACTTCCATTTCCGCCCAAGCTGACGAAGAATAAGTGGCCCAAAGCAGGTAGGTAGCAGTGACTATGGTGAGAAGCGGCCGGATTCTGGATGTCTTTGGAGGTCCCAATGTATGGTCAGAATATCCCACAGGG	728	0.5125
1660	TCCAGATTACTTCCATTTCCGCCCAAGCTGGACAGTTTCATTCTAGGCCACTTTCTATTAGGTAGGGCTACGTCAGAGGTGATTCTAGTTCAAGCATCGTTTAAGGAGAACCCAATGTATGGTCAGAATATCCCACAGGG	612	0.425
1661	TCCAGATTACTTCCATTTCCGCCCAAGCTGCCCTGATCCGGATGGCCTGCGTCAGCACTGTGGCCATCGAAGGCACCGTCTTTGTCCTGGCGGTGGGTGTTGTGCTGTCCCCCAATGTATGGTCAGAATATCCCACAGGG	949	0.6375
1662	TCCAGATTACTTCCATTTCCGCCCAAGCTGGATTGGGCAGCCCAGTTCCGCTCTCCTCATGCAGTGTCCTGCGTCTGTCATCTGCTTGGGTTGTGGCTTGTGTGGAAGGACCCAATGTATGGTCAGAATATCCCACAGGG	1328	0.575
1663	TCCAGATTACTTCCATTTCCGCCCAAGCTGTATCATCAGGTCTTACATTCACATCTTTTCGACCGTGCTCGGGTTTCCAAGAGGAGCAGACAGAACAAAGGCCTTTTCCACCCAATGTATGGTCAGAATATCCCACAGGG	1604	0.4625
1664	TCCAGATTACTTCCATTTCCGCCCAAGCTGGTGGTAAGTTCAACCAGTTAAGATTTAAGTTGAGGTGTTTATGTATTTCTTCGTGGTATTTTGTCAGCTTTCTAAAGGTGCCCAATGTATGGTCAGAATATCCCACAGGG	424	0.35
1665	TCCAGATTACTTCCATTTCCGCCCAAGCTGGGGTGGGTGTGGGTGCTCTCTGGGTAGCAAGGTCACCTAATTGGGCAGCAGAAGGTCAGGGTAGGATGCCTGGAACACTTCCCAATGTATGGTCAGAATATCCCACAGGG	2165	0.575
1666	TCCAGATTACTTCCATTTCCGCCCAAGCTGTCACCAGCAGAGCCTCACCAGCACAGCCTCACCAGCACAGCCTCACCAGCAGAGCATCACCAGCACAGCATCACCAGCAGCCCAATGTATGGTCAGAATATCCCACAGGG	3026	0.6125
1667	TCCAGATTACTTCCATTTCCGCCCAAGCTGCAGCCAAGGAGGTCAGCCCACGGCTGGTCCCGGGTGTAAATTATAAAGAGGGTGCTTACTATTTTACTCACACGTTAGTTCCCAATGTATGGTCAGAATATCCCACAGGG	496	0.4875
1668	TCCAGATTACTTCCATTTCCGCCCAAGCTGAGGTACTCCTCCACATACCATGGGGATGGATACAGGTACTTCTCCACATACCACGGGGATGGATACAGGTACTCCTCCACCCCAATGTATGGTCAGAATATCCCACAGGG	424	0.525
1669	TCCAGATTACTTCCATTTCCGCCCAAGCTGCTTCCCCAGGGGCCCCTCCCACTCCTGGCCCTGCTGGTCACGGCCCCATTGCTGCTCTCCTCACCTGCACCAGCTCTTCTCCCAATGTATGGTCAGAATATCCCACAGGG	1608	0.675
1670	TCCAGATTACTTCCATTTCCGCCCAAGCTGACTTCTGGCCAATTTCTTAAAGAGATTTCCTAAAATTCACGGAAAGGCAATTCTTGTAAATCACTCTGCAGTTTGTAAGACCCAATGTATGGTCAGAATATCCCACAGGG	364	0.35
1672	TCCAGATTACTTCCATTTCCGCCCAAGCTGAGGATGTCTGGGCTGCGATGGACCTTTTGGATTTTAGGCTTGAGAGTGAATGAAGCTTACCAGGTTTATGCACCAAGATCCCCAATGTATGGTCAGAATATCCCACAGGG	468	0.4625
1673	TCCAGATTACTTCCATTTCCGCCCAAGCTGTATTTGTTATGATTAACGTAGAGTTCACTTTAAAGCTACAGTAAGTTAAATAATGTGGTACAAGTTCATGACTAGTGATCCCCAATGTATGGTCAGAATATCCCACAGGG	164	0.3
1674	TCCAGATTACTTCCATTTCCGCCCAAGCTGTGGCCCCTCATGTGTATTCAGTCAGAGAGAGCTCATAGGAATTTTCACCAGGAGCAGGTGCGGCGCAGCCCATTGTCAGCCCCAATGTATGGTCAGAATATCCCACAGGG	951	0.55
1675	TCCAGATTACTTCCATTTCCGCCCAAGCTGGCCCCTCGCTGAGGACGGGGAATAAGCAGAAGCAGTGGCCCGATGTTCAGGTGAGGAAGATCCCCTTTCTCCTAGGCGACCCCAATGTATGGTCAGAATATCCCACAGGG	1166	0.6
1676	TCCAGATTACTTCCATTTCCGCCCAAGCTGTTACCCAAATCATTCACCACATCCATCCTTCTACCCTGGGCGCTGCCCCTGCCCTATGGTAACTTTCTGGGTTACCATAACCCAATGTATGGTCAGAATATCCCACAGGG	840	0.5
1677	TCCAGATTACTTCCATTTCCGCCCAAGCTGGCGCCACAGGGAAGATAACGGTACTTGCCTCAGAGAGCTGTTTGTGAGAACTGAGTGGGTTAATATGTTAATATGTCTAACCCAATGTATGGTCAGAATATCCCACAGGG	448	0.4375
1678	TCCAGATTACTTCCATTTCCGCCCAAGCTGCTGATTTGCTCGCTGCTGCGTCCCTGAGATCTGATTTGCTTGCTGCTGCGTCCCTGAGACCCAACCAAGGGCCCAGCACACCCAATGTATGGTCAGAATATCCCACAGGG	2716	0.5875
1679	TCCAGATTACTTCCATTTCCGCCCAAGCTGTATCAATCTGCTTTTGGGTGGCAGAGCCCGGGCGCTGCCCTTGTGTTGGGTGGATACTTAGAGAACTGAGCTGGGATAGACCCAATGTATGGTCAGAATATCCCACAGGG	664	0.5375
1680	TCCAGATTACTTCCATTTCCGCCCAAGCTGGGAGGCAGGAAGTGTTAGAGCTTGAACTTCAGTACCAACGCCGGAGGCCTGCTCAGAACTTGCAGAGGGCAGGGGAGCCCCCCAATGTATGGTCAGAATATCCCACAGGG	306	0.6
1681	TCCAGATTACTTCCATTTCCGCCCAAGCTGCCAGCGGCACAGGTTTCGGCCAGTCTGAGTGCTGGAGAGCGGGCTGAGGGTCGAAAGGACTCAGCAGGCTGCCGCCAACCCCCAATGTATGGTCAGAATATCCCACAGGG	1166	0.6625
1682	TCCAGATTACTTCCATTTCCGCCCAAGCTGACATGGGATAGTGAACACACGAGAGTGAACATGAGATGGCGTGAATGTGTGATAGTCAATGCATGAGTGTGAGCATGAGACCCAATGTATGGTCAGAATATCCCACAGGG	1184	0.45
1683	TCCAGATTACTTCCATTTCCGCCCAAGCTGTAAAGAAATGTTCTGTCATTCATGACAAATGAGTGAATATGGGAAACATTATATACTAAGTGAAATAAGCTAGGCACAGACCCAATGTATGGTCAGAATATCCCACAGGG	NaN	0.3125
1684	TCCAGATTACTTCCATTTCCGCCCAAGCTGATGTCGCGGAACTCCCACCTGGGGACTGGGAAAGGGAAAACGCTTCTTTCATGCTAACCTAGCACAGGCCCCGAGGTTCCCCCAATGTATGGTCAGAATATCCCACAGGG	692	0.575
1685	TCCAGATTACTTCCATTTCCGCCCAAGCTGGGTGAGTTTAAAGAGAAATGAATGGACTCAGGAGTTATCAGGGTTCTGGAATGAATGAGGCCTGTGACTGAATTTTGGAACCCAATGTATGGTCAGAATATCCCACAGGG	246	0.4125
1686	TCCAGATTACTTCCATTTCCGCCCAAGCTGTCCTCAGAGAGAAGCGGACTGCTGAAGCCAAGCCATGGTCCGCTCCTTCAAGGTTTCAGTTTAACCCCTTTATCCCAGGTCCCAATGTATGGTCAGAATATCCCACAGGG	958	0.525
1687	TCCAGATTACTTCCATTTCCGCCCAAGCTGAATCACTGGGTTACCTTCGTCAGATGCTACCATATTCACTTTCAAGCGATTGTTCTCATTTGTATCCTATCAACAGTGATCCCAATGTATGGTCAGAATATCCCACAGGG	804	0.3875
1688	TCCAGATTACTTCCATTTCCGCCCAAGCTGTAATTCTATGCAATCACTTCCAGAAAATAGGAGAGGGAAGCCTGTACAACTCATTTGATGAGGCCAGCATTGCTCTGATGCCCAATGTATGGTCAGAATATCCCACAGGG	304	0.425
1689	TCCAGATTACTTCCATTTCCGCCCAAGCTGGTTGAAACTGCACTAGCTGACCAGGACACACTGGCTGTGTCGCTCATGTCTGCCCCATTAGATGGTGGGTGCCTGGAGTTCCCAATGTATGGTCAGAATATCCCACAGGG	1408	0.55
1690	TCCAGATTACTTCCATTTCCGCCCAAGCTGCCTGCCACCATCCCCACAGCCATGTCCAACCCACAATCTACGCCCACAGACCAGTTACTGTTGAGATCTCTCCTGTTCCACCCAATGTATGGTCAGAATATCCCACAGGG	3198	0.55
1691	TCCAGATTACTTCCATTTCCGCCCAAGCTGTCTCCACTCAAAAGGGTCCACTTAGTAAGTTCTCAGGTCCTTGGCTTAGTGCCAGCTTCCCAGTAGTTTGTATACTAGATCCCAATGTATGGTCAGAATATCCCACAGGG	380	0.45
1692	TCCAGATTACTTCCATTTCCGCCCAAGCTGAAAATAAATTATACATCCCAGAAATCTTTTCTAGAGCCAATTGAAGTGAATGGCTAACGATCAGAAAGCTTATTTTCTAACCCAATGTATGGTCAGAATATCCCACAGGG	222	0.3
1693	TCCAGATTACTTCCATTTCCGCCCAAGCTGACGTACACACACGAGTGCATTCACACTCATGCACACATACGGACGTACACTCACACGTGTGCATTCACACTCATGCACACCCCAATGTATGGTCAGAATATCCCACAGGG	5597	0.5
1694	TCCAGATTACTTCCATTTCCGCCCAAGCTGGCTAATATCATACAGAGAAATGATGTCTTGGTGTTTTAATCTGCATTCTCTCGTGAGTAAAGCCGAGCATCTTTTCATTCCCCAATGTATGGTCAGAATATCCCACAGGG	898	0.375
1695	TCCAGATTACTTCCATTTCCGCCCAAGCTGAGGGCCCCAGGAGGACCCTCCCTGCTGGGCCAGGCATGAAGAGTTACTACCACTGTGTCTGACTTGGGGAGCAGAGCTCCCCCAATGTATGGTCAGAATATCCCACAGGG	378	0.625
1696	TCCAGATTACTTCCATTTCCGCCCAAGCTGCCTGGCTTATGGGCAGGTGTTGGGAAGTTCACACTGGCGTTTCAAGGCTCCTAGCTGTTTTGAAAGCTCATTCTTGTAGCCCCAATGTATGGTCAGAATATCCCACAGGG	820	0.5
1697	TCCAGATTACTTCCATTTCCGCCCAAGCTGGAAAATCTCTGGGTTTCGGGGCCTTCGGTTCTCTCTCACCACTCACAGAATCCTTTCGTCCCTGCTTTTCCTCTTCCTATCCCAATGTATGGTCAGAATATCCCACAGGG	926	0.5
1698	TCCAGATTACTTCCATTTCCGCCCAAGCTGAGCTGTGGAAATGCATCAGTGGAAACGTGGCTTGTCTCCACGGAAACGGGGCGTGGCGAGCCCGGGACTCTTCTGTTCCACCCAATGTATGGTCAGAATATCCCACAGGG	1098	0.5875
1699	TCCAGATTACTTCCATTTCCGCCCAAGCTGGAGTTGGAGTCACACACACAGACACACACACACACGAAAGGATTTCCTCTATAGGTGGGGTAACTAAGCTGCCTTGTAGGCCCAATGTATGGTCAGAATATCCCACAGGG	1010	0.4875
1700	TCCAGATTACTTCCATTTCCGCCCAAGCTGAAGCAAACCATTTTAACCTCTTGACCTACTTGTAGGGGTTCTGGGGTTTTAAAAGTATTTTCTCATCAGACCTGATAGGGCCCAATGTATGGTCAGAATATCCCACAGGG	444	0.4
1702	TCCAGATTACTTCCATTTCCGCCCAAGCTGAGCTAAGAGCTTAAGCAAAGGCTTGGGGTGGAGGTGGCTTGGAGAGACTGAGCAGGGCAGCTTCTCCTGAGTGCAGCTGGCCCAATGTATGGTCAGAATATCCCACAGGG	482	0.575
1703	TCCAGATTACTTCCATTTCCGCCCAAGCTGTGTTTCTAAGTGCGCCAATGGTCTCTCCCCACATTTTCGGCCAATTGTTTCCCTGTGACCTTAGTTCTCCAGTGAATTCCCCCAATGTATGGTCAGAATATCCCACAGGG	1060	0.475
1704	TCCAGATTACTTCCATTTCCGCCCAAGCTGCAGAAGAAAGATAGTCTGGATCATATACCTGCTGGTCTTGGGGAATTAGGGTCAGCAACGGGACTGGTTAATACTAGGTACCCAATGTATGGTCAGAATATCCCACAGGG	252	0.45
1705	TCCAGATTACTTCCATTTCCGCCCAAGCTGAGCTGCCAGTGCAGCCTTCCATCTGTGGCTGAAGGCACGAAAGCCCTTGGCAAGGCACTGGTGTAAGTCCAAGAGTCCAACCCAATGTATGGTCAGAATATCCCACAGGG	856	0.5625
1706	TCCAGATTACTTCCATTTCCGCCCAAGCTGAGAATTATCAAAGTCACCTCTAACAGTGCCTTGTGAACTACCATTTTGCCATCTCTTGGAAATAATTTTATTTGCCATTGCCCAATGTATGGTCAGAATATCCCACAGGG	690	0.35
1707	TCCAGATTACTTCCATTTCCGCCCAAGCTGACAAAGGTGCTGCTGGATTTCTCAGGTGGAGGGAAGAAGCGGATCCAGGGTTGTTCTGAGTACAACCACATTCAACCTGACCCAATGTATGGTCAGAATATCCCACAGGG	914	0.5
1708	TCCAGATTACTTCCATTTCCGCCCAAGCTGCAAAACAAGCCATTACATATGGCAAATGGCTTTCTCTATTGATTTCTCTTTTAATCCGTTAAGTAAAGCAAATTCCAAAACCCAATGTATGGTCAGAATATCCCACAGGG	256	0.3125
1709	TCCAGATTACTTCCATTTCCGCCCAAGCTGCATTATTTTAAATGGAAAGACTTTATTTCAGTCTATATTGGGAGAAAATTCACTTTGTGCTAATGGTGCAAGGAGGAGAACCCAATGTATGGTCAGAATATCCCACAGGG	237	0.325
1710	TCCAGATTACTTCCATTTCCGCCCAAGCTGTTCTGAGCCTCTGATTGGGTCACCAAATGGTGTGGCCAGACGTGATTACAACTGGATTTAAAACCAAGATCGGTTGACTTCCCAATGTATGGTCAGAATATCCCACAGGG	636	0.45
1711	TCCAGATTACTTCCATTTCCGCCCAAGCTGTAATTGGTGTTTGGTTCACTCTAAAGAGTTGATATCAACAATGCACGCTTAGAGGAAAGATATATACAAACATACACATTCCCAATGTATGGTCAGAATATCCCACAGGG	194	0.325
1712	TCCAGATTACTTCCATTTCCGCCCAAGCTGAAACCGAATTTAACTTCAGCATAACTTGACACATCTCTGAATTGGTAAATTCAAAGTACCAACGCCTCAAAATTAAACTCCCCAATGTATGGTCAGAATATCCCACAGGG	514	0.3375
1713	TCCAGATTACTTCCATTTCCGCCCAAGCTGTGCAAACCTTTGCAGAAGTGCAGAAATGGAGAAATGCATACGATGTGTTTGAACAGGTGTATTCAGGAGATTCCTCAGATCCCAATGTATGGTCAGAATATCCCACAGGG	652	0.4125
1714	TCCAGATTACTTCCATTTCCGCCCAAGCTGATAAAAGCTTCCCTGGAAACAAAAGTGCAGGTTTCTTTCCATGGAGCCTTATGTTATCAGCCCTCATTCTTAATTCTGAACCCAATGTATGGTCAGAATATCCCACAGGG	410	0.3875
1716	TCCAGATTACTTCCATTTCCGCCCAAGCTGTATGTTGAATAGAATGACTTTCATAAAATATCACTTCTTTGATTCCACTCTCCCCACATGGTCTCTTCTCACAGGATTTACCCAATGTATGGTCAGAATATCCCACAGGG	82	0.35
1717	TCCAGATTACTTCCATTTCCGCCCAAGCTGCTCCTGAGTCTCTATGCATAGTTCAAATGAATCTCTGCCGTCCTTGAGGACACAGAGCCTGTGGAGGTTACTAGGGGCCTCCCAATGTATGGTCAGAATATCCCACAGGG	532	0.5125
1718	TCCAGATTACTTCCATTTCCGCCCAAGCTGTTCATTAAATGTTTACTGGACACTCCCAGGGGTGATCTTTTCATTATATGTGATGGGCTGGGCTGCCGGGCCATCTTTGTCCCAATGTATGGTCAGAATATCCCACAGGG	502	0.4625
1719	TCCAGATTACTTCCATTTCCGCCCAAGCTGAAAATTTGTCAAAAGGATGCTTCGATGGCCTTGGGTCACACGTTCATATTTGCCAGACGAATGACTGTGACACCCTCAGTCCCAATGTATGGTCAGAATATCCCACAGGG	1430	0.45
1720	TCCAGATTACTTCCATTTCCGCCCAAGCTGAAGACCCACTGGCTTGGAACTTCAGCCAGGCAGGGATAGCAGCGTTACACCTCCCTGAGAGGGAGCTGCCAGAGGGAGGGCCCAATGTATGGTCAGAATATCCCACAGGG	988	0.6125
1722	TCCAGATTACTTCCATTTCCGCCCAAGCTGACACCCAAGGATACACTTAGATATTTACAATAAATGCAAGTTAATTGGAACTAGGTAACTAATATTTCTGGTTAGAAAAGCCCAATGTATGGTCAGAATATCCCACAGGG	76	0.3
1723	TCCAGATTACTTCCATTTCCGCCCAAGCTGTCCCTGGGGCAGCACCTCTGGCTTAGGAAGCAGAAGTTTAGTGAAAATTCAAGGGAGTGCAAACCTTACAGTAAAACAGACCCAATGTATGGTCAGAATATCCCACAGGG	884	0.4625
1724	TCCAGATTACTTCCATTTCCGCCCAAGCTGCCAGAGTGTCCGCCTGGATCTTCCAGCTGAAGGTCTAGTATGTACTCGCCATGTTTTCTTCTCTCAGTGAGAATGGCACACCCAATGTATGGTCAGAATATCCCACAGGG	728	0.5
1725	TCCAGATTACTTCCATTTCCGCCCAAGCTGCTACACCTCACTGAACTGTCAGTGTGAATGCCACAGCCCTTTATTGCTCTTAGTGAGTAGACATTCCCCTCAGATCCAGTCCCAATGTATGGTCAGAATATCCCACAGGG	1320	0.475
1726	TCCAGATTACTTCCATTTCCGCCCAAGCTGTCCTTTCCTTTCAAAACATTTATTTCATACTATAGACATCGACCTTCTTATCCTTATAACAACTAGCAACGCTACCAGGTCCCAATGTATGGTCAGAATATCCCACAGGG	168	0.35
1727	TCCAGATTACTTCCATTTCCGCCCAAGCTGATCCCGTTTCCAAGGTTGAACCCTATGGGAGGACAGACTCTTGCAGCCCATAAAGATCAAGTCATCTGACCAATAAATAACCCAATGTATGGTCAGAATATCCCACAGGG	586	0.4375
1729	TCCAGATTACTTCCATTTCCGCCCAAGCTGTACCTGTCTCCAGAGCCAGCCTGACAGCACCACGTGTCAGCACTACATGACACACACGTCACTGGGGCTGCGTCACACACCCCAATGTATGGTCAGAATATCCCACAGGG	676	0.5875
1730	TCCAGATTACTTCCATTTCCGCCCAAGCTGTCTTTTCCCTTCAAAGACATTTGAGTCCAGAAACAGCCACATTCATTCACTATAATATTCATGAATATCTTACTCTTTATCCCAATGTATGGTCAGAATATCCCACAGGG	278	0.3125
1731	TCCAGATTACTTCCATTTCCGCCCAAGCTGATCTCACCCTGTCTCTGGCTTCCCGGGCTCAGTCTTCAGAGCCTATCACTGCCTCTTTGGCTGCCGCCCAGACCTCAGGACCCAATGTATGGTCAGAATATCCCACAGGG	1424	0.6
1732	TCCAGATTACTTCCATTTCCGCCCAAGCTGTGCTGTTCTGCCTTCTCCACTCCTGTGTCTCTCTCTTGCCCTGTTTTGTTCCTTCTCCCTGTCAAGCTATATCCCTCCCACCCAATGTATGGTCAGAATATCCCACAGGG	3370	0.5125
1733	TCCAGATTACTTCCATTTCCGCCCAAGCTGGAGCCTGAGAGGGGAGTGCTGTGGTATGTTGGAATCGCAGTTTATCGGTTTTACATCCATGTGCAAAGCTACGACTCTCCCCCAATGTATGGTCAGAATATCCCACAGGG	716	0.5
1734	TCCAGATTACTTCCATTTCCGCCCAAGCTGCAGCCCGTGAATGAGAAGTTATGGAGTGCAAGGGAAGGAACTGAGGTGATGGAGGTCAGCCAGCCTGGGATCCACATTTACCCAATGTATGGTCAGAATATCCCACAGGG	1700	0.525
1735	TCCAGATTACTTCCATTTCCGCCCAAGCTGAGCTGATATAGTTAGGCTTTCTTGTCCACACCCAAAATCCCATCTTGAATTTTAATCCTCATTATCACCACGTGTCAAGGCCCAATGTATGGTCAGAATATCCCACAGGG	1106	0.4
1736	TCCAGATTACTTCCATTTCCGCCCAAGCTGGAGCACATCAGTATCTACAGACAGAGCTCACCCAGGGCGGCCCCAGCATAGCTTGAAGTGGCGATTTCACTGCACCCAACCCCAATGTATGGTCAGAATATCCCACAGGG	772	0.5625
1737	TCCAGATTACTTCCATTTCCGCCCAAGCTGTAGGTGGGGTCAGAAGAAAATCCATTTGAGAAACTGCCTTGGAAATTATAAAGTTTTATGTACATGTTACTAATATTACGCCCAATGTATGGTCAGAATATCCCACAGGG	314	0.325
1738	TCCAGATTACTTCCATTTCCGCCCAAGCTGACATTTCATGTAGAGGACAAAGTGGATTAAAAGACAAATGTAATCCGCAGAATGGTTCAGCTTCCCTTATAGTCCCTAGTCCCAATGTATGGTCAGAATATCCCACAGGG	328	0.3875
1740	TCCAGATTACTTCCATTTCCGCCCAAGCTGATTATTATTTTACACGGCAGACACACCTGACAGGGAGCTGAACTGCCACTGCCCTTCTACCCTGTGCTGGCTGCTGCCTCCCCAATGTATGGTCAGAATATCCCACAGGG	1252	0.5375
1741	TCCAGATTACTTCCATTTCCGCCCAAGCTGAACCCCTCTATCTGTGAAGCAGCAGAGTTAACAAGACGTTTCACATAAGCTGCCTCTGTGGACTCCCTCCATCACCTCATCCCAATGTATGGTCAGAATATCCCACAGGG	1094	0.4875
1742	TCCAGATTACTTCCATTTCCGCCCAAGCTGAGGGCCCTCTGCAACTCCTGTATCATCTGCAATTGTAACTCTCAAATACAAAAGAATTCGGAATTTGGGTCAGAGCATTACCCAATGTATGGTCAGAATATCCCACAGGG	190	0.4125
1743	TCCAGATTACTTCCATTTCCGCCCAAGCTGTAATTTGGAAGCCAGAAGAGAAGCAGCAGCTGTGTTGCCACCTGGAGGGTTGTTGTGCATCCAGGTGCTCCTCTGTGGATCCCAATGTATGGTCAGAATATCCCACAGGG	382	0.525
1744	TCCAGATTACTTCCATTTCCGCCCAAGCTGGCTATGTTGGCTTACCATCCAAAACCTCTCCCCTACTAACTTCTCATCTAAACTAGTCTCTGGCGAGGCCACCGTGATCTCCCAATGTATGGTCAGAATATCCCACAGGG	2010	0.4875
1745	TCCAGATTACTTCCATTTCCGCCCAAGCTGGCCCTTTCTAGGACTGGCTCTGCATGTGCTGAATGATCCATACCAATAACAGGATCTGGTTCTAGCAGGTCTAAGAAGCCCCCAATGTATGGTCAGAATATCCCACAGGG	986	0.4875
1746	TCCAGATTACTTCCATTTCCGCCCAAGCTGGTAAAATAGCTCCTAAACGTCTATTGTTTTCGTCATCGTAGCTGTCATCATTATCAGCTTCTAACTCTAATGAAAGCTAACCCAATGTATGGTCAGAATATCCCACAGGG	338	0.35
1747	TCCAGATTACTTCCATTTCCGCCCAAGCTGTCTCTATCTCACAGGGTTGCAACGAGCATTAAATGAATTACTGTTAGTGAAGTGCTCATCAACGATAGACTGGATAAACACCCAATGTATGGTCAGAATATCCCACAGGG	877	0.3875
1748	TCCAGATTACTTCCATTTCCGCCCAAGCTGCGGCAGGATAGGACAACAGGCTCCCAAATAACTGCATGGCACCACACCAATGCTCCTTGTGGAGGGAGAGCACATCACAGCCCAATGTATGGTCAGAATATCCCACAGGG	1544	0.55
1749	TCCAGATTACTTCCATTTCCGCCCAAGCTGCTCTGTGGAGTTACAGGTCCAGCGTTTTCAATACTCCCACCGCGTTTCAGCCAATGCCAAGGGCGGGCCCTTCAGAATCCCCCAATGTATGGTCAGAATATCCCACAGGG	1004	0.5625
1750	TCCAGATTACTTCCATTTCCGCCCAAGCTGGATAAGAAAACTGAAACCCAGCGAGCGAGGACTCATCCAGGGTCACGGAGGTGCTGGACGCAGAGCAGCAAGTGACCAGACCCAATGTATGGTCAGAATATCCCACAGGG	754	0.5625
1751	TCCAGATTACTTCCATTTCCGCCCAAGCTGCTTGCTGATCTATGTAAAACAATGATAGAGGAGAAAGCCTTTGGAGCAGGGAGACCTGGTTCAAAACCCAGCCTAAGTGCCCCAATGTATGGTCAGAATATCCCACAGGG	300	0.4625
1752	TCCAGATTACTTCCATTTCCGCCCAAGCTGATTAATTAGACATCAGAGGCAGACAGAAGTGAGTCCTGGGTCTTCCAAAGACCTGATGAATTAGCTGTGAGATTTAAACACCCAATGTATGGTCAGAATATCCCACAGGG	428	0.4
1753	TCCAGATTACTTCCATTTCCGCCCAAGCTGATGGTAAGAGCTTCCAGGCAGAGAGAACCACCTGAGTAAGCGTCTCTGGCAGAAAGGAAATGTGATGTTTAGGGGAAGTGCCCAATGTATGGTCAGAATATCCCACAGGG	1056	0.4875
1755	TCCAGATTACTTCCATTTCCGCCCAAGCTGTTGCTAATTAATTTGTCCATTATTCTAGAACTAACTACTAGATCAACTGCCCATTATTTTAGAATTTTGGATTCTTCTTCCCCAATGTATGGTCAGAATATCCCACAGGG	244	0.2875
1756	TCCAGATTACTTCCATTTCCGCCCAAGCTGCAGGAGTGTGGCAAAAGAGGTCATTAGGGCCACACCCAAATTAAAGGCAACTGTGACAAGTGCTGCTCCAGTATCACTACCCCAATGTATGGTCAGAATATCCCACAGGG	894	0.4875
1757	TCCAGATTACTTCCATTTCCGCCCAAGCTGAACAGACTCTAGGTGGGACGGGGCGGGCGATACTTCCACTATTGGTTTGTACCTTCATAGCGAGTAGCCCCATCCCTTGCCCCAATGTATGGTCAGAATATCCCACAGGG	738	0.55
1758	TCCAGATTACTTCCATTTCCGCCCAAGCTGGAATGTGAATTTTATCTTTGTACTTGCAGGGCACAACACGACACTAGGTATGGATTAGATGCTCAGTAACAATTTTAAACCCCAATGTATGGTCAGAATATCCCACAGGG	652	0.3625
1759	TCCAGATTACTTCCATTTCCGCCCAAGCTGTCCCACCAGCTTTGTTGAGGATTGTGGGAGGCATTCTAACTTGAAGATGTGTTTTCAGCTAAATCTGCCCTTCTGAGAGACCCAATGTATGGTCAGAATATCCCACAGGG	1092	0.45
1760	TCCAGATTACTTCCATTTCCGCCCAAGCTGTAGGTACTTGGCTCTGAGAGTCTTCCTTATGTGAGTGTCCTTGAAACTCCAGATAAGTCTCCTCCTACTGCCCTGGGGCTCCCAATGTATGGTCAGAATATCCCACAGGG	706	0.5
1761	TCCAGATTACTTCCATTTCCGCCCAAGCTGTCTGCAGGTCACATGGGCATGAAGCTGGCCCTGCACAGCACAGAATGCAGCAGGTCTGTTGGAGTGAAAGGTGTCACAGTCCCAATGTATGGTCAGAATATCCCACAGGG	478	0.55
1762	TCCAGATTACTTCCATTTCCGCCCAAGCTGACTCGCCCCTGCTGAGTTACTCTACTTTTGGCAGCCTGAAGTTCAGGCTCCTGGCCCAGCATTGCAGGTTCTCCACTGTCCCCAATGTATGGTCAGAATATCCCACAGGG	944	0.5625
1763	TCCAGATTACTTCCATTTCCGCCCAAGCTGGAAGATCTCGGGAAGCTTCTTAAAGGCCCTCGACCCCTCTCGCTACCTATGAGGGCAGGACTGGAGAGGAGAAGGGAGAACCCAATGTATGGTCAGAATATCCCACAGGG	1012	0.5625
1765	TCCAGATTACTTCCATTTCCGCCCAAGCTGCTCATATTTTAATTCTTTAGACATGCTTTCCTTTAGTTTATTTAGCATGTTTTAAACAACAGATTTAACGTCTCTGTCTACCCAATGTATGGTCAGAATATCCCACAGGG	20	0.275
1766	TCCAGATTACTTCCATTTCCGCCCAAGCTGTGACTAAGACAAAATCTTAGTCTAAACTCCACTGGTGCCTATTTCTGGTTGATTAGAACAGGGATGATTTTATTCTGTCTCCCAATGTATGGTCAGAATATCCCACAGGG	599	0.3625
1767	TCCAGATTACTTCCATTTCCGCCCAAGCTGCTGGCACATAGTGGGCACTTGAGAAGTGTCTGTTCCCTTCCCTCGAGAGGGTCTTCAAGTGGTGAATGGAGATGATGGTGCCCAATGTATGGTCAGAATATCCCACAGGG	2771	0.525
1768	TCCAGATTACTTCCATTTCCGCCCAAGCTGGCCCTCGACCTTGACATCGTGGCGCCTGCTCTTCCTCTGGACACACCCTGGCCGAGCTTCTCCCAGGGCTGACCCTGCTTCCCAATGTATGGTCAGAATATCCCACAGGG	2334	0.65
1769	TCCAGATTACTTCCATTTCCGCCCAAGCTGAGGGAGGTCTCAGAGTGGAGGCGGCAGTTCCACCCTACGGCGTAGAGGAGGCGCCCTGATCACTGCCTTTCAGCCGTGGCCCCAATGTATGGTCAGAATATCCCACAGGG	1184	0.65
1770	TCCAGATTACTTCCATTTCCGCCCAAGCTGACATGCACACATACACACACGCACACACATACACACATTGTGGGCAGGCACAACTTGGCATTCTCATCTGCCCTGGAATTCCCAATGTATGGTCAGAATATCCCACAGGG	4260	0.4875
1771	TCCAGATTACTTCCATTTCCGCCCAAGCTGAGGTGGGCCAGGTGAGGGGCAGGCCGCAGGAGGGAGCTGCTTCCCCACCTGGGAGCCCAGCACTGGCGTTCCCTGCTTGTCCCAATGTATGGTCAGAATATCCCACAGGG	798	0.7
1772	TCCAGATTACTTCCATTTCCGCCCAAGCTGTCATGTTCCCTCCCAGATGTGTGACTAGGCCTGGCTCCCCACTGGTGGCCTCAGTGGTGTGTCCCTCAGGGAGGCAGAAACCCAATGTATGGTCAGAATATCCCACAGGG	1244	0.6
1773	TCCAGATTACTTCCATTTCCGCCCAAGCTGAAGCCGCACCTGAGGCTACAGAGCAATCCAGAAACCAAGACGGCTGGTTCATCTCCAACAGAGCTAACTCCAGGGCCACTCCCAATGTATGGTCAGAATATCCCACAGGG	764	0.55
1774	TCCAGATTACTTCCATTTCCGCCCAAGCTGAGGAGAGAGTCAACACAGCAGCAAAGACTTGTATTCTAAACACTTAAAGATATATATATTCATTTATACACATTGGTGTACCCAATGTATGGTCAGAATATCCCACAGGG	90	0.3125
1775	TCCAGATTACTTCCATTTCCGCCCAAGCTGATTTAAGAATGTAGGTGAGTGTGACAGCATATTATGAAAATTACGTTGGAGACACTTAAGAAGGCACTGCAGTAAGAAGGCCCAATGTATGGTCAGAATATCCCACAGGG	330	0.375
1776	TCCAGATTACTTCCATTTCCGCCCAAGCTGCAAAGAGTTACCTCCCCATTCACTTATTCAACAAAGAGGCAGGCACTTTCCCTTCTCTCTAGATACTCAGTGACAAAACACCCAATGTATGGTCAGAATATCCCACAGGG	1165	0.425
1778	TCCAGATTACTTCCATTTCCGCCCAAGCTGTGCAGAAGGGGACACCCTGGAAGGTCAACATCTCATTTTATGGAAGAGCGACTCTCTGGAGCTACTCCTGCTACAATCCACCCAATGTATGGTCAGAATATCCCACAGGG	972	0.5
1779	TCCAGATTACTTCCATTTCCGCCCAAGCTGGAAATAACATTTAGTCTTGGGAGGGTGAAACCTGAATTCTTTCTTTAGTTGCCTCAGTGGCTCACAGCAGACACTAACAACCCAATGTATGGTCAGAATATCCCACAGGG	351	0.4125
1780	TCCAGATTACTTCCATTTCCGCCCAAGCTGACTGACAGTCCTAACTCTGAATAAGCTTGAAAGTAAGACTAAGGCTGGGTGTGGTGGCTTAGGCCTGTAATCCCAGAACTCCCAATGTATGGTCAGAATATCCCACAGGG	519	0.4625
1781	TCCAGATTACTTCCATTTCCGCCCAAGCTGCTTGTCAATCCACATAGTGATCATCATCTTGGCTGCACAGATGAGTCAATAGAGGCGTGGAGATGTTGAATAATGAGCTTCCCAATGTATGGTCAGAATATCCCACAGGG	644	0.425
1782	TCCAGATTACTTCCATTTCCGCCCAAGCTGCCCTTAGTGAAGCCGTTCTAATAATGCAACAGAGGCTTGGATAGTCTCTGACTCTATGAAACAATAATAGAAAGTCAGGGCCCAATGTATGGTCAGAATATCCCACAGGG	474	0.4125
1783	TCCAGATTACTTCCATTTCCGCCCAAGCTGAGTGCAGCTTGGGTTCCTTGTCTGCTCAGTCCTGCCTGCTGGTCCTCCTGTTCACCGGTGTCTACCCCTGATAACCCTCTCCCAATGTATGGTCAGAATATCCCACAGGG	1226	0.575
1784	TCCAGATTACTTCCATTTCCGCCCAAGCTGCTCATCACGCACTTGTCTGCCAGGATAATGAACTTTCCCCTTAGAGTTCTAGAAAATTCCTCAGGAAATGGAGAGAGTGACCCAATGTATGGTCAGAATATCCCACAGGG	726	0.4375
1785	TCCAGATTACTTCCATTTCCGCCCAAGCTGGCCAGGGCCCTCATATCAAAGAAGTGAGTTACAGACGTGGAAAGGGGAAAGCTAGAATGAGCCCTGTTGTTTGACCTGGTCCCAATGTATGGTCAGAATATCCCACAGGG	954	0.5
1786	TCCAGATTACTTCCATTTCCGCCCAAGCTGAGGACACGGGTACATCAGATTCCCAACATTGCTAAAGCCACGGTGTGATGATTGGGATGAGCTAAAGTATTATAATTGTCCCCAATGTATGGTCAGAATATCCCACAGGG	608	0.425
1787	TCCAGATTACTTCCATTTCCGCCCAAGCTGCAGTAGATGACAGAAATCTACTGAAGGGTATTAAGCTGGAAAGCCAGATAATCAAGTATGCATTTTCAAAAGGTTTCTCACCCAATGTATGGTCAGAATATCCCACAGGG	328	0.3625
1788	TCCAGATTACTTCCATTTCCGCCCAAGCTGTTGCAAAATGAGAAATCAGTTCAAAGGCTGGATTCCAAACTGGCATGAGCCTGTCCCCAGTGTTGGTGTCTCGTCTCCATCCCAATGTATGGTCAGAATATCCCACAGGG	862	0.475
1789	TCCAGATTACTTCCATTTCCGCCCAAGCTGTTAGATAATGTCTTCTTGATTATTAAATGTTCACGTCTCAGGCACTACCCCATGAACTATATTGGTTGCATCAAATTCATCCCAATGTATGGTCAGAATATCCCACAGGG	406	0.3375
1790	TCCAGATTACTTCCATTTCCGCCCAAGCTGAGTGCTAGACTCTCTAGAGAGTAAATATTGTGGTCAACTTCGGATCGGAGAACTTGAAGACTGAGCAAGACTGTAGGGTTCCCAATGTATGGTCAGAATATCCCACAGGG	214	0.4375
1791	TCCAGATTACTTCCATTTCCGCCCAAGCTGGCGGGATACCTCAGTGGAGCCCTCAGTTCTCAGCTCTTCTCCTGAATCGCAGAGTCTAATCTCTGTGCAGCCTCTCCCTTCCCAATGTATGGTCAGAATATCCCACAGGG	1746	0.55
1792	TCCAGATTACTTCCATTTCCGCCCAAGCTGGCATCTCCTGGCACGGTTTCGCACTCTCCATTCTTCCCTAGTGCACATTCTGTGTTCTGGGTGCAGCTCCCTCTTCCAGTCCCAATGTATGGTCAGAATATCCCACAGGG	1400	0.55
1793	TCCAGATTACTTCCATTTCCGCCCAAGCTGCCAGACTACCTGTGCATTTGCCGCGATGAAGCAGGGTGAGTGCTTAGACCCAGTGCTCCCAGACTGCCTGTGCATTTGCACCCAATGTATGGTCAGAATATCCCACAGGG	1546	0.5625
1794	TCCAGATTACTTCCATTTCCGCCCAAGCTGAGAGGGCGTTCCAGGAGGTGGGGCTATCTCCTCCTTGGCCCGTAGGATGGGGCTGCCACCCAGGGCCTTGGGAGCAGGGCCCCAATGTATGGTCAGAATATCCCACAGGG	716	0.6875
1795	TCCAGATTACTTCCATTTCCGCCCAAGCTGACTTAGGTTAATACACTTGTAGTCAACTTTACGTCCAGTTCATAACTCATATTCTTCATGCAACCTACTGGCTAATCTTGCCCAATGTATGGTCAGAATATCCCACAGGG	984	0.3625
1796	TCCAGATTACTTCCATTTCCGCCCAAGCTGTCCCGGTCCTCCTCATCAAGCTGTGTGTGTTTGGCAGAGCAAAGATCTGGGGTTCTTGAGCTGGAGCTCTGGCCCCTGGGCCCAATGTATGGTCAGAATATCCCACAGGG	822	0.5875
1797	TCCAGATTACTTCCATTTCCGCCCAAGCTGAGGGACAGAACTCTGACCAGACAGAGTAGAAAGATATCACCGAACACCTGGGGCATTCAGTAGAGCTCCAGAAGGGCCACCCCAATGTATGGTCAGAATATCCCACAGGG	450	0.525
1798	TCCAGATTACTTCCATTTCCGCCCAAGCTGTTGATTACAAAATATTTAAGGGTATCTCTTATGTTCATGATATGAGGTTGAAAGATGACAATTTACTCACAGTTCCTCATCCCAATGTATGGTCAGAATATCCCACAGGG	194	0.3
1799	TCCAGATTACTTCCATTTCCGCCCAAGCTGCGAACTGGCTTACACAATTGTGGAGGTTTTGTGTGTTCAAAACCTAATGGGATAGGCTGGCAGGCTGGAGACTCACAGAACCCAATGTATGGTCAGAATATCCCACAGGG	548	0.475
1800	TCCAGATTACTTCCATTTCCGCCCAAGCTGTAGGAGTTGGGGTGGTTCACTGACTCTCCAAGACTTGGTGCAGAGGTGGCTCTCAGAGGTGACTGTTGGAAAAGTCTGTGCCCAATGTATGGTCAGAATATCCCACAGGG	970	0.525
1801	TCCAGATTACTTCCATTTCCGCCCAAGCTGTTCGATGCGACTGTTTCCTTCCTGTCTCGTAACGAGATGGGACCATGACGACTCATAAATAAGGTCAATGTAATTGAGAACCCAATGTATGGTCAGAATATCCCACAGGG	568	0.425
1802	TCCAGATTACTTCCATTTCCGCCCAAGCTGCTCAGACTAATTAATTCAGAATATCCAGTGTGTGTGGCCCGTCTGTGTATTTAATTTTAATTTGATTTTATTTTAAGTACCCCAATGTATGGTCAGAATATCCCACAGGG	596	0.3
1803	TCCAGATTACTTCCATTTCCGCCCAAGCTGTTCCTAAGGCTATCCCATTTGCTTGGGTGCTATCTTGCCCGTGCCTTCGATACCCAACTAATTTCTTCTCATTCTTCCTTCCCAATGTATGGTCAGAATATCCCACAGGG	894	0.45
1804	TCCAGATTACTTCCATTTCCGCCCAAGCTGCACTCTGAATGGATTCTTCCCATAGGGCTACCTGGGGAGATGAGAAAATTGTCTGAAGGGTGCATTTCCTGTCCCCACAGCCCAATGTATGGTCAGAATATCCCACAGGG	730	0.5
1805	TCCAGATTACTTCCATTTCCGCCCAAGCTGCTTCTTCACTAGTATCACTCTGGACCCATGGCTCTTCCTCTGACTCAGCTCAACCTTTTCACTTGCTTGCCCTAGAATGTCCCAATGTATGGTCAGAATATCCCACAGGG	2380	0.475
1806	TCCAGATTACTTCCATTTCCGCCCAAGCTGTACTGTTAGTAATTCGAAATCTGGTAAAATATACAAAATCATAAACAACTAGCTCTAATAAAATGTGATGAATGCTGTATCCCAATGTATGGTCAGAATATCCCACAGGG	140	0.2625
1807	TCCAGATTACTTCCATTTCCGCCCAAGCTGTGTTGGAGATAATATAGCTTAACCACTAAATATGACACTGAGGTCAGGGCAGGTTTCTGTGACTCACTCATGACCCAATGCCCAATGTATGGTCAGAATATCCCACAGGG	530	0.425
1808	TCCAGATTACTTCCATTTCCGCCCAAGCTGCTCTACAATGGAATCAAACTAGAATTCACAAACAGAAGAGCTAGTTATAGTGGCATGTGCCTGTAGTCCTAGCTACCAGACCCAATGTATGGTCAGAATATCCCACAGGG	138	0.4125
1809	TCCAGATTACTTCCATTTCCGCCCAAGCTGTACAGTTTTAAAACCTGTAATTTAAATAGATCCCTAATGTGTTCACACAACATATTTCATTGAATCTTGATAGTAAGCACCCCAATGTATGGTCAGAATATCCCACAGGG	108	0.2875
1810	TCCAGATTACTTCCATTTCCGCCCAAGCTGATATATATTTATATATATATATAAAGCATCTCTTTCTTCAGACTTGTCAGGGTGCTGTCTCTCTCTCCTGAGTACTGTGTCCCAATGTATGGTCAGAATATCCCACAGGG	NaN	0.3375
1811	TCCAGATTACTTCCATTTCCGCCCAAGCTGTAAAATAAGAGAATTTATGAAGAAAGGAGGTGGTAGCTGTATCAGAAATCAATTTAAAATTTATGCAGGACTCCCCAGCACCCAATGTATGGTCAGAATATCCCACAGGG	214	0.3375
1813	TCCAGATTACTTCCATTTCCGCCCAAGCTGTCCTGGCTTATCCATAGAAACAGCCTCACCTGACAGCAGGAAAGTAACTGTGTAGATGTACACATTAGGATTACCTGGAGCCCAATGTATGGTCAGAATATCCCACAGGG	330	0.45
1814	TCCAGATTACTTCCATTTCCGCCCAAGCTGATCCCTCTGGGCCCCATGCATATCCTCATATGTATCCTCACAAGCCTGGCCCAGATGATGTTCCAGGTTCTTTCCTAATGCCCAATGTATGGTCAGAATATCCCACAGGG	508	0.5
1816	TCCAGATTACTTCCATTTCCGCCCAAGCTGAGAGAGGCCAGGCCCTCTGTGAGGTAAGAGCCTGTCCTTGTCGTCCTTGCTGGTTGAACAATAAGAGTGGCCATTTGGAGCCCAATGTATGGTCAGAATATCCCACAGGG	534	0.5375
1817	TCCAGATTACTTCCATTTCCGCCCAAGCTGTGGATTGGTTGGTGGTAGGCCTTCACTACAATCCAAGCCGTACAACTCTTAATCCACTGCATATTGTCTCAGGTTTGTTGCCCAATGTATGGTCAGAATATCCCACAGGG	496	0.45
1818	TCCAGATTACTTCCATTTCCGCCCAAGCTGAATTTTGTTATATACTATGCAATGTGTGAGCTACAGTGGATGTAATGAACTTGTATATGGTAAACTCTGAAGATGTTTCACCCAATGTATGGTCAGAATATCCCACAGGG	160	0.3125
1819	TCCAGATTACTTCCATTTCCGCCCAAGCTGAGATAATTAAATGAGATAATTCATACAAGCATTGGGCACACAGTAGATGTTGCAAAGGGTTAGTGCTCTCTTGCTATCCCCCCAATGTATGGTCAGAATATCCCACAGGG	816	0.3875
1820	TCCAGATTACTTCCATTTCCGCCCAAGCTGAAAGCACGTATTTCTTTACCATTCTGCCTCTTGTTTTGAGGCTTCAAAGTCTATCTCAGAATCTTTAAGACTGTAGGAACCCCAATGTATGGTCAGAATATCCCACAGGG	594	0.375
1821	TCCAGATTACTTCCATTTCCGCCCAAGCTGGGAAGCCATTAATGAACTTTAAGCAAAGGAGGAATGTGTTTAGATTTGTGTTTTGGAAAGATAACCTGGCAGCCATGTGGCCCAATGTATGGTCAGAATATCCCACAGGG	740	0.4
1822	TCCAGATTACTTCCATTTCCGCCCAAGCTGTTATTCCTCCCCTGATCCTGGGAGGCATCGGTGACAAGCTAGGCGCACACAGGGCAAGCCTCCTGCTCAGGACTCAGTGTCCCAATGTATGGTCAGAATATCCCACAGGG	1248	0.5875
1823	TCCAGATTACTTCCATTTCCGCCCAAGCTGGACCTTGTAACACCCATGACTCCACGTTACACAGCTCCTTACTTATGCCCCAGTTAGTTTACTCTCACAATGCCCATGTCCCCAATGTATGGTCAGAATATCCCACAGGG	1892	0.475
1824	TCCAGATTACTTCCATTTCCGCCCAAGCTGAAATGAAAGAATGATCTCCACACAAAAGGGCTTCAGTAAGGATCATACAACATGAGTTCGTTAAAACACAACCCTAAGCTCCCAATGTATGGTCAGAATATCCCACAGGG	660	0.375
1825	TCCAGATTACTTCCATTTCCGCCCAAGCTGTGAGATTTGGTGTTCTGTGAAAAGGCAGCCATCTGAATTCCGAAGATCTGAGGGCCTGCTGCAACCCTGCTACTTAGCACCCCAATGTATGGTCAGAATATCCCACAGGG	502	0.5
1826	TCCAGATTACTTCCATTTCCGCCCAAGCTGAGTTGTTTTGATGGATTACTCCACACAGAAACTAACTCAAATGTAATATACTTACTGCCAATTTTGCAATCAGAATCAGACCCAATGTATGGTCAGAATATCCCACAGGG	76	0.325
1827	TCCAGATTACTTCCATTTCCGCCCAAGCTGCTGAAGAATCAACTGTATTTCTACGCATTAGGAAGGAACAATCTGAAGATGAAATTAAGAAAGAAATTCCCTTTACAATACCCAATGTATGGTCAGAATATCCCACAGGG	88	0.3125
1828	TCCAGATTACTTCCATTTCCGCCCAAGCTGAGAAAAGACAAGAGTCATACCTTCAAAATTCACAAGATAAGGATTCTAAGTCTATGATTCCATGTACAATTAAACCTTCTCCCAATGTATGGTCAGAATATCCCACAGGG	NaN	0.3125
1829	TCCAGATTACTTCCATTTCCGCCCAAGCTGGTCCATGTGTTAAAATATACTGTATTTCAACTACATTTCTCGATCACTTTCTGTAATTTCCAGATTAAGGAAAGCCTTTCCCCAATGTATGGTCAGAATATCCCACAGGG	28	0.325
1830	TCCAGATTACTTCCATTTCCGCCCAAGCTGGAGGAAGCAGGTCGGAACCATGGTAAGTAAACAGAATTTCCAGGGCTTGTACATTACTTTCCTGTACAAAAGGCAAGGGGCCCAATGTATGGTCAGAATATCCCACAGGG	614	0.4625
1831	TCCAGATTACTTCCATTTCCGCCCAAGCTGATTCACAGGATTTTCCCAGTAAATTCTTCAAAGTTTTCACAGATGAAACAGTTAAAGCACCAGAGCATCGAGCTAAAGTCCCCAATGTATGGTCAGAATATCCCACAGGG	394	0.375
1832	TCCAGATTACTTCCATTTCCGCCCAAGCTGAGATCAGGACCATACATAGCAGAGTAGATTCCAATACTTCAGTAAGGTGCAAAGGGAAAGCACAGGAGAATTCAAAGAAACCCAATGTATGGTCAGAATATCCCACAGGG	680	0.4
1833	TCCAGATTACTTCCATTTCCGCCCAAGCTGAAATAAAGTTTATCACCCATGAAGGGGATTCGAATATGCCGACCCAAAATATGCCACTTTGGCATAAGGATTATTTTGAGCCCAATGTATGGTCAGAATATCCCACAGGG	320	0.375
1834	TCCAGATTACTTCCATTTCCGCCCAAGCTGCACATGATACAAATAGTGTAAATTCAGGCTCCAAACTTACGAGAGTGTCAGGCTGTGGCAACAAATTCTTAAAGGAGACTCCCAATGTATGGTCAGAATATCCCACAGGG	568	0.4
1835	TCCAGATTACTTCCATTTCCGCCCAAGCTGCTGTGTGATCCTACAATGGTGGCTCCATGGCATTCTACATTTGTACAAATCTATAGAATGTACATTACCAACAGTGAACCCCCAATGTATGGTCAGAATATCCCACAGGG	608	0.4
1836	TCCAGATTACTTCCATTTCCGCCCAAGCTGAGCAATGACTGGAGTGTAGGGTATGAGGTAGGGATCATGACAGATGAAGCTGGAGATGCCAGCAGGAGCTGGATCATGGGCCCAATGTATGGTCAGAATATCCCACAGGG	772	0.525
1837	TCCAGATTACTTCCATTTCCGCCCAAGCTGTTTTCCGGAGGCGAAGCTACTGACCCATCTGGGTTGGTGGTCATCATCCTGCTCCCCTGGCCAGGGAGTGGGTTAGAGTCCCCAATGTATGGTCAGAATATCCCACAGGG	700	0.5875
1838	TCCAGATTACTTCCATTTCCGCCCAAGCTGAGGTTTCAGGATGCTGGTGCTGCAGTTAGCTCAGATGAGCTTGTGCTTGGCTCCCTGGGTGCAGACCACCAGTGCAGAGTCCCAATGTATGGTCAGAATATCCCACAGGG	1256	0.5625
1839	TCCAGATTACTTCCATTTCCGCCCAAGCTGCCATCCACCATGCATTCTCCTGTCCCTCCATCTATCCACCATGAATTGACCTGTCCCTCCATTTATCCACCATGCATTCACCCAATGTATGGTCAGAATATCCCACAGGG	4689	0.4875
1840	TCCAGATTACTTCCATTTCCGCCCAAGCTGAGCTTAGCACATCTGGGCCACGCACCACCTTCTGTCTTGCTTTGGGAATGAACTTCTAGTACACACAGAATGGGTGAGTGCCCAATGTATGGTCAGAATATCCCACAGGG	928	0.5
1841	TCCAGATTACTTCCATTTCCGCCCAAGCTGTTGCCAGATTTCATTGCTGGAGGGAGTTAGATAGTTCCACCCAGGTTCAAGGAGAGGGAGCATGAATCCCATGTCTCAATCCCAATGTATGGTCAGAATATCCCACAGGG	600	0.475
1842	TCCAGATTACTTCCATTTCCGCCCAAGCTGCGTGGTCTGCGGATGTGGTGGGGTCTCAAGGTGGAATAACAACAAATCCTGCCGGGGAAGGCGCTTTTGAGTAGGCCACGCCCAATGTATGGTCAGAATATCCCACAGGG	896	0.575
1843	TCCAGATTACTTCCATTTCCGCCCAAGCTGCCTAATTTAAACTCTTTACTCCAGCAACATGGAACAGTAAGAAGTTCCCTGTACACACCTGCATACCACCACACTGCCTACCCAATGTATGGTCAGAATATCCCACAGGG	1656	0.4375
1844	TCCAGATTACTTCCATTTCCGCCCAAGCTGATAGAGACACACACACCTCACACACCATAGAGACACACACACACACCACACACACCTCACACACCATAGAGATCCTCACACCCAATGTATGGTCAGAATATCCCACAGGG	13745	0.4875
1845	TCCAGATTACTTCCATTTCCGCCCAAGCTGTCTGGTAGCTGCCTTCAATAACATTGCAAAACAGAAATGGGTCATTAAATGAGAGTTTTCCCATCACTTCACCTAGTTTGCCCAATGTATGGTCAGAATATCCCACAGGG	444	0.3875
1846	TCCAGATTACTTCCATTTCCGCCCAAGCTGTAGTGATCACATAAAGAGGTTAATATATGTAATTCACTCACTGGGCCTAACTCCTGGTAAATACTATGTGAGCATTCACACCCAATGTATGGTCAGAATATCCCACAGGG	402	0.3625
1847	TCCAGATTACTTCCATTTCCGCCCAAGCTGGTTCTGGACTTGCTACTGTGGAAAGTTTGAAAATGTATCAAGTGCCCTGCGACCTTGCACACATATACATTTGTTGTCAACCCAATGTATGGTCAGAATATCCCACAGGG	356	0.4125
1848	TCCAGATTACTTCCATTTCCGCCCAAGCTGCTGTTGGCAGCAGCACAAGGATCCAAGAAGTCAAAGGTATTGGGGAGAAAGCTGCAGCTGCCTGAGCTAGTAAGGATGAGCCCAATGTATGGTCAGAATATCCCACAGGG	1266	0.5125
1850	TCCAGATTACTTCCATTTCCGCCCAAGCTGACCACTGTCAGAACTTCATCTGCTGTTCCTAATTCTGGCCCCTGTGAGCATTTATATTGCCTTGGTGGCATTGAGAAGTACCCAATGTATGGTCAGAATATCCCACAGGG	666	0.45
1851	TCCAGATTACTTCCATTTCCGCCCAAGCTGTTCTGCATGTAAATATTATAGTTTCTTAAGATGGATTACCCGAAGTTTGAGATTGTATTTTATGATAATTAATAGGTTGTCCCAATGTATGGTCAGAATATCCCACAGGG	NaN	0.2625
1852	TCCAGATTACTTCCATTTCCGCCCAAGCTGTTCCTGGCAGGGCAATGGACCACTCTTCTTTTCTACTTCTCTTTACTACTTCAGGTTCTCTATTTTACTTTAGGTTCTTACCCAATGTATGGTCAGAATATCCCACAGGG	1266	0.3875
1853	TCCAGATTACTTCCATTTCCGCCCAAGCTGCTAGTAATAATTACACTGATGCTCACCTAAGGGAAAGAGAGGTGTGGAATTGGAGAGTGCTATATATGGAATTAAACTGTCCCAATGTATGGTCAGAATATCCCACAGGG	1230	0.375
1854	TCCAGATTACTTCCATTTCCGCCCAAGCTGATTCTAGCAGAAGTTCATTTCCTCAAATAAAACTTTCTACGGAATTAGGATAGCATCATAAATCAGTGAGAGACAGATTTCCCAATGTATGGTCAGAATATCCCACAGGG	136	0.325
1855	TCCAGATTACTTCCATTTCCGCCCAAGCTGGCTGTGCTCTGAAGTCTACCCAAAGGCTGCACCCAGGCCATTCTCCCCACCGGCTGTTGCCAGCCAATGCCTGAGAGCAGCCCAATGTATGGTCAGAATATCCCACAGGG	740	0.6125
1856	TCCAGATTACTTCCATTTCCGCCCAAGCTGTAAACCAGGCCCTGAGTAATTCATTCATAACAATTCTTCACTGGTCACCTACTGTGCACCTAACATCATTCTTGTGTGGACCCAATGTATGGTCAGAATATCCCACAGGG	908	0.4125
1857	TCCAGATTACTTCCATTTCCGCCCAAGCTGCTGGCAACAGCTGTCCAGCTCCCTAAAGCCAGCAGCAGCTGCAATAATGAGCCAACCATTTATCTGAGTGTGTGGATGACCCCAATGTATGGTCAGAATATCCCACAGGG	560	0.5125
1858	TCCAGATTACTTCCATTTCCGCCCAAGCTGTTGTTTGGTCACCGGAGGTATTTAATTTTGCCATGCCTGTTCTAGATCATTCTGCTAGCTCTTTGACAAAAGTAGTAATACCCAATGTATGGTCAGAATATCCCACAGGG	342	0.375
1859	TCCAGATTACTTCCATTTCCGCCCAAGCTGTAAGATTAGTTTAGTAATATGCTTTTGGAGAGTTTGATTCGTTCTTTCTACTTTTGCAGAGGAAGGAGGATGCCAAGGGGCCCAATGTATGGTCAGAATATCCCACAGGG	490	0.3875
1860	TCCAGATTACTTCCATTTCCGCCCAAGCTGTGTAGAGTATCTGGAGAACAGAAAACTGCCACTGAAGGCTAAAGGTCTCTGACCATGATTTTAACTGGTTAATCTGAGTACCCAATGTATGGTCAGAATATCCCACAGGG	730	0.4
1861	TCCAGATTACTTCCATTTCCGCCCAAGCTGGTCTTGAAACCTATAATGACATTTCAGTCAATGATAAACCGCATATATAATGGTAGTTCATAACATTATAATGGAGCCTACCCAATGTATGGTCAGAATATCCCACAGGG	344	0.3125
1862	TCCAGATTACTTCCATTTCCGCCCAAGCTGGTGATTACTCTCAGAAGGTGCACCTATGAAGAAGTTACACAGACAGAATTGTGCAGAAAGAGAAGCCGAATAACAACATACCCAATGTATGGTCAGAATATCCCACAGGG	518	0.4
1863	TCCAGATTACTTCCATTTCCGCCCAAGCTGGAGAAGGGACATACTGAGGCCCCAAACCCCAGACCAGGAGGCCAGAATTCAAAGAGAACTCAGTGACTTAGAGAGTTGGCCCCAATGTATGGTCAGAATATCCCACAGGG	694	0.525
1864	TCCAGATTACTTCCATTTCCGCCCAAGCTGATAAGTATATATATATGTTCATATATATATTCATGTCACTGTTTCATCAGGAAGGGGCTCATCTTTCCTCTCTTGGTCTTCCCAATGTATGGTCAGAATATCCCACAGGG	38	0.325
1865	TCCAGATTACTTCCATTTCCGCCCAAGCTGGGGGTAGCATCTGTTGTTCATCAGGAATTCGGGGAGATGGGAGATTTGTTCTCTTCCTGTAAGACTTGGGATCTGAAAAGCCCAATGTATGGTCAGAATATCCCACAGGG	630	0.4625
1866	TCCAGATTACTTCCATTTCCGCCCAAGCTGTAGTTATTTAATGATCTTTGGTGTGCTTAAGCCACAATTCTCCTGGTTTAGAATTATCACAAGGGAAGAAAGTGAAATGTCCCAATGTATGGTCAGAATATCCCACAGGG	258	0.3375
1867	TCCAGATTACTTCCATTTCCGCCCAAGCTGGAAGATGAAGCCAGAGACCAGGATGCTGCTTCAACATGCCGAAGAACACCAGAGACTTCCAGAAAACCACTAGGAATTCACCCAATGTATGGTCAGAATATCCCACAGGG	1176	0.475
1868	TCCAGATTACTTCCATTTCCGCCCAAGCTGCATCTATAAAATGGGGATAATAGCAAACTTGTCCTGGGTGCCATGCCCATAGTAGATAACTAATAAATATGAATTATTTACCCAATGTATGGTCAGAATATCCCACAGGG	36	0.325
1869	TCCAGATTACTTCCATTTCCGCCCAAGCTGTGCAGCTAAACATTCAGGAAGTCCTGAGGGGACAACTTCCAAAGTAGTCACCTGAAAGTCAAGTCCAACGTGGTTCAGATCCCAATGTATGGTCAGAATATCCCACAGGG	344	0.4625
1870	TCCAGATTACTTCCATTTCCGCCCAAGCTGATGGATAAAGCATTTCTGTGGTGATACTCCTCTACTAAATCATCTGTGGGATTTGGCAGAAAAGAGAGTTTAACAAAATCCCCAATGTATGGTCAGAATATCCCACAGGG	342	0.3625
1871	TCCAGATTACTTCCATTTCCGCCCAAGCTGTAGCAACTGCCTAACATGGGAAGCTCTCAGTAAATGATAGGTACTATTGTTGTTGTTAACAAAGTCAAGAGAAGATAGTACCCAATGTATGGTCAGAATATCCCACAGGG	394	0.3625
1872	TCCAGATTACTTCCATTTCCGCCCAAGCTGTACCAACCTGAAAGATTATCAGCACTGTGTTTGGGGCCAAAAGAAGGAAGAAATAGGAAAGGGTCTGCTTTTGAATAATACCCAATGTATGGTCAGAATATCCCACAGGG	419	0.3875
1873	TCCAGATTACTTCCATTTCCGCCCAAGCTGGTTGAGACTTCCTGAGCAGATAAATTAAAAGCAAGCTGTACAGGAGCATCATGACAAAAGCCATATGTTGAACTTCAGCACCCAATGTATGGTCAGAATATCCCACAGGG	664	0.4
1874	TCCAGATTACTTCCATTTCCGCCCAAGCTGTCTGTTTAAAGAACTTTAAAGTTCCAGAACTTTAAAGGCAGGATCTCTTTTAAACCTCACAACCATCTTACAAGGTAAATCCCAATGTATGGTCAGAATATCCCACAGGG	206	0.325
1875	TCCAGATTACTTCCATTTCCGCCCAAGCTGTGACAAGTGGCCATACTCAGTCGGCAGACACCAACTTTGCCGCCATCTTTCAGCATCCCCACTTTCCCCTTTCTCACACACCCAATGTATGGTCAGAATATCCCACAGGG	1708	0.525
1876	TCCAGATTACTTCCATTTCCGCCCAAGCTGCCCCTCCTACCGCACCACACTTTCCCGAGTGTACAGACCATACTCTCCTCCCTGTTGGAGCTATTTGAGACCACATCCGTCCCAATGTATGGTCAGAATATCCCACAGGG	2584	0.55
1877	TCCAGATTACTTCCATTTCCGCCCAAGCTGGGGAGAGTCTGTTGCCGGTAAACCACAGGCTGTAATAGATGAGAACTTCCAACAGACACGGTCCCTGGGACAAGACTCTTCCCAATGTATGGTCAGAATATCCCACAGGG	564	0.5125
1878	TCCAGATTACTTCCATTTCCGCCCAAGCTGTTCTACTGAAAAGCATCAGCTATATTCATTTAAATACTTAATCAGCCCTGACTGTGTACAAGGCAATGAGCTAAGTTCAGCCCAATGTATGGTCAGAATATCCCACAGGG	444	0.3625
1879	TCCAGATTACTTCCATTTCCGCCCAAGCTGGCAGGAAGCAGAGGTTGCAGTGAGGCCGAGATGGCGCCACCTCACTCCGGCCTGGGAGACAGTGCGAGACTCTGTTTCAACCCAATGTATGGTCAGAATATCCCACAGGG	907	0.6125
1880	TCCAGATTACTTCCATTTCCGCCCAAGCTGTACAGGTGTGAACCACTGCACTGGGTCATGTTGATGGTACTCTTTGATGTCGTTAAATTTATTCATATCTTCCTTAATGCCCCAATGTATGGTCAGAATATCCCACAGGG	624	0.3875
1881	TCCAGATTACTTCCATTTCCGCCCAAGCTGATGCTCCTTCCCCTCTGGGTCATCCCTTCATTTCACCTTATGTTTCCTTTGGCTTGATACTAGGTGCCTGCCAAGTGCTTCCCAATGTATGGTCAGAATATCCCACAGGG	2366	0.4875
1882	TCCAGATTACTTCCATTTCCGCCCAAGCTGAAGATGCCAATCTGCGACTGGTTTGAGCCTGGAAAATCTTGGAGTTCTGTGGGTCCAGAAGGAGTCCTCTTCTGTCCATTCCCAATGTATGGTCAGAATATCCCACAGGG	580	0.4875
1883	TCCAGATTACTTCCATTTCCGCCCAAGCTGACTCCACCATGAAATGGGAAAAGAAAGGAGTGAGGAGACTCGCTCATAGGACCACAGCACCTGGCAGAGTACAAGCCCAGCCCAATGTATGGTCAGAATATCCCACAGGG	278	0.525
1884	TCCAGATTACTTCCATTTCCGCCCAAGCTGAATGAGTCCCCGGAGAGGCTCACAGCTGGGACAGGAAAGCGGGCAGAGGCGGAAGTGGGGAGGGCTCAGGGCTTGACAACCCCAATGTATGGTCAGAATATCCCACAGGG	598	0.6375
1885	TCCAGATTACTTCCATTTCCGCCCAAGCTGCTGAGGTCTGGCAGAATCCCAGGCACCCAGCCGAGGCGAGGAGAAACTATGAAAGCCAGGAAGGCTCCCTGCTGGAAGGTCCCAATGTATGGTCAGAATATCCCACAGGG	668	0.6
1886	TCCAGATTACTTCCATTTCCGCCCAAGCTGAAGGAAGTTAATGACAAAGTGCAGTTAAATGTTATTTTGAGGAAGGTCTGGGGTATTTAATATCTTTGGATAAAAGCAAACCCAATGTATGGTCAGAATATCCCACAGGG	140	0.3125
1887	TCCAGATTACTTCCATTTCCGCCCAAGCTGGAGTATTGTGTAAACATTTTGTGATACAAGAATAAACATACACATTTTAAAATCTGTGCTTACCAAGGCAGAATGGTTCTCCCAATGTATGGTCAGAATATCCCACAGGG	68	0.3125
1888	TCCAGATTACTTCCATTTCCGCCCAAGCTGAACAGGGGCCAGAGCGCATAGGAAGGGCTGACCTTGAGGCTACTGTGAGGACTGTGGATTTTACTCTGATGTGAAGATGCCCCAATGTATGGTCAGAATATCCCACAGGG	1264	0.525
1889	TCCAGATTACTTCCATTTCCGCCCAAGCTGAAAGGAAGAAACCTAAGACTCAGCTTCCCTCTTTTCCTGATGGTCTTTGGCAAGTCTTCCCTGAACTGGGCCCCAGCCAGCCCAATGTATGGTCAGAATATCCCACAGGG	594	0.5125
1890	TCCAGATTACTTCCATTTCCGCCCAAGCTGGTTATAAACTCAATCTCGTATATTTATCCGTGTAGTTACCGTTTCCAGCGTTCTTTCTTCCTTTGTTTAAAGCCGTTTCCCCCAATGTATGGTCAGAATATCCCACAGGG	698	0.375
1891	TCCAGATTACTTCCATTTCCGCCCAAGCTGTGGTTGAGACTGGGAGCTGGAGAGTGAGCTGGAGGAAGGTAAGGGACTAAGAAAATCCAGGAGTGGAGACATAAGGTTTCCCCAATGTATGGTCAGAATATCCCACAGGG	1328	0.5
1892	TCCAGATTACTTCCATTTCCGCCCAAGCTGCCAGAAGGAAGGAGGCCTGCAGAGAGCATGTGCATCACTGAAAGCTGCAGGAAAGTTTAGCGAGCTAGAAGGAAGGGCAGCCCAATGTATGGTCAGAATATCCCACAGGG	628	0.5375
1893	TCCAGATTACTTCCATTTCCGCCCAAGCTGAAAAGATATTCCTAGACCTCGTTATAGACCTATGGAAGAACATTAATTAATGAAAGTGAGGCACAAGGATCTGTATGCTACCCAATGTATGGTCAGAATATCCCACAGGG	150	0.35
1894	TCCAGATTACTTCCATTTCCGCCCAAGCTGGATTGGCAGCCTTTGGTGTTGAGGAAACAAAGGACCCATAGAGGAAATGGCTGGTCAACACCACAGGATATGCCCTGAGACCCAATGTATGGTCAGAATATCCCACAGGG	432	0.5
1896	TCCAGATTACTTCCATTTCCGCCCAAGCTGAATATTATCTTAGGCCTGAGAGCCAATTTTGTCTTGTTGAAAGATCTAATGAGTTTCCTCTCTAGGAGATGGGCAGTCTACCCAATGTATGGTCAGAATATCCCACAGGG	634	0.3875
1897	TCCAGATTACTTCCATTTCCGCCCAAGCTGTTCTCTTCATCTCTTGTCTTTTCTCAAGGGCTGTTCCTTCTCAGTCTTTGATATGTTGTTCACCTTGTTCCTACCTATCTCCCAATGTATGGTCAGAATATCCCACAGGG	1002	0.4
1899	TCCAGATTACTTCCATTTCCGCCCAAGCTGAATCTATGGTTGCAGATGCCATGGATATGGAGGCCTGACTGTATACATATACAAAGTATCCTTGAGGACAAGATCTGCTTCCCAATGTATGGTCAGAATATCCCACAGGG	398	0.4125
1900	TCCAGATTACTTCCATTTCCGCCCAAGCTGGGAAACTTACAATCATGGCGGAAGGCAAAGGGGAAGCAAAGCACCAACTCCGCAAGGCAGCAGGGAGAAATGGCGAGCAACCCAATGTATGGTCAGAATATCCCACAGGG	1032	0.5375
1901	TCCAGATTACTTCCATTTCCGCCCAAGCTGCTGGCAAGTCCAAAATCTGCAGGGTAAGTCAGCAGCCTGAGAATTCAGGTAAGAGTTATGTTGTAGGCTTGACTCTAAATCCCAATGTATGGTCAGAATATCCCACAGGG	530	0.4375
1902	TCCAGATTACTTCCATTTCCGCCCAAGCTGTATGCCCTTGTGTAATCCATGCTTACCTCACTCTTTCCTCAACTCCAGTCATTCACTGATATTCTTTCTGTCACCTTAAACCCAATGTATGGTCAGAATATCCCACAGGG	1372	0.4
1903	TCCAGATTACTTCCATTTCCGCCCAAGCTGTGATAGATCGTGTGTATTTTCTGGCAAGAAATTCCAAAGGCAGAGAGTCCAGTGAGCTTAGCTAACTGCCCCTGCCCCACCCCAATGTATGGTCAGAATATCCCACAGGG	494	0.4875
1905	TCCAGATTACTTCCATTTCCGCCCAAGCTGAGCAGAACCAAGTCTTGCGTGTGGTGTCCCGCCAGCCCATGTCTCTGAAGACAGGGGAGGCAGCGTGGGCTTTGTCAGGCCCCAATGTATGGTCAGAATATCCCACAGGG	1092	0.6125
1906	TCCAGATTACTTCCATTTCCGCCCAAGCTGGGAAAAGAAGTAGGGGAAGAAATGCATATCTGATCAGACCGGGGAGGGAGGGCAACATTCCGCTTGGGAGGCGCGTGGAGCCCAATGTATGGTCAGAATATCCCACAGGG	540	0.5625
1908	TCCAGATTACTTCCATTTCCGCCCAAGCTGCCTCAGACTGTTCTCAGTCACTGCTCTCCCACAGCTGATTACAGACATTGCCTGTGCTTCCTACCCCAGCAGCTGTCTAGCCCAATGTATGGTCAGAATATCCCACAGGG	1544	0.5375
1909	TCCAGATTACTTCCATTTCCGCCCAAGCTGACCCTCCCTTCCCCAGACTCCCTCCCAGCTAGATGCTGTCTGTTAGGAACTTTTACCAGGAGCTAGGACAGAAAGGACATCCCAATGTATGGTCAGAATATCCCACAGGG	940	0.525
1910	TCCAGATTACTTCCATTTCCGCCCAAGCTGAAATTATCCGCAAAATGGAAGAAATACTAGAGGTCTGTGAAGATGTTTCTTCTCTTTCAGTCTGTTGTGGTGGTTTGTAGCCCAATGTATGGTCAGAATATCCCACAGGG	1155	0.375
1911	TCCAGATTACTTCCATTTCCGCCCAAGCTGGATGGGGAAAATGGAAATATTTTAGAGATACTAGGAATGTATATTCAATAGGATCTGGTAATGGATTGGGACTGGGTCAGCCCAATGTATGGTCAGAATATCCCACAGGG	418	0.375
1912	TCCAGATTACTTCCATTTCCGCCCAAGCTGCAGGGCCAGTTAACCACACAGGACGCGTGTGAAGGAAGCATAGGCCTGCCCCTGTCATCCCTCCATCTTCCCACATCCTCCCCAATGTATGGTCAGAATATCCCACAGGG	1824	0.5875
1913	TCCAGATTACTTCCATTTCCGCCCAAGCTGTGCTGTCACCCCAGCCACCTCTGCCACCAGCCTGCCAGGCAAAACTGTCCCTGGATTTCCTGCCCAGTAGGCCCTTGAAACCCAATGTATGGTCAGAATATCCCACAGGG	1398	0.6
1914	TCCAGATTACTTCCATTTCCGCCCAAGCTGAGGAAGCTTTCAGAACAACAAGAGTGGCTAGAAAAGGCCCCGGATGGGAGGAGACGAACAGCCCAGCCCCACGGTCTTTCCCCAATGTATGGTCAGAATATCCCACAGGG	996	0.5625
1915	TCCAGATTACTTCCATTTCCGCCCAAGCTGCTTCTGCACACCTGCCTCATTGCATGATGGGTCCAGATGCATGTCTTGGGTCCAGATGCATGTCTTGAGGACAGTGTCAACCCAATGTATGGTCAGAATATCCCACAGGG	980	0.5125
1916	TCCAGATTACTTCCATTTCCGCCCAAGCTGTTTTGGGCTGACCCCGGGCGCCCAGGACAGCGCTGTCCTCCGTGGTTCTGTCCCTGGTGACAGCGACTCCCGCTAGCTAGCCCAATGTATGGTCAGAATATCCCACAGGG	1018	0.6625
1917	TCCAGATTACTTCCATTTCCGCCCAAGCTGTCCACACAAGGAGAACCCGTCCGGGCGCATGAGGCTTGCGGGTACAGAGTGTGTCTTCCCAAGGAAGGCAGGCTACCTACCCCAATGTATGGTCAGAATATCCCACAGGG	864	0.6
1918	TCCAGATTACTTCCATTTCCGCCCAAGCTGAAGCAGTCTAACTGCAAAGCTGGACTCAAAGCTGCTGTGGCGTGACGAACAGATTCAAACTCATGTACATAGTAAAACTCCCCAATGTATGGTCAGAATATCCCACAGGG	1014	0.4375
1919	TCCAGATTACTTCCATTTCCGCCCAAGCTGCAGTCTTAGAGCCTATTTTGTGAGGGCAACATAGCTCCCATAGAAGTCCATTTTCTCACATTCACAATCAAGATGAAGCACCCAATGTATGGTCAGAATATCCCACAGGG	762	0.4125
1920	TCCAGATTACTTCCATTTCCGCCCAAGCTGTTAGAGGGACCTGTGGTCAAATAGCTTGATAAGGGAGGGTGCTAGCATTCAAAGACATGTTAACTCCCAAGTACACATTCCCCAATGTATGGTCAGAATATCCCACAGGG	276	0.4375
1921	TCCAGATTACTTCCATTTCCGCCCAAGCTGCCCCTGAGAAACCGGGGCACTGGCTGACCTGTGGCTCCAGGCCCCACAGGCTCACAGGCCCCACAGGCTCCAGTCCCCACCCCAATGTATGGTCAGAATATCCCACAGGG	1052	0.7
1922	TCCAGATTACTTCCATTTCCGCCCAAGCTGGGACCCCAAAGGCTGTCTGTGGTGGCCAAATTCATTCCAGGGCTTGGCTGAATAGCAAAGCAAATAAACTCTAATTGCTGCCCAATGTATGGTCAGAATATCCCACAGGG	644	0.475
1924	TCCAGATTACTTCCATTTCCGCCCAAGCTGTCAGAGCTGGGCATAGAGCCCTGTTTCCTGACCCCTCCGCCAGCCTCTGGTCCTCAGAGAGCCACATGACAAATGTCTTTCCCAATGTATGGTCAGAATATCCCACAGGG	708	0.5625
1925	TCCAGATTACTTCCATTTCCGCCCAAGCTGCACGTGGCATTCTCCCCATGTCCAGATTTCCCACTTACTAGGACATCGGTCATATTGGATAAAGGCTCATTCTAATGACCCCCAATGTATGGTCAGAATATCCCACAGGG	1066	0.4625
1927	TCCAGATTACTTCCATTTCCGCCCAAGCTGCACACACACACACACACACACACACACACACACACACGCACGGCTTCCTATAACTTCTTCCTGCTGGACAGAGACTCAGCCCCAATGTATGGTCAGAATATCCCACAGGG	13334	0.525
1928	TCCAGATTACTTCCATTTCCGCCCAAGCTGGGAGTCAAATAAGGGGCTGGTTTTCCCAGGAGCAGAATTCTGGGAAAGGAGCAGCACTGTGTGGCCTGAGTCTTTAGGGCCCCAATGTATGGTCAGAATATCCCACAGGG	398	0.5375
1929	TCCAGATTACTTCCATTTCCGCCCAAGCTGCCTCCGGCCAGCCAGCCCTTCAGGGTGTCTCGGGGACTCCCCGAGATCTGGGGCCTGGTTGGGAGGGTTGGGTTTGGAGGCCCAATGTATGGTCAGAATATCCCACAGGG	484	0.6875
1930	TCCAGATTACTTCCATTTCCGCCCAAGCTGAACCTGCTTGTTGGCCCATTGGTAGGAGCTGGGGATTAGAAGATATTTTATGGACTTTGCATTGGCCTGACATTTATCTGCCCAATGTATGGTCAGAATATCCCACAGGG	896	0.4375
1931	TCCAGATTACTTCCATTTCCGCCCAAGCTGTGGCTATAGATTGGGCAGAAAATGAGTGAACTTTTGCTTCTTTCTTCCCATAACTTTCATTGCTTGTTTTCATTGCCCTACCCAATGTATGGTCAGAATATCCCACAGGG	810	0.375
1932	TCCAGATTACTTCCATTTCCGCCCAAGCTGGTAGGGGCCCATTAGGGCTGGAGGTATCCTTGGCAGGCAGACAGGCTGACCCCTGCTTTTACTTTCACTTCCATACCAGTCCCAATGTATGGTCAGAATATCCCACAGGG	550	0.55
1933	TCCAGATTACTTCCATTTCCGCCCAAGCTGGCTGTCCTGGGTCCTCCAGCTCCCAACTGGAAGAGCTACACGGAAGGTGATGGAGGAAGCCTTTCTGGACCCCACCCAATCCCAATGTATGGTCAGAATATCCCACAGGG	874	0.5875
1934	TCCAGATTACTTCCATTTCCGCCCAAGCTGGGGCCAAGAGCAGGTCAGAGGTTTCCAGGAATAAGGAATGGTCGGAATATTTAAATACACAGGGATAGCATGAAGACATACCCAATGTATGGTCAGAATATCCCACAGGG	524	0.4375
1935	TCCAGATTACTTCCATTTCCGCCCAAGCTGGATCATATTTATAATACAGGGCATTCCAAAAGTCCCAGTATAGTTTTAAGCTTTAATAACTTCAGAAATATAAATGCTTTCCCAATGTATGGTCAGAATATCCCACAGGG	12	0.275
1936	TCCAGATTACTTCCATTTCCGCCCAAGCTGACACAAGGTCTGGTTCTCATGCATGCAGTCATGTTGAGCAACTACTCTGTGCCAGGCACCATTCTATAGCAGTATAGCAGCCCAATGTATGGTCAGAATATCCCACAGGG	826	0.475
1937	TCCAGATTACTTCCATTTCCGCCCAAGCTGGAGCCCCAGGCAGCCGAGTGAGGTTTTGGGTTACCTCTCCTGATCCCATCACTCCCAGCACACTCCTGGCATGCATGCAGCCCAATGTATGGTCAGAATATCCCACAGGG	934	0.6
1938	TCCAGATTACTTCCATTTCCGCCCAAGCTGAGCCCTGAAGGGTGAGACAAGAGGGAGCTTCAGAATAGCACTTGACCACAACGCAAGAGGCAGATCCTGTCCCAGGGCTGCCCAATGTATGGTCAGAATATCCCACAGGG	330	0.5625
1939	TCCAGATTACTTCCATTTCCGCCCAAGCTGTACCTTTCCCTTTTCACAGACTAGCTCAAATATATGCAATCGCAGCAGAGTTTGGGGCCAGGGGTTGAGATAAAGGCTGACCCAATGTATGGTCAGAATATCCCACAGGG	1019	0.4625
1940	TCCAGATTACTTCCATTTCCGCCCAAGCTGCTGATGCTGCGGGGCTCACTGCAGTGTTGCCTAGCCTCAGATGGAGCCATTAGTTCTTCCTGCACACCTGTCCCCGGGTACCCAATGTATGGTCAGAATATCCCACAGGG	482	0.5875
1941	TCCAGATTACTTCCATTTCCGCCCAAGCTGCATTATCTTCAGGGAACAATAATATGAATGATGGCTGATCTATCACCTGAAACTGTGGAAGACAGAAGACAATAGAATGGCCCAATGTATGGTCAGAATATCCCACAGGG	550	0.375
1942	TCCAGATTACTTCCATTTCCGCCCAAGCTGCCTTTCTATAGACAGTTAGAGATTAGATTTGGATGCCTGTCAGTTGGAGTTGCAGAACGGGGAACTAGAAAATTTGATGGCCCAATGTATGGTCAGAATATCCCACAGGG	370	0.4125
1943	TCCAGATTACTTCCATTTCCGCCCAAGCTGATGCACAGGCAAGGCAGGCCTGGTAAGGCAAAGGCTGAAGAGGCAGCATCCCAGCTCTTGCAGGGGAGCCCAGCCTGCAGCCCAATGTATGGTCAGAATATCCCACAGGG	1216	0.625
1944	TCCAGATTACTTCCATTTCCGCCCAAGCTGGTGAAGTTTTGTTCCTGTTGTCGTGTTGTTAGCTAGTTGCCTCCTAGTCTCAATTGTATAGTTGCTTTATGAAGAACATACCCAATGTATGGTCAGAATATCCCACAGGG	492	0.375
1945	TCCAGATTACTTCCATTTCCGCCCAAGCTGTGTCCATCCAGTGGATTCCAAGATCTCATACACCAAGATCTCATACAGTTCTCTGATCTTTAGTTTCATCTATCAGATGCCCCAATGTATGGTCAGAATATCCCACAGGG	622	0.4
1946	TCCAGATTACTTCCATTTCCGCCCAAGCTGTACATGAGATACCTTGTGTAGTGAAATCCATACAGACAGCAGGTAGAATGGTGGTTACAGGGTCTGGGGAGAGGGAGGAACCCAATGTATGGTCAGAATATCCCACAGGG	170	0.475
1947	TCCAGATTACTTCCATTTCCGCCCAAGCTGCAATTACCTGGAGAAATTAAAGAAGATCTGATAAATGAAAATTTATCATGTGTTAAGGACTGGAAGACTCACTATAGTTACCCAATGTATGGTCAGAATATCCCACAGGG	NaN	0.3
1948	TCCAGATTACTTCCATTTCCGCCCAAGCTGCCTGCAAAAGAAAGAAGCATGTCAACAAGAAAGCCAATAGCAGGCAATGCTCACACATGCAGGAAGGTGGAAAATCTTTACCCAATGTATGGTCAGAATATCCCACAGGG	1440	0.425
1949	TCCAGATTACTTCCATTTCCGCCCAAGCTGCAACTCCAGAGTACCTTCCGCAGAACACCAGCCCCATGGATGTCAACAGGTATTATGAGAAGGCTCTGTGGGCGAATGAGCCCAATGTATGGTCAGAATATCCCACAGGG	734	0.525
1950	TCCAGATTACTTCCATTTCCGCCCAAGCTGGGGAAACTAGAGTGCCTGCCTGGCAGGTCACAGGCTATAGCGAGGATTGAGGGTGCTGTCCCGCTGCCCCTTTCCTATCACCCAATGTATGGTCAGAATATCCCACAGGG	410	0.5875
1951	TCCAGATTACTTCCATTTCCGCCCAAGCTGGGAGACTGGATGATTTCTTACTACGTCACTTCCATTTCTACGATTCATGAGCCGAAAACCAACCCAGATCCATCCAAGTGCCCAATGTATGGTCAGAATATCCCACAGGG	1730	0.45
1952	TCCAGATTACTTCCATTTCCGCCCAAGCTGTCTGCACCCCTAGCTGGTGGGACAACAGTCCTGTAAACAGGGAGTGAAATCAGTGTCAGAAGGGAAAAGCCTCCTCTGTGCCCAATGTATGGTCAGAATATCCCACAGGG	672	0.525
1953	TCCAGATTACTTCCATTTCCGCCCAAGCTGAACTGCTTCATGGTATATGTCTCTAAACCTTTCATTCAGCGCTGAACAGTTCTGTAATTCTGTTCCCTTTAAAGTAAATGCCCAATGTATGGTCAGAATATCCCACAGGG	574	0.3625
1954	TCCAGATTACTTCCATTTCCGCCCAAGCTGAGGTCCAGCCCTGTGGCATGAGTAAGGCGCTAGAATCTCTTAGCCTCTGATTCCTCATTGGTTAGGCAGGATTCATCATCCCCAATGTATGGTCAGAATATCCCACAGGG	786	0.5
1955	TCCAGATTACTTCCATTTCCGCCCAAGCTGACAAAGTGAAAACCAAGCCATAGACTGGAAGATAATATTTGCAATGAATACAATATGCAAAGCGATATCTCTAATTAATACCCAATGTATGGTCAGAATATCCCACAGGG	566	0.3
1956	TCCAGATTACTTCCATTTCCGCCCAAGCTGGAACTGCTCAGAGATGGAATCCAGAAATTTAAATGCCATGAGGGATTTTGATTCGTATATACTCTGAGACATTCTTTGAGCCCAATGTATGGTCAGAATATCCCACAGGG	248	0.375
1957	TCCAGATTACTTCCATTTCCGCCCAAGCTGAACCAGTTATTCACATGGGTATATGAAGTACCCACTATATCCTCCTGACAGCCTTGTTAATTACATTTATACTTCTGTGGCCCAATGTATGGTCAGAATATCCCACAGGG	401	0.375
1958	TCCAGATTACTTCCATTTCCGCCCAAGCTGCCCTTGGGCAAAATTCCAAACTTCTCGGCCTCTTATAAAGAATTGGATTAAGTGATCCCCAAGGTCCCTTACAGGTCCAACCCAATGTATGGTCAGAATATCCCACAGGG	392	0.45
1959	TCCAGATTACTTCCATTTCCGCCCAAGCTGTTGATTGACCTATCTTTAAGTTCACTGTTTCTTTCCTCTGTTACATACAGTCTGCTTAAAAGCCATCAAAGAAATTCTGTCCCAATGTATGGTCAGAATATCCCACAGGG	44	0.3375
1960	TCCAGATTACTTCCATTTCCGCCCAAGCTGATCCCAGAAGCTGATAAATTGATTCTAAAATTTATATGTAAATGCAAGGAACCCAGAAGAGCCAAAATAGTCTTGAAAAGCCCAATGTATGGTCAGAATATCCCACAGGG	NaN	0.325
1961	TCCAGATTACTTCCATTTCCGCCCAAGCTGGTTCCATGGAATCTTGAAATTTAGGCAGGGCAAGCTCACAGAGGATATGGAACTGAGGTCAGATCAGGCAGGAGACCCTGCCCAATGTATGGTCAGAATATCCCACAGGG	210	0.5
1962	TCCAGATTACTTCCATTTCCGCCCAAGCTGTGGCCACTATGCTCAGGATGAGTTGGGCAGGATTAGCAGGTGAGAGGGAGGGAGCCAAAAGTTATCCCAAGAATTATGTCCCCAATGTATGGTCAGAATATCCCACAGGG	940	0.5
1963	TCCAGATTACTTCCATTTCCGCCCAAGCTGCGGCCTTGACTTCAGGGTTGGGGTGGTGACAGGAGCTGTGTGCCCACAGCATGTGAAGAGTTTCAGGTGAGGAGTGATCCCCCAATGTATGGTCAGAATATCCCACAGGG	1558	0.575
1964	TCCAGATTACTTCCATTTCCGCCCAAGCTGCAGCTTCCCTTACAGAAAGGGAATTCTGTTTGCACTTTCTTCCCTTCCTTTCTTGAGCCCCAACCCCATTAGGCTTTTATCCCAATGTATGGTCAGAATATCCCACAGGG	2284	0.45
1965	TCCAGATTACTTCCATTTCCGCCCAAGCTGCCTAACCGTTTTGACTTCTCCAGCGAGTGAGTCTTTGTCCATCCTATCCCCAGCCCATTCCAGCTTCCTCTCCTTTCCCCCCCAATGTATGGTCAGAATATCCCACAGGG	6504	0.5375
1966	TCCAGATTACTTCCATTTCCGCCCAAGCTGGCCAGCTCCTACCACTCTGAGTGAAAAGGGCCAGACCCGAAGGCCATGAAACCATTTGCCCTGAGCCCAGAAGGGGATGTCCCAATGTATGGTCAGAATATCCCACAGGG	1038	0.575
1967	TCCAGATTACTTCCATTTCCGCCCAAGCTGTAGGGAAAGAAATCTCTCTAAAGCACACTACAAACAACTCCGACAGTCCCAAGTCCCACAAGAGCAGAGGCTGCATCTGGCCCAATGTATGGTCAGAATATCCCACAGGG	636	0.4875
1968	TCCAGATTACTTCCATTTCCGCCCAAGCTGTTTCACCTGCAACCTTAACTTCCTCTTGTCATGTAACCTACCATATTCAGTTTCTGAGAATTAGGATGTGCACAACTTTGCCCAATGTATGGTCAGAATATCCCACAGGG	792	0.3875
1969	TCCAGATTACTTCCATTTCCGCCCAAGCTGTTTCTTTGTTTCTCACCCAAATGCCAAGTGTAAAACTTAATACTGCTACAATGATATGTCTTTGCTGGTTGTGTAAAGTGCCCAATGTATGGTCAGAATATCCCACAGGG	256	0.35
1970	TCCAGATTACTTCCATTTCCGCCCAAGCTGCATGGACAAAGACACCAGCTCTTGTGCAGAGCTGAGCTGACGATAGGCACATCAGCTGGGGCTGGCTAGATCCCTGTGAGCCCAATGTATGGTCAGAATATCCCACAGGG	1298	0.5625
1971	TCCAGATTACTTCCATTTCCGCCCAAGCTGTGCGTCAAAAGCTGTCTCCCCTTGAGGGAGTGTCAGCCAGCGCTGTAGGAGGGGTCATACCACAGGGAACCCTCCAGAACCCCAATGTATGGTCAGAATATCCCACAGGG	344	0.5875
1972	TCCAGATTACTTCCATTTCCGCCCAAGCTGGCTGTGACCAGCCATCATCAATTAAAGACTCTGCTAGAACCTTCCAGATAGGTAAACTTACAGTAAACCTTTATAAGCCCCCCAATGTATGGTCAGAATATCCCACAGGG	610	0.4125
1973	TCCAGATTACTTCCATTTCCGCCCAAGCTGCTCTGCAACCACAGAATGAAGCCTATGAGTCGTGGAGTGCATTTCCCAGGGTGCCCCACAGACCACCTTCATCAGAAGCACCCAATGTATGGTCAGAATATCCCACAGGG	746	0.5375
1974	TCCAGATTACTTCCATTTCCGCCCAAGCTGGAGTCTGGGTAGATTGAGGCGAGTGTCCTGATATCCTAAAGACAGGCAATAACAAATTCTGGTAAGGAGTGAAGAAAAGGCCCAATGTATGGTCAGAATATCCCACAGGG	370	0.4375
1975	TCCAGATTACTTCCATTTCCGCCCAAGCTGAAAGATAGAAGTAAGATCATGTACTGCTGATACAAGAGGGCAGGCAGAGAGGCAAGAGAGAACCAGAGTCTATACATGAACCCAATGTATGGTCAGAATATCCCACAGGG	378	0.425
1976	TCCAGATTACTTCCATTTCCGCCCAAGCTGACTCTTAAGTAATTTGCTTCTATCTTCAGCCCCATAAGGCCCAGAGAAGTTCAGTAACTTGTTCAAGATCACCAGAAAGTCCCAATGTATGGTCAGAATATCCCACAGGG	892	0.4
1977	TCCAGATTACTTCCATTTCCGCCCAAGCTGTTACATAATTGTAGACCTGAAAAGGATCTTAGCAGTCTTCTGATCGATTCATTGATAAAGAAACTAGTCCTAAGAGCTAACCCAATGTATGGTCAGAATATCCCACAGGG	176	0.3375
1978	TCCAGATTACTTCCATTTCCGCCCAAGCTGTCAGTAAATGTGCTTTGGCTTTTGTGTAATCTGCTTATGACTATTTTATTATTTCCTGCCACTGAATCAGTGAGACTTTACCCAATGTATGGTCAGAATATCCCACAGGG	308	0.3375
1980	TCCAGATTACTTCCATTTCCGCCCAAGCTGTAAATTGCCATTCTGCTAAAAGGGTTGTTCTTGGTGAGAGGGAAACGTGCTTTGGAGTTCTGTCAGCTGTGCCCCTGTCACCCAATGTATGGTCAGAATATCCCACAGGG	1098	0.475
1981	TCCAGATTACTTCCATTTCCGCCCAAGCTGGAGGAGGGACAGAAACAGAAAGTCCCAAAGCATAGGGATTTCTTGCCTTGGTTTAAGGGTGGTACTGACGGGAAAATGGTCCCAATGTATGGTCAGAATATCCCACAGGG	580	0.475
1982	TCCAGATTACTTCCATTTCCGCCCAAGCTGTGCAAGCCATATGCAACTACTCAACTCAGCCACTGTATCACGAAAACAGCCATAATTATGTAATGTGTAATGAATGGGCACCCAATGTATGGTCAGAATATCCCACAGGG	412	0.4
1983	TCCAGATTACTTCCATTTCCGCCCAAGCTGCAGGCTTCCTGAGTTCCAGACTTTGTACTGGTTGCCTGACGTTGAGGTGGGTTCTGTTAAAATGGGGTCGTATCATAGAACCCAATGTATGGTCAGAATATCCCACAGGG	571	0.475
1984	TCCAGATTACTTCCATTTCCGCCCAAGCTGGCCACAAGCCGAGAAATGGCTGGAGCCCCTAGAAGCTGGAAGAGGCAAGGGATGATTCTCTTTTAGAGCTGCCAGAGGGACCCAATGTATGGTCAGAATATCCCACAGGG	650	0.55
1985	TCCAGATTACTTCCATTTCCGCCCAAGCTGTTAGTTATTCAGGACTAACAAGTTTTCCTCCCAATCTGTTGTAGTGAAATTTCCTCCTAACATAGTCAATATCCATGTGACCCAATGTATGGTCAGAATATCCCACAGGG	282	0.35
1986	TCCAGATTACTTCCATTTCCGCCCAAGCTGAGACACCTAATTATAAGGCTTTCCTAACGGGTGGTAAAATTAGACCATAAAATTACATTTGCACACAAATTACCTTTGAACCCAATGTATGGTCAGAATATCCCACAGGG	362	0.325
1987	TCCAGATTACTTCCATTTCCGCCCAAGCTGGCTGAGTTTCAGTTTGAGAAGATGAGAAAAGTTCTGGAGATGTACATTAAGTACAGTATGAATATACTTAATGCCACTGGCCCAATGTATGGTCAGAATATCCCACAGGG	134	0.3625
1988	TCCAGATTACTTCCATTTCCGCCCAAGCTGTAGATGTGCCAGGAGCTGGTTAGCTCAGTTATTAGGTAACCGGTGCAATTAGGCCACTTTCATATCAACTAGGTAACTTTCCCAATGTATGGTCAGAATATCCCACAGGG	774	0.425
1989	TCCAGATTACTTCCATTTCCGCCCAAGCTGAGGGTTGCAATTATGGCTGTTATTCTTATGGTCACATGATGCTGTGGCTCAGATGCTGGGTCCATTTGTGGTCCCATTTACCCAATGTATGGTCAGAATATCCCACAGGG	702	0.45
1990	TCCAGATTACTTCCATTTCCGCCCAAGCTGTACTATGATTGTTTACTTTCATGCTGAAATTGTCCCAGATTTGGTCATTGGAGACTCTTTATGCTGGCTTCTGTGTTCTTCCCAATGTATGGTCAGAATATCCCACAGGG	284	0.375
1991	TCCAGATTACTTCCATTTCCGCCCAAGCTGGGCTATCTCCTTCTCATCCTTCTTTGTGACCAGGGCCAGTAAAATTATCTGTCTTCAGGAAATGCCTTGGCTTGCTGGGACCCAATGTATGGTCAGAATATCCCACAGGG	440	0.475
1992	TCCAGATTACTTCCATTTCCGCCCAAGCTGCCCAGAGAAGAGTTGCAGTTTGAGTCCATAGGCAATTTGCTGGCAGAATTGCCTATTTTAAATATATAACCTACCCTGCACCCAATGTATGGTCAGAATATCCCACAGGG	132	0.4125
1994	TCCAGATTACTTCCATTTCCGCCCAAGCTGAATAGCAGGAGTTCTTTAATTAGAACTTTAGGGAGGCAGAGAAACAACTTGTTGGAAGTGACTAAATGCATTAGTTGTGACCCAATGTATGGTCAGAATATCCCACAGGG	276	0.3625
1995	TCCAGATTACTTCCATTTCCGCCCAAGCTGTTAATACTCGAACATTTATTTATATTTAGGTATATGACAAGAGATCAATATGAACCTCCAAAGTGGGTAAGGGATAAGCACCCAATGTATGGTCAGAATATCCCACAGGG	202	0.3125
1996	TCCAGATTACTTCCATTTCCGCCCAAGCTGCTTCAACTGGGACACATTCCCCATTAGAGACCATTCAAATTCCATACTTGTTTGTTAGCAACCTCCTATGCCATCTATAACCCAATGTATGGTCAGAATATCCCACAGGG	496	0.4
1997	TCCAGATTACTTCCATTTCCGCCCAAGCTGATTGTCCCTGAATTTACGTGGACTTAGCCCTCAGTCTATATAATTTCCTTCCTAATCTTCAGCATAAATCCATACCTCATCCCAATGTATGGTCAGAATATCCCACAGGG	522	0.375
1998	TCCAGATTACTTCCATTTCCGCCCAAGCTGGCTGTAAACCTTGGTTTAACCTGCTATCCAAATTGTGAGCGAAAGGCATTGCCTGAGTTAAAATTTTATTTAATGCTTTCCCCAATGTATGGTCAGAATATCCCACAGGG	340	0.3625
1999	TCCAGATTACTTCCATTTCCGCCCAAGCTGATGATGAGTTGATGATATAAGGATTAATGTACAAGGCAGTGAGCAATTATTATTGTCTGTGATTGTGAGGTGATCACATCCCCAATGTATGGTCAGAATATCCCACAGGG	64	0.35
2000	TCCAGATTACTTCCATTTCCGCCCAAGCTGCCACCTCTTTAAGTTTATGTGAGTCCTGATGTGCTACATGGGTCTCCTGCAGGCAGCAGATATTTGGTTGGTGAGTTCTTCCCAATGTATGGTCAGAATATCCCACAGGG	992	0.4625
2001	TCCAGATTACTTCCATTTCCGCCCAAGCTGTTTTCCTGGTTGTCTGGTTTACATGACAACAAAAGCATCTAAGAAATTCAGCTTGTCTAAGATGCCAATCCAAAGTGTCACCCAATGTATGGTCAGAATATCCCACAGGG	587	0.375
2002	TCCAGATTACTTCCATTTCCGCCCAAGCTGCATCCCCACTTTCCTCCATTCCCTCTACTACCCTTCCCAGACCCTAGTAAACATCTTTATACTCTCTAGGTCCATGAGTTCCCAATGTATGGTCAGAATATCCCACAGGG	1182	0.4625
2005	TCCAGATTACTTCCATTTCCGCCCAAGCTGCACGGTAAAGAAGCGAAGATACACTATACATTTAAAACCTATATCTAAGAAACCCTACGAGTGATTACTGGCACATGGAACCCAATGTATGGTCAGAATATCCCACAGGG	NaN	0.375
2006	TCCAGATTACTTCCATTTCCGCCCAAGCTGTAACCACAACTGATCTTTCTGAAGCAAATCTAGTGACTTACGACAATCACAACTAAGTCAATGGAGCACTGATAATTCTTCCCAATGTATGGTCAGAATATCCCACAGGG	1162	0.3625
2007	TCCAGATTACTTCCATTTCCGCCCAAGCTGACTGTTATTATTCCTTAGGGCACTTTATAATAAACCTTCTCAATGGAAATCTCCATCTCAGAATCTATTTCTTGAAGACCCCCAATGTATGGTCAGAATATCCCACAGGG	264	0.3375
2008	TCCAGATTACTTCCATTTCCGCCCAAGCTGAATAAACTATGTCACAAGGAAATCGAAGAACACCTAATGTTTACAGACTGGTAGACTCAATTTTATCAAGATGGGCAATGCCCAATGTATGGTCAGAATATCCCACAGGG	392	0.35
2009	TCCAGATTACTTCCATTTCCGCCCAAGCTGTTCTAACAAAAGTGCAGAAATCAATTATTAAGATTAAATCGGGCCAAATGAAAAGAGAGATCACAGGTGAAGAAATAACACCCAATGTATGGTCAGAATATCCCACAGGG	214	0.3125
2011	TCCAGATTACTTCCATTTCCGCCCAAGCTGGGAAGCTACCAGGGATATGGAAGAGAAGATATGTTTCTCTCAAGAAGAATAAAGGATGGAAATCAGAAAGTCTAACAAAACCCAATGTATGGTCAGAATATCCCACAGGG	188	0.3625
2012	TCCAGATTACTTCCATTTCCGCCCAAGCTGCACTTCTCCTATTGATTGGTGATGGGTAGGACACTTCTACCTGAATCTGGGCTGACCTTAGAGACTTGTTCATAACTTATCCCAATGTATGGTCAGAATATCCCACAGGG	626	0.425
2013	TCCAGATTACTTCCATTTCCGCCCAAGCTGAATTATGCTCAAGACCCTGAGACTATGCTATAAACAAGGGAATGGGGAAGAGCAGCAGGTTGTGAGAGAAATTTGAAATCCCCAATGTATGGTCAGAATATCCCACAGGG	336	0.4125
2014	TCCAGATTACTTCCATTTCCGCCCAAGCTGGTTTTCCTCATGTAATCCCTCTTGAAATTAATGGTTTATAATCCAGAACCAGGAAGTTATGATTATTTTCCTGCAACTGACCCAATGTATGGTCAGAATATCCCACAGGG	192	0.3375
2015	TCCAGATTACTTCCATTTCCGCCCAAGCTGCTCACAGTTCTGGAGGCTGGGGTGACCAACATCAAGGTGGTGGCAGAGCCAGTGTCTGGCCAGGGCGTGCTTCCTGGCTTCCCAATGTATGGTCAGAATATCCCACAGGG	792	0.6125
2016	TCCAGATTACTTCCATTTCCGCCCAAGCTGAGATGAATGAATAAACAAAATGTGGTATATGTACAATGGATTATAATTCAGCCTTAAGAAGGAAGTTCTGACCACATGCACCCAATGTATGGTCAGAATATCCCACAGGG	170	0.325
2017	TCCAGATTACTTCCATTTCCGCCCAAGCTGGACCTCATAGTACTGTATGAGAAATTATGAAGTTAATCTACGTGTATCAATTAGCTTTCGATACATAGAAAACTTCCCAACCCAATGTATGGTCAGAATATCCCACAGGG	46	0.325
2018	TCCAGATTACTTCCATTTCCGCCCAAGCTGTTTGTTCTTTGTGTGCTCTGGGGAGAGGATTTAATAGTCAACCTCCCATTGTGTTCTCATTTGTGGTTATATATAAAAGCCCCAATGTATGGTCAGAATATCCCACAGGG	446	0.375
2019	TCCAGATTACTTCCATTTCCGCCCAAGCTGTAACCACGAAAAGGTCATTGAGAAAGTCATCCCATCTTACTATCTCTAACCTATGTGGGTGGGATCTGTGGAATCATATCCCCAATGTATGGTCAGAATATCCCACAGGG	762	0.4125
2020	TCCAGATTACTTCCATTTCCGCCCAAGCTGTATTTACTGTTACTATGAATCTATTTCAAGACCAATGAAGGCTGAAGTAAGACCTAACTGTTGCCTTGCCAAATCCATTTCCCAATGTATGGTCAGAATATCCCACAGGG	829	0.35
2021	TCCAGATTACTTCCATTTCCGCCCAAGCTGGAGCAGAGAATGGTCCCAGCCATCGTGGAATATGGAGTACCGAGGAGGAGATCATAATAAGCAAACAGATAAGTATTGCACCCAATGTATGGTCAGAATATCCCACAGGG	986	0.45
2022	TCCAGATTACTTCCATTTCCGCCCAAGCTGTAGAAATATTGCTCCGGTAAATATCCATGTATCTAAACTTTCGTGGAAATGTGTAATGATTTCCTTAAAATAGATTTCTCCCCAATGTATGGTCAGAATATCCCACAGGG	52	0.3
2023	TCCAGATTACTTCCATTTCCGCCCAAGCTGGGCCACCAACAGTGTCCATCCAGTCCACGTAGCCTGACTCGGAGTACATCTTCAATAGCCTTGTGCATTCTTAGGAACCACCCAATGTATGGTCAGAATATCCCACAGGG	580	0.5125
2025	TCCAGATTACTTCCATTTCCGCCCAAGCTGATCAGTCCAGCTGCTCTGTGCATATGACGTCTAAACTTCACTTGACTTAATTTTCCCATTTCTCAGGAGTTAAGGCCCTTCCCAATGTATGGTCAGAATATCCCACAGGG	1270	0.425
2026	TCCAGATTACTTCCATTTCCGCCCAAGCTGGCAAAATTATCAAGAAAACCACATTGGAATTTTAAAAGTGGTAATGGTTTTATTTCAAAGAATAAGACATCTGGCCACATCCCAATGTATGGTCAGAATATCCCACAGGG	166	0.3
2027	TCCAGATTACTTCCATTTCCGCCCAAGCTGATAATTGTGTTAATATATAGAGAAAGAATGACAGTAGGAAACTGAGGAACAGGAGGTGGCTGATGGGGAAATCTGGGGAACCCAATGTATGGTCAGAATATCCCACAGGG	356	0.4
2028	TCCAGATTACTTCCATTTCCGCCCAAGCTGTCTCTTCTGTTAATTTTAAGAATTGATACATGTGGTGATAGCTGTCTCCCCTCTGCTACCTGATAAGTACTTCCAATATTCCCAATGTATGGTCAGAATATCCCACAGGG	386	0.3625
2029	TCCAGATTACTTCCATTTCCGCCCAAGCTGGAGGGGAAGAAGATGTTAGCAGAAGGAACCATGTAGGAACCATACATGCAAAGTTGCAAAGTCCTTGAGGCAGGAGGGAGCCCAATGTATGGTCAGAATATCCCACAGGG	724	0.4875
2030	TCCAGATTACTTCCATTTCCGCCCAAGCTGATTCTCCTTTGATCTGTTAATGAGTGAATTATATTTGATTGGTGTTCAAATGCTAAAACCAACATTAGTTCCTTGGAATACCCAATGTATGGTCAGAATATCCCACAGGG	138	0.3
2031	TCCAGATTACTTCCATTTCCGCCCAAGCTGAAACTATATTTACTATTCATTAAGTAAAAGTGTGTCAGCATAAATGTCTTTTCATCCTTGTTGTCTTCATGTTGAGTAGCCCCAATGTATGGTCAGAATATCCCACAGGG	230	0.3
2032	TCCAGATTACTTCCATTTCCGCCCAAGCTGTGCAATACCAGCTTGCTTCATCTGGAGTTGTTTCAGGAGACACTTAGCCCCTCTCACTTCCTTCACCTTCGTAAATGACTCCCAATGTATGGTCAGAATATCCCACAGGG	1835	0.4625
2033	TCCAGATTACTTCCATTTCCGCCCAAGCTGATAGGATTAGCCACTCATGCCTGCACATATTGTGTTGTTAAACTGCACACGCATGTTTAGGTTTTGCTTACTGCACAACTCCCAATGTATGGTCAGAATATCCCACAGGG	870	0.4125
2034	TCCAGATTACTTCCATTTCCGCCCAAGCTGCTGTTCTCTTGATGTATTTGTCTATCTTCACGTCAATACTGCAATGCATTGATTAGTCTAACATATTCGGTTTTAGAACTCCCAATGTATGGTCAGAATATCCCACAGGG	214	0.3375
2035	TCCAGATTACTTCCATTTCCGCCCAAGCTGGGTTCCTACTGCTTGGAAATCTATTTGTGTGTTCCAGAGATGTGCAGAACAAAGACCTACACATGGTTATTTTGGCAAGACCCAATGTATGGTCAGAATATCCCACAGGG	518	0.4125
2036	TCCAGATTACTTCCATTTCCGCCCAAGCTGGGAGAGGGGTGTGGGAGACTCTGTCTCTTTTGACAATCACCAGCGCCATCTACTGTCAAGAAATAAAATCGTGACTCATTCCCAATGTATGGTCAGAATATCCCACAGGG	418	0.4625
2037	TCCAGATTACTTCCATTTCCGCCCAAGCTGTGTTTTGGCTTATTTTACCCTCACAGTATACATGTAAATATTGTTAGTATCCCCAGTTATAGATGAGAAAACTGGCCTCACCCAATGTATGGTCAGAATATCCCACAGGG	320	0.35
2038	TCCAGATTACTTCCATTTCCGCCCAAGCTGTAAGAGCCAGGTAGTAAATATTTCAGGCTTTGCAGGTGCCTTGTGGTCTTTGTTACAACTACCCAACTCTGCTGCTGTAGCCCAATGTATGGTCAGAATATCCCACAGGG	464	0.45
2039	TCCAGATTACTTCCATTTCCGCCCAAGCTGGAGGAAGAAATGCGCTGAAGATTACACAATTAGGACGTGTAAGGATATGATTCAGGGTGTGTCTGGATTCAGAACTGCACCCCAATGTATGGTCAGAATATCCCACAGGG	494	0.4375
2040	TCCAGATTACTTCCATTTCCGCCCAAGCTGATGGAATACTATTCGTTAACTATAGTGATGAACTATTGACATAAGCAAAATGGCCAAATCACAAAATCATTATGAGTAATCCCAATGTATGGTCAGAATATCCCACAGGG	273	0.2875
2041	TCCAGATTACTTCCATTTCCGCCCAAGCTGGATGCTTGTGAGGGTTCTGCCTGCCCTGCTGCCATCCCCACTTGTCTCCTTCGGGAAACCGTATTTTAAAGAAAGTAAAACCCAATGTATGGTCAGAATATCCCACAGGG	824	0.4875
2043	TCCAGATTACTTCCATTTCCGCCCAAGCTGTGGTTCTTAGGCCTTTCCACTTTAACTGGAACTACATCACCGACTCTCCTGGGTCTCTAGTTTGCTGAATCACCCTGCAGCCCAATGTATGGTCAGAATATCCCACAGGG	2098	0.4875
2044	TCCAGATTACTTCCATTTCCGCCCAAGCTGCTGGCTTCCTAATACCTACTTCTAACAATAAATAGGATATCACTATACATTGCAAGAGCAGAGCTCTGTAATAATTAAGGCCCAATGTATGGTCAGAATATCCCACAGGG	394	0.35
2045	TCCAGATTACTTCCATTTCCGCCCAAGCTGATAAATGAAAGAACCAGTTCTGAAATCATATGGACCTGCCCGAATTACAATTCTGGCTCTGTATGCCATGATCCTGGGCACCCAATGTATGGTCAGAATATCCCACAGGG	432	0.425
2046	TCCAGATTACTTCCATTTCCGCCCAAGCTGGGGCATTTCTAATTCCCTCTTGGAAGCTTGAGCTTGGATTGGTCATCGGTATTTTAGGGTTATCTGCTGAGTTTAGTTTTCCCAATGTATGGTCAGAATATCCCACAGGG	636	0.4125
2047	TCCAGATTACTTCCATTTCCGCCCAAGCTGCTGCAGTGGGCTCTACTGGTGATTCCAAAAGGACTGGATAGATCCCTCCGTTTCTCCTTTTCCAGAAACAGGATCTTCTTCCCAATGTATGGTCAGAATATCCCACAGGG	722	0.475
2048	TCCAGATTACTTCCATTTCCGCCCAAGCTGTAACCGTCAAAGACTCGACTTTTCTCACCCGGGCTCCTTCCTTCAAGTTGTGCTCCTTTTGGAAATACCGTTTGGAAGAACCCAATGTATGGTCAGAATATCCCACAGGG	1110	0.4625
2049	TCCAGATTACTTCCATTTCCGCCCAAGCTGTGTTCACCCTGCGTTTATCACTCATTCTTATCACTCACGCCCCACAGTCAAATATCACTTTCCCAGAGAGGCCTTTCCTGCCCAATGTATGGTCAGAATATCCCACAGGG	2198	0.475
2050	TCCAGATTACTTCCATTTCCGCCCAAGCTGTTCCTTGGATTGTGTTTTGACTTTCTCCTGAATCTCAGTGATATTCACTGTTTTCCAGATTCTGAATTCTATGTCTGTCACCCAATGTATGGTCAGAATATCCCACAGGG	862	0.3625
2051	TCCAGATTACTTCCATTTCCGCCCAAGCTGTGGTGGCTGCTTGGCTTTGCCCTTTTAGCTTTCCATAGGTGCCATCATTTCTCTAGTGAATTTCAGGGTGCTCTCTTTGACCCAATGTATGGTCAGAATATCCCACAGGG	1138	0.4625
2052	TCCAGATTACTTCCATTTCCGCCCAAGCTGGATATTCATACAGCTTTCTTAATACAGCAAAGATGAAGTAGGCAAGAAATAAGGAGATTGAAAACCTAAACAACATAATCCCCAATGTATGGTCAGAATATCCCACAGGG	346	0.3125
2053	TCCAGATTACTTCCATTTCCGCCCAAGCTGTACAATGAGGTTTATTCCAGGGTTCCCTTTAAATAGAATATGGTTTATAAATCTCTCGCTCTGAATTTATGATCTGGATCCCCAATGTATGGTCAGAATATCCCACAGGG	132	0.3375
2054	TCCAGATTACTTCCATTTCCGCCCAAGCTGAGTTTTCAATGTCCGTCTGGCCTTTAGAATCTAAGAATCCCAAAGTCTAACCTAGAAAGAAGCAGCAGAATATCAGACACCCCAATGTATGGTCAGAATATCCCACAGGG	430	0.4
2055	TCCAGATTACTTCCATTTCCGCCCAAGCTGTCCCAGACATTTTCCTGTTGAAATTTTCCCCAGCTTGCTACACCTTTTCTCCACTTTCTATGGAACCAAGAGAGTGGTAGCCCAATGTATGGTCAGAATATCCCACAGGG	264	0.4375
2056	TCCAGATTACTTCCATTTCCGCCCAAGCTGCACTGTTGCTTTCTAGCTGTTTGTTCTCCATGATCACATTTGCATACTAGATTTCTACCAAGGAAACCTGGGTACAGCATCCCAATGTATGGTCAGAATATCCCACAGGG	356	0.4125
2057	TCCAGATTACTTCCATTTCCGCCCAAGCTGCGCAAATACAGCATTGTATTTGGGCCCTGAGTTATAACATTCATTTCTTTAAGGCTGATTGACTCTGAACAGTCACATTACCCAATGTATGGTCAGAATATCCCACAGGG	584	0.375
2058	TCCAGATTACTTCCATTTCCGCCCAAGCTGAATATACTCATTCACATAAAGTAGCTCACACAGAAAAGTACTGATGTTCTTTCAAAACCATCAGGAACATCAGCTTTTATCCCAATGTATGGTCAGAATATCCCACAGGG	600	0.325
2059	TCCAGATTACTTCCATTTCCGCCCAAGCTGGAGAGGAACAATAGATACCAGGACCTGCTTTAGTGTGGAGTTTGGAAGGAGGGTGAGGGTTGAAAACTACCTATCGAGAACCCAATGTATGGTCAGAATATCCCACAGGG	778	0.4625
2060	TCCAGATTACTTCCATTTCCGCCCAAGCTGCTCATCATCACTGATATACTAACTACATATATAGAAAGCACGTTACAACTCCAGAAACAGATGCATACATATGCACATATCCCAATGTATGGTCAGAATATCCCACAGGG	386	0.3375
2062	TCCAGATTACTTCCATTTCCGCCCAAGCTGATCATAGGCTGATGAAGGTTGGGATGAGGGTGGAAGTTTCAGGAGACTGGAGGAGTCTGGGAATTCTACCACAGAACAGGCCCAATGTATGGTCAGAATATCCCACAGGG	542	0.5
2063	TCCAGATTACTTCCATTTCCGCCCAAGCTGCTATTTTGTTCACTGAGGTATTCGCAGGATCTATTATACCTGGCACATAGTTGCACACTTAGTGAATAGTTGTTGAATAACCCAATGTATGGTCAGAATATCCCACAGGG	270	0.3625
2064	TCCAGATTACTTCCATTTCCGCCCAAGCTGGACATGGATAACTTCTAGATCTGAAGTTGTGAATTTTGCTTTGGGTGATTTCAGAGATTATAAACTTCTTATTAATTTGACCCAATGTATGGTCAGAATATCCCACAGGG	178	0.3
2066	TCCAGATTACTTCCATTTCCGCCCAAGCTGCAGAAAATTGCAATTTGTTATAACATTAAAAGAGAACTTATAACTTATTCTGACATATAATACTTCCCATAACCTGGTCACCCAATGTATGGTCAGAATATCCCACAGGG	NaN	0.275
2067	TCCAGATTACTTCCATTTCCGCCCAAGCTGTCATAAGTTACTTACTAATACTATTGTTGGCACTGCAGACCTCCGTCTAGATATTAATTTACTTTATGGTTTGAAGGGAACCCAATGTATGGTCAGAATATCCCACAGGG	148	0.3375
2068	TCCAGATTACTTCCATTTCCGCCCAAGCTGTTTTATCCTTGAGAAGTTATTCAAGGGAACTGGACACATATCCTGACCCCAAAATATCCATTTTGCTAACTTCCCAAGGCCCCAATGTATGGTCAGAATATCCCACAGGG	304	0.4
2069	TCCAGATTACTTCCATTTCCGCCCAAGCTGTCAACCCCTTAGTTGTAGTTGCAGGGGCCTATTATTTACATATGCCTTCTTAATCATGCCTGAAAATCTCACTCCTTTATCCCAATGTATGGTCAGAATATCCCACAGGG	380	0.3875
2070	TCCAGATTACTTCCATTTCCGCCCAAGCTGAACAAAAGTAACACGGAAAAGAAGAGCTCACTTTTCCTACAGACCGAGACTCCATTGCTGCCAAAGCTTCTGGAGTCCACCCCAATGTATGGTCAGAATATCCCACAGGG	794	0.4625
2071	TCCAGATTACTTCCATTTCCGCCCAAGCTGCATCAACATCCATAAGTTACCTCAGCTCATCACTTCCAGGAAAGACCCAATAAATTCATTGTCACCTAAGGCTTAAGAACCCCAATGTATGGTCAGAATATCCCACAGGG	1122	0.4
2072	TCCAGATTACTTCCATTTCCGCCCAAGCTGCCCACGATTATCAGCCGCTGCTCCCAAATTCTTCAGTCACTTTAGAGTGAAAATGATTTATGTCAAGCAGACAAATCTAACCCAATGTATGGTCAGAATATCCCACAGGG	742	0.4
2073	TCCAGATTACTTCCATTTCCGCCCAAGCTGATGCAGTATTTGTTGCTCAAGGTTCAGAGGGGCTGTAAGACCACAGCACTACCCTTATAGTCATTCTTGATAAGAACACTCCCAATGTATGGTCAGAATATCCCACAGGG	30	0.425
2074	TCCAGATTACTTCCATTTCCGCCCAAGCTGGAGAATGAAAAGATAAACCATAGACTGGGAGAAAGTATTCACAAATCACACATCTGACAGAGGGCTTGTATCTAGAATATCCCAATGTATGGTCAGAATATCCCACAGGG	328	0.3625
2075	TCCAGATTACTTCCATTTCCGCCCAAGCTGTGAGACTCCAAACAGCACCCAGGGCTCTAGAGGATCAGTGATGACTAAGCCAGAGCACAACTGACTATGCTGGGAGAGGTCCCAATGTATGGTCAGAATATCCCACAGGG	1422	0.525
2076	TCCAGATTACTTCCATTTCCGCCCAAGCTGTTCCCCTGAATAATTATCTTACTTAAGTCAATCCTCCCCTCGTATCTTTCCTTCATTTTCCCCAAAATCCTTACATGAGACCCAATGTATGGTCAGAATATCCCACAGGG	1012	0.375
2077	TCCAGATTACTTCCATTTCCGCCCAAGCTGGGTTCTGCTCTGGCATTTTGGCCAAATGGAGCCAGACCAAGCAACACATGCAGACTGACAGCCAGGTAGGCTAAAGATTTCCCAATGTATGGTCAGAATATCCCACAGGG	804	0.5
2078	TCCAGATTACTTCCATTTCCGCCCAAGCTGATACAAGGCAACCCTCTTAGAGCCGTAGAATGAATGCCACCTATAGTTCCTCCCTTCAGGAAGGAAATCCAGTCTGATGGCCCAATGTATGGTCAGAATATCCCACAGGG	980	0.475
2079	TCCAGATTACTTCCATTTCCGCCCAAGCTGAGTAGTCATCAAATAAGTGAATAAGAACTGCAGACTGTGCTTGCAGCTGGTGACTTGAGTATTTACTCAGCACCCACTGCCCCAATGTATGGTCAGAATATCCCACAGGG	796	0.4375
2080	TCCAGATTACTTCCATTTCCGCCCAAGCTGAGGCCCTCAGAACAGTGGCAGTGGCTCTTCCCCATGGAAACCTCAGGCCTGGGCTCCCAACCCCTGATGTGCAGCCCTTTCCCAATGTATGGTCAGAATATCCCACAGGG	940	0.6125
2081	TCCAGATTACTTCCATTTCCGCCCAAGCTGAAATGTAATTTAAATCCATTAAGATATTTACCCAGTCTCGAGGGGCGTGGTGGCTCACACCTGTAATACCAACACTTTGGCCCAATGTATGGTCAGAATATCCCACAGGG	732	0.4125
2082	TCCAGATTACTTCCATTTCCGCCCAAGCTGCGCTCCTGTCAGGGACTCCCACAGGGCAGCCTCGACTCTGCCCTCCTGTCGCCACTGAAGACTTTGGTTTGGTTTTAGCTCCCAATGTATGGTCAGAATATCCCACAGGG	1352	0.5875
2083	TCCAGATTACTTCCATTTCCGCCCAAGCTGAAATGGGCAAATTGTGAATTATATCTTAATGACACTGTCATGAAACAAAAGAACTGCTTCTTTCCTGTAGTATCTTGGCTCCCAATGTATGGTCAGAATATCCCACAGGG	558	0.3375
2084	TCCAGATTACTTCCATTTCCGCCCAAGCTGATGAAGCTGTGAGCATAAATTAATGAAACAGAAAACAATAGAAAAGGTCCACAAATCTGGTCCTATGAAAAGAGTAAAATCCCAATGTATGGTCAGAATATCCCACAGGG	582	0.3125
2085	TCCAGATTACTTCCATTTCCGCCCAAGCTGCCCTGGGAGGAAGCTCCCAAAGCACCAGCCCTGCTTGTGCACAAGAATTGCCCGGACTCCAGGACTCCCTCAGAGCCAATCCCAATGTATGGTCAGAATATCCCACAGGG	464	0.6
2086	TCCAGATTACTTCCATTTCCGCCCAAGCTGTGTGTTTACTTCCCACTGCTGCTGTAACAAATCGCCACCAACTTAGCGGCTTAAAGCAACACAAATTTATACAGCTCTGGCCCAATGTATGGTCAGAATATCCCACAGGG	1454	0.4375
2087	TCCAGATTACTTCCATTTCCGCCCAAGCTGGCCTGTCCAGCACCCTTTAGACACATATTCACAGTGAATTCTAGAAAAGCAGTTGTCTGGACTCTATGGTGGCTGGTCTGCCCAATGTATGGTCAGAATATCCCACAGGG	256	0.475
2088	TCCAGATTACTTCCATTTCCGCCCAAGCTGGTGACATTCCAGGTCCCTTCCAGCCCTGTGTCTCACTCGCGCGCACACTCCTACCTGCCTCATCCTGATGTTGCCCATTGCCCAATGTATGGTCAGAATATCCCACAGGG	3160	0.5875
2089	TCCAGATTACTTCCATTTCCGCCCAAGCTGCTAAAATATTCCTATCTATGATTGCTATGTCATTTCTTTAGGATTAATCAATCCTCTTCATGAGTCATATTTCAATATATCCCAATGTATGGTCAGAATATCCCACAGGG	NaN	0.2625
2090	TCCAGATTACTTCCATTTCCGCCCAAGCTGTCTTTCTCTCTTTCTCCTGCTTGGTCTCTACTGACTTGCTGTGTTAAATTATGCAAGTTACTGAAACTCTGTTTGTTTAACCCAATGTATGGTCAGAATATCCCACAGGG	670	0.3625
2092	TCCAGATTACTTCCATTTCCGCCCAAGCTGAATTTGGAAAATTTGCAGTGTGGCTAATTTGAGACTGGAACATTCTGAGTTCATAATATCTAATCACATGTTCGTTCCAACCCAATGTATGGTCAGAATATCCCACAGGG	167	0.3375
2093	TCCAGATTACTTCCATTTCCGCCCAAGCTGTGAAACTGGAAAGCTTCAAGATGTAACCTTGGAAGTGACCATGGCAGAAGCAGAGTGAGGGAAAAGGCCTCCATTGGGAGCCCAATGTATGGTCAGAATATCCCACAGGG	708	0.4875
2095	TCCAGATTACTTCCATTTCCGCCCAAGCTGGATAGAACTCTCACTATCTAGAAGGATTTCTCACCATCCAGATAGAACTCTCACTATCTGGATAGAATTCTCACTATCTGCCCAATGTATGGTCAGAATATCCCACAGGG	274	0.3875
2096	TCCAGATTACTTCCATTTCCGCCCAAGCTGATCATACTCTGCATGCTGGTCTGTAGCTGGTTTCTTTTCACTTAGGGCAGCACCTCTACCTCCCGTCTGATTGGGTCTTCCCCAATGTATGGTCAGAATATCCCACAGGG	1018	0.5
2097	TCCAGATTACTTCCATTTCCGCCCAAGCTGGAGATGTTAAGTAACTTCTCTAATGGCATAATGCAGATAATTTGAGGATAAAATGCAGATAAATCTGGAGTAGGCTGCAGCCCAATGTATGGTCAGAATATCCCACAGGG	206	0.3625
2098	TCCAGATTACTTCCATTTCCGCCCAAGCTGCCTTGACTAAGAAGAAAACCATTATGAAAGCCAAGTATTTTAGCATCTTCTCCAACTGGTCTCTCTTATGTTTGCTCTCTCCCAATGTATGGTCAGAATATCCCACAGGG	1010	0.375
2099	TCCAGATTACTTCCATTTCCGCCCAAGCTGGATAATCTTATGCACAAATGGAAGTTCTCCTAAAAGGAGACAGGAGGAATAGAAGACCCATCCTCCCTCCAAAATATCTCCCCAATGTATGGTCAGAATATCCCACAGGG	519	0.4125
2100	TCCAGATTACTTCCATTTCCGCCCAAGCTGCATACATACAATAGCATGTATGAGATCTTACTCCTTCTTATGACTGAATAACATTCCATGGTACCTATGTAACACGTTATCCCAATGTATGGTCAGAATATCCCACAGGG	764	0.3375
2101	TCCAGATTACTTCCATTTCCGCCCAAGCTGTGTTGTAAGCATTAAATGAGTGGCAGCCATTATTATTATTTTCTAGCTTTTATGGATGTATTTTACACATGGCACAAAATCCCAATGTATGGTCAGAATATCCCACAGGG	214	0.3
2102	TCCAGATTACTTCCATTTCCGCCCAAGCTGTTTCTTCTACAATATTATTTTAATAGTATTATTGTTTTGCCTTATGTAGATATTACCATTTGTGCTCCTGACACAGTAAACCCAATGTATGGTCAGAATATCCCACAGGG	1318	0.2625
2103	TCCAGATTACTTCCATTTCCGCCCAAGCTGCAACTTACACAGGGAGCATGTCACATTCTGAACTCTTTGTCAATCCTAATTTACATTCCAGTGAAAATGTGGTAGATGGTCCCAATGTATGGTCAGAATATCCCACAGGG	620	0.3875
2104	TCCAGATTACTTCCATTTCCGCCCAAGCTGGGGTCCAGATCATATATGGCCTTGTAGGGCAGAGTAACGTGTGTGGATTATATTCTTAGTTCAGTGGAAAGCTATTGGGGCCCAATGTATGGTCAGAATATCCCACAGGG	736	0.45
2105	TCCAGATTACTTCCATTTCCGCCCAAGCTGAGACCCCATGATGGGTGGTGCTTAGACAGCCATTGTTCCTACTCTGGCTTCCCTAGCCTGCTTTCCTCCAGCCCCGCATACCCAATGTATGGTCAGAATATCCCACAGGG	3152	0.5625
2106	TCCAGATTACTTCCATTTCCGCCCAAGCTGCCACAATTACAGTCTGCATGCAATAGTTATTGCAAGGTTGACTTTAAAGACATCCTCATACACTCTAGATAGCTCTCTTCCCCAATGTATGGTCAGAATATCCCACAGGG	1260	0.3875
2107	TCCAGATTACTTCCATTTCCGCCCAAGCTGCAGGATCCTGGCCTAGACATGGAATTCCCTAATCAAGTAGAAAGAGGGGTCTAAATAAGCGGAATTGGGGTGGGAGGAGCCCCAATGTATGGTCAGAATATCCCACAGGG	574	0.5
2108	TCCAGATTACTTCCATTTCCGCCCAAGCTGACAATCTCTGCAACCTCAGCCACAGCCTTCACCATGAATGTGCCACTCCTCTGACCCATGAAGCTTTAAGATTAAACTTCCCCAATGTATGGTCAGAATATCCCACAGGG	852	0.4625
2109	TCCAGATTACTTCCATTTCCGCCCAAGCTGGAGAGGCATGGGACGGATGCTCTTTCTGAGCACCCAGATGAAACTGCCCCAACCAACAGCTTTATTTTGGACTTCTTGCCCCCAATGTATGGTCAGAATATCCCACAGGG	984	0.5125
2110	TCCAGATTACTTCCATTTCCGCCCAAGCTGGACCGGAGGTTCACAGTATTCCGCCTGCCTCTGTCCCGCGTGCTAATCGGAGCCCAGTGATTCCCGCTGCACCAATGGCTCCCAATGTATGGTCAGAATATCCCACAGGG	872	0.6125
2111	TCCAGATTACTTCCATTTCCGCCCAAGCTGACCACTTATATAAATAGCAAGGCCATCATAAAGAAAGCAACGTCTTAGGGAAGAGCAATCCATGAAGGACGCCTGGAGGACCCAATGTATGGTCAGAATATCCCACAGGG	246	0.4375
2112	TCCAGATTACTTCCATTTCCGCCCAAGCTGAGAACAAAAGATGCTCCTAGCACGACTATCACTTAGGAAAGTACAAGGGTTTCAGGAGCACGGTGCCAGGAACTAGGGGCCCCAATGTATGGTCAGAATATCCCACAGGG	582	0.5
2113	TCCAGATTACTTCCATTTCCGCCCAAGCTGGGTACCTGAAATAAACTGAACCAGCTACATCAGTGCTTGTGTTAGTTTCTCAAAAGGACTGGGTGCACGTTTGCAGTTCCCCCAATGTATGGTCAGAATATCCCACAGGG	764	0.45
2114	TCCAGATTACTTCCATTTCCGCCCAAGCTGTTCCTTTTAAGTAGCAGAGGGCTAACATCTGAGGCCCTGCCGGGAGCCAGGGTCTCGGTGGAGAGGTGAGAACACACCTGCCCAATGTATGGTCAGAATATCCCACAGGG	366	0.575
2115	TCCAGATTACTTCCATTTCCGCCCAAGCTGGCACAAACGTCTGCAGTCTACAGCCAGCTCACTTTGGTGAAGAAGGGAAGGTTTTGTGTAGAGGTCTCTGAATTGGCTGGCCCAATGTATGGTCAGAATATCCCACAGGG	798	0.5
2116	TCCAGATTACTTCCATTTCCGCCCAAGCTGCAGACAATCCCACTGTGGCGTTTCTGATGGCAGCATTTTCCGGCATTTAGCCTCCGCTGGTACTTGTCCCAAACTTGGTCCCCAATGTATGGTCAGAATATCCCACAGGG	1086	0.525
2117	TCCAGATTACTTCCATTTCCGCCCAAGCTGATCTTCTTAGCTAGGCCATACACCCAACTCATTGTTTCAGGACTTACATGTTCATTCCTGGCTTTGTGCCAAGCCCTGTGCCCAATGTATGGTCAGAATATCCCACAGGG	1178	0.4625
2118	TCCAGATTACTTCCATTTCCGCCCAAGCTGGTTTCCTGAAGGCAGGGCCTGTTTGCCTCTCTGAATACACACAGTGTTTAGACACAGAACTGAACACAATGTCTGGCTCTCCCAATGTATGGTCAGAATATCCCACAGGG	966	0.475
2119	TCCAGATTACTTCCATTTCCGCCCAAGCTGCAGGGTCTCACTCTCACAAGACTGCAATACAGTGGTGTGATCCTAGCTCGCTTAACCTTGAACTCCTGGGCTCAAGCTGTCCCAATGTATGGTCAGAATATCCCACAGGG	1366	0.5125
2120	TCCAGATTACTTCCATTTCCGCCCAAGCTGAGCAGTGATTCTTGTAGAGAATTTCCTGATTTGGGAGGAGAAACTGTGGGCAGCTGTGGCCCTCTGGCCTGGCTATGCCACCCAATGTATGGTCAGAATATCCCACAGGG	467	0.525
2121	TCCAGATTACTTCCATTTCCGCCCAAGCTGTGTCAGTTCCTGGAGGGTAGGGATCTGTCTTCCCTTCTCTATCCCCAGTGCCTGGCATGTAGTAGACACTCAGTAACTGTCCCAATGTATGGTCAGAATATCCCACAGGG	544	0.5125
2122	TCCAGATTACTTCCATTTCCGCCCAAGCTGGAGACCAGAATGGTGAGGAGCATTTGTCGGAGGAGTCTTACCTGACTGTGGGCCCCACTGTCCTTCCCACCTGTCACTGCCCCAATGTATGGTCAGAATATCCCACAGGG	810	0.575
2124	TCCAGATTACTTCCATTTCCGCCCAAGCTGGTCCAAGGGTTATTGCTGGTAAATGAATTGGAGATCTGAGGCCTTTGTAGTGACTACTGGGTGTGCATATTGGCCCTGAGCCCAATGTATGGTCAGAATATCCCACAGGG	768	0.475
2125	TCCAGATTACTTCCATTTCCGCCCAAGCTGAGGAAGGATCCCTGCCTAGCACAAACCCGCTGACAGCCTCGGTCTGCCCTTTTCCTCCAAAGTCCTGCCCAGGCTCCTCTCCCAATGTATGGTCAGAATATCCCACAGGG	1444	0.6
2127	TCCAGATTACTTCCATTTCCGCCCAAGCTGCTCCTAGTGCCAGTAACCTTGCTTTGATCCCAGCTCCATCTGCGCACCTCTCTGGCAGGGTCTGACCCACTACCGCTGGCCCCAATGTATGGTCAGAATATCCCACAGGG	1206	0.6
2128	TCCAGATTACTTCCATTTCCGCCCAAGCTGTTGTAGGTTTCACATATATCAACATTGAGGCAGCCTATTCTAAGTCAACAGGGCTCAAATGACACTACCACCTTAGAATGCCCAATGTATGGTCAGAATATCCCACAGGG	510	0.4
2129	TCCAGATTACTTCCATTTCCGCCCAAGCTGAGAGAGAAATGCAGACATTTCTAATGAAAGCAAAAGATCTCGTTCTTGTCGACTCTAAAGCTTCTTCTGTCTTAAGAATTCCCAATGTATGGTCAGAATATCCCACAGGG	166	0.35
2130	TCCAGATTACTTCCATTTCCGCCCAAGCTGATGATTTAAAGGAGGGGTTAGAATTTGGACATTAAGGATAGAATTTGTGGCGCGGGCACGGTGGCTCACGCCTGTAATCCCCCAATGTATGGTCAGAATATCCCACAGGG	1267	0.475
2131	TCCAGATTACTTCCATTTCCGCCCAAGCTGTTGGGTTTACAGACGAGGTAGTGTATTATTAGTGGGAAGCTTTGAGTGCTACATCATCTCCCTTTCTATAAAATAAATTGCCCAATGTATGGTCAGAATATCCCACAGGG	238	0.3625
2132	TCCAGATTACTTCCATTTCCGCCCAAGCTGGGAAAGAGATCTGCTTGCAGTCGGCCAGAGAGACAGAACCAGGGCAGTGGTGAGCTCTCATGACCTGGTGTCTGTTGCCTCCCAATGTATGGTCAGAATATCCCACAGGG	548	0.5625
2133	TCCAGATTACTTCCATTTCCGCCCAAGCTGGCCAGTGACTGTCAGTCATTCTGTCTGTGCCTTCTGCCTGGATGGCCTCCCACAGAGCAGTGCTGAGAGGTCACTGGCTGCCCAATGTATGGTCAGAATATCCCACAGGG	1450	0.5875
2134	TCCAGATTACTTCCATTTCCGCCCAAGCTGAAAAGGGATATGCAAATGACCAGTAAGTGCATGAAAAGGTATACGTTACTCCTCAGACAAATAAACATTAAAACCGCAATCCCAATGTATGGTCAGAATATCCCACAGGG	522	0.35
2135	TCCAGATTACTTCCATTTCCGCCCAAGCTGTTCATATACTGTGGTTATATTAATCCTTTCTTTTCTACTACCATTCCAGTTCAGTAGTCCAGCACACTGGGCCAGAACTTCCCAATGTATGGTCAGAATATCCCACAGGG	574	0.3875
2136	TCCAGATTACTTCCATTTCCGCCCAAGCTGTAAGCAAGACACCTTCTTCACAAGCCATCAGGAAGAAATGCCGAGTGAAGCGGGAAGAGCCCCTTATAAAACCATCGGATCCCAATGTATGGTCAGAATATCCCACAGGG	638	0.475
2137	TCCAGATTACTTCCATTTCCGCCCAAGCTGCTATCCCAGTGCCTGGCACATGCACCACCCCATTGGTCTATTAAATGAACATATGAATGTATAGAGGAACAGTAGCCAGACCCAATGTATGGTCAGAATATCCCACAGGG	404	0.45
2138	TCCAGATTACTTCCATTTCCGCCCAAGCTGTTCATCCACGGCAATGAGGCAAGACAGAGTCTATGGGTACGGATGAATGCAGGCCTGTCATCTAAGGTGTTCTTTCTTAGCCCAATGTATGGTCAGAATATCCCACAGGG	554	0.475
2139	TCCAGATTACTTCCATTTCCGCCCAAGCTGGCTTCTCATTTTCTGGAGAAGAGAGTCTAAACTCTTTACTATGGCATCTAAGGCCCTTCCTGTTTTGTCCCTAACTCGTACCCAATGTATGGTCAGAATATCCCACAGGG	1144	0.425
2140	TCCAGATTACTTCCATTTCCGCCCAAGCTGGCCCTGGGGACCTCTGAACTTGCAACCGATGTCTGAAGTGGGAGCAGTCTTGTGGGGACTGTATCCAAAGACTGCCTTTTCCCAATGTATGGTCAGAATATCCCACAGGG	542	0.5375
[truncated: 37,150 more rows]

## Sheet: Supplementary Data 2
name	sequence	read_depth (scaled)	predicted read_depth	GC content (without adapters)
Forward Primer 1	biotin-TEG-C*T*A-dUdU-TCCAGATTACTTCCATTTCCGCC
Reverse Primer 1	Pho-CCCTGTGGGATATTCTGACCATA
Forward Primer 2	biotin-TEG-C*T*A-dUdU-CAGCAGCGATTAAGGCAGAG
Reverse Primer 2	Pho-GACCAGTCCGGTAAAAACATCC
6	TCCAGATTACTTCCATTTCCGCCCAAGCTGCGTGCCGGTAGAGCCGGGCCAGTGGCACCGCCTGGAGCTGTCCCGGCACTGGCGCCGGGGCACCCTCTCGGTGGATGGTGCCCAATGTATGGTCAGAATATCCCACAGGG	977.351	380.786	0.75
7	TCCAGATTACTTCCATTTCCGCCCAAGCTGGGCAGATTCCAGGGCAGGGGGTGGGCCCGCCTGGTCCCCTCCGTCGCAGCCAGTGGGCGGGAGGCTGGGCTGGTGAGCGTCCCAATGTATGGTCAGAATATCCCACAGGG	2019.86	607.892	0.75
8	TCCAGATTACTTCCATTTCCGCCCAAGCTGTTGCAGGGGCGCCTGGTGGGAGAGGGGTGTGGAGCAGAGCCTGCTGGGCCTGCTCGGAGACTTGCCTTGCAGGAGGGTCTCCCAATGTATGGTCAGAATATCCCACAGGG	1278.08	641.763	0.675
9	TCCAGATTACTTCCATTTCCGCCCAAGCTGTCTTGCAGTGTCACACTGAGTCCCCGCCAGGGCCTCCCGAGGATCCCACTAAGGGGCATCTTCCAGGGAGCGAAGGTGGTCCCAATGTATGGTCAGAATATCCCACAGGG	826.989	659.111	0.625
10	TCCAGATTACTTCCATTTCCGCCCAAGCTGGGCTCCTGACAGACGGGTCTGTGCAGTGCCAGCGCAGGCAGGGTGCTGTGGCCAGGTCCTACACCTTTATGGTCAGGGTTCCCAATGTATGGTCAGAATATCCCACAGGG	1413.4	799.037	0.625
11	TCCAGATTACTTCCATTTCCGCCCAAGCTGGTGACAACGTCAAGTGCAACACTAGCTGTGTTTTGTCCAAAACGTGGGCCAACGAAACTATCTCCAGGAAAACAAATAAGCCCAATGTATGGTCAGAATATCCCACAGGG	1548.73	620.247	0.4375
12	TCCAGATTACTTCCATTTCCGCCCAAGCTGGCGTGACAGACCTGGGCTTCCATTGACTGCATCACGTCCAGCAGCAGGAAGGGGCCACGGGGGCACTGGCGTCGTCACGTCCCAATGTATGGTCAGAATATCCCACAGGG	3227.76	826.587	0.65
13	TCCAGATTACTTCCATTTCCGCCCAAGCTGAAGGTCAGGCATGCAACTGGGAGGCGGGGTCTGGCCGTGAACTGCTGCTGCCAAGCACCTGCCTGCAGGCTCCGCCGAGGCCCAATGTATGGTCAGAATATCCCACAGGG	1734.17	774.797	0.675
14	TCCAGATTACTTCCATTTCCGCCCAAGCTGGCGGAGGATCCAAGGCAGAAGGCCCAGCGCACCGCCGCCGCCAGCTCCTGCCCAACCCGGCTCCGCTGGGCTTTTCCTCTCCCAATGTATGGTCAGAATATCCCACAGGG	711.713	768.128	0.7125
15	TCCAGATTACTTCCATTTCCGCCCAAGCTGCCGGAGTGGCTTCCCCCAGCAACATGCATACGGCATCCACGTCGTGCACAGCAGCGTTGTAGAAAGTCCCACCTGGACACCCCAATGTATGGTCAGAATATCCCACAGGG	2240.39	1118.87	0.6
16	TCCAGATTACTTCCATTTCCGCCCAAGCTGACTCAGCTTATATCTCCTGTCCTCAGGGGGCCCTTCCTGGATGCTCCCCCGCCCCCTACATTCAATCTGCCGGTTGCTGCCCCAATGTATGGTCAGAATATCCCACAGGG	826.989	835.266	0.6
17	TCCAGATTACTTCCATTTCCGCCCAAGCTGGTCAGGGTTCGGCTAATGAGCAGCCTCCTTAGCCCATCTCTGCCCAGATGTGGCCTTCAGGGCTCCCCGAGATGGGGCCGCCCAATGTATGGTCAGAATATCCCACAGGG	852.049	941.728	0.6375
19	TCCAGATTACTTCCATTTCCGCCCAAGCTGACATTCTTACTTGTGAAGACCAGAAAAAGAACACATGTTGTTAGGATTGGCACAGAATTCAGTGTGACAGTCAATCTTAACCCAATGTATGGTCAGAATATCCCACAGGG	277.668	478.941	0.3625
20	TCCAGATTACTTCCATTTCCGCCCAAGCTGGCACTCCAGCCCCTGCCTCCATCCAAAGGCTGCCAGGAGCCCATTTGTCCACTGTGGACTTGCCATCTCCATGACAGGCCCCCAATGTATGGTCAGAATATCCCACAGGG	1227.95	1588.04	0.6125
22	TCCAGATTACTTCCATTTCCGCCCAAGCTGTTCGGTCAGAACTCCCGAGAGGCATCTGAGTGCTGGCCTGTCACTGCGGCTGGCATTCCAGGCATTTCATTGGCCCCACTCCCAATGTATGGTCAGAATATCCCACAGGG	1593.84	931.847	0.5875
23	TCCAGATTACTTCCATTTCCGCCCAAGCTGCCAGGGGAGGACGGTCCTCAGCAGCTGACCCTCTCCCCTTTCTTACCACCAGCCGAGAATGAGGATGTGCTGAGAAGCCACCCAATGTATGGTCAGAATATCCCACAGGG	781.881	875.705	0.6
24	TCCAGATTACTTCCATTTCCGCCCAAGCTGGTTTCATGGAGAAATAGAAGGTGAACAGCTACTAGGGCAGCGATGATAAAAGGGAAAATGAAGTGGAAGGTGATGAATCACCCAATGTATGGTCAGAATATCCCACAGGG	671.615	700.596	0.4125
25	TCCAGATTACTTCCATTTCCGCCCAAGCTGGATCCAGGGAAGACGGATGACAGCTTGCAAGAGGTCTGTCCCCTGCCTCGCCCCAAGGAGCAAGGTGAAGGAGCCATGCTCCCAATGTATGGTCAGAATATCCCACAGGG	1358.27	963.733	0.6
26	TCCAGATTACTTCCATTTCCGCCCAAGCTGGGGATTGCCTGAACCAAGAGGCCAGGAGCCCCCATGGGCCGCCCAGTACCATGCACACTCCTGTCCCGAACTCCCTGAGGCCCAATGTATGGTCAGAATATCCCACAGGG	847.038	1013.88	0.65
27	TCCAGATTACTTCCATTTCCGCCCAAGCTGGTCCTTCCCTTATTTGGGACTCTTAACACGGTATCCTCGCTAGTTGGTTTTAAGGGAAACACTCTGCTCCTGGGTGTGAGCCCAATGTATGGTCAGAATATCCCACAGGG	435.047	765.652	0.4875
28	TCCAGATTACTTCCATTTCCGCCCAAGCTGTGTCCCCTGAGTGGCAGGCGTCTGTTGCACATTGAAACATGCCTTTCAGGCAGGGGTGTGTGTGGTCAGTTGGCAGGGCCCCCAATGTATGGTCAGAATATCCCACAGGG	1573.79	711.814	0.5875
29	TCCAGATTACTTCCATTTCCGCCCAAGCTGGCCCATTTTAAGCGTACAATTCAACACATTTCAGTATATTTACAGAGGGGTGCAGCCATCACCACAAGCCACTTTCAGAACCCAATGTATGGTCAGAATATCCCACAGGG	501.205	757.048	0.425
31	TCCAGATTACTTCCATTTCCGCCCAAGCTGGGACAGGCCTCTCATCCCAGGGCGTGGTCGCTGGGGTTGGGAAAATGCCTACGGAATCCCCTCCCCCAATGCAGGACCCACCCAATGTATGGTCAGAATATCCCACAGGG	1283.09	974.044	0.6375
32	TCCAGATTACTTCCATTTCCGCCCAAGCTGCTTTATTATTGTTTGATAGATTTTTGCAGCGGCTATGTCCGTAAAAATTAGCCCACCTGAGATATATCACTGGAGCCAACCCCAATGTATGGTCAGAATATCCCACAGGG	217.022	516.583	0.3875
35	TCCAGATTACTTCCATTTCCGCCCAAGCTGACTCTCTCCACCTCCTGTTACTGAAGGTGGACACTCTTCTCCTCTTGTTCCTTGACTTTCAGTCTTTGATTTTCCTTTTTCCCAATGTATGGTCAGAATATCCCACAGGG	2385.74	1076.37	0.425
36	TCCAGATTACTTCCATTTCCGCCCAAGCTGGAGTGCAGTGGTGCAATCATAGCTCCCTGCAGCCTCCCACCCCGCAATCCTCCCACCTCAGCCTCCCCAGTAGTTAGGACCCCAATGTATGGTCAGAATATCCCACAGGG	405.976	1576.74	0.6125
38	TCCAGATTACTTCCATTTCCGCCCAAGCTGGTTGCTCACCGCACATGGGCCGTGGCCCCATCCTTCGGGCCCTTTAGGTGGGGAATCGGGCTAGCAGCTCCAGCCACGGCCCCAATGTATGGTCAGAATATCCCACAGGG	1002.41	713.294	0.675
39	TCCAGATTACTTCCATTTCCGCCCAAGCTGCAGAAGAAAGCTAACTTCAGAAGGAGACTTGCCCAAGATTACACAGCTTGAAAGTGCCAGAATTACCTCTAGTCCTCAGTCCCAATGTATGGTCAGAATATCCCACAGGG	726.748	767.013	0.4375
40	TCCAGATTACTTCCATTTCCGCCCAAGCTGACAGAGATGTCAGCCTGGAATCAGAATCACTGGCTAAGTCTTGCTGCTTGCTTCTTGCTCAGCCTGCATATGAGAAGTCACCCAATGTATGGTCAGAATATCCCACAGGG	1709.11	907.18	0.475
41	TCCAGATTACTTCCATTTCCGCCCAAGCTGTTCAAGGCTACATATATTTATATACACTTAAGCAATCTGCCACAGCCAGAATCTTTTTTTTTTTTTTTTTTGAAACAGGGCCCAATGTATGGTCAGAATATCCCACAGGG	150.362	205.185	0.3
42	TCCAGATTACTTCCATTTCCGCCCAAGCTGACCATATAAAATGGAATCCTGGAGGGTCCCCTAGAGGCAGTATCCCCAGTGGAAAGAGCGTGGGCCTCAAGGTCAGACAACCCAATGTATGGTCAGAATATCCCACAGGG	348.84	589.257	0.525
43	TCCAGATTACTTCCATTTCCGCCCAAGCTGTTTTTTTTTTTTTTTTTTTTTGGTAGAGAAGGGGTCTCACTGTGTTGCCAAGGCAAGTTATCCATGTTCTGATTTTGGTTCCCAATGTATGGTCAGAATATCCCACAGGG	67.6628	408.745	0.3375
44	TCCAGATTACTTCCATTTCCGCCCAAGCTGACCCTCGGGTCTCATTTCCAATGTCTTCTATTTGGTGAATTCAACTGTAAGTCAGAGGACAAGGGATCTGTGGAAGCAGTCCCAATGTATGGTCAGAATATCCCACAGGG	1032.48	608.195	0.45
45	TCCAGATTACTTCCATTTCCGCCCAAGCTGTCACAAGTGTGACCTTACCTTGTCTCAGCTGTCTGTTCCATGGAGACCCAGAAAGAGGGAAAGAGAAGGCTGCTCTGGACCCCAATGTATGGTCAGAATATCCCACAGGG	1097.64	815.449	0.5125
46	TCCAGATTACTTCCATTTCCGCCCAAGCTGGCGCAATAGACATTCCAGGACTTCCGGGCACTTCGTAAGGTTTAAAAAGGATGCTTCGCGTTTTCTCTCTCCTTTTTGGACCCAATGTATGGTCAGAATATCCCACAGGG	791.904	737.365	0.4625
47	TCCAGATTACTTCCATTTCCGCCCAAGCTGTCTCTGTAGACTAAGTCAGTCATCCTGTAGGCCCCACTGCCCACGCTGTGCCAATAGCTGGTGTGCTTTTTCTCAGTCTTCCCAATGTATGGTCAGAATATCCCACAGGG	1077.59	1116.88	0.5125
48	TCCAGATTACTTCCATTTCCGCCCAAGCTGGTGTGAACCTCCTGCACACAATGATGAGACAAAAAGCGATGCATCCGGATAGAATACTGATGACAGACGCAGGTTCAAGGCCCAATGTATGGTCAGAATATCCCACAGGG	997.398	793.565	0.475
49	TCCAGATTACTTCCATTTCCGCCCAAGCTGTTCCTGGTGGTTAAAGAGCTATTCCCCCGAGTCCACCAGGGGCCTCCCTGCCGACACTCTTGCTGCTCAGTCCCTCCCACCCCAATGTATGGTCAGAATATCCCACAGGG	902.171	1002.69	0.6125
50	TCCAGATTACTTCCATTTCCGCCCAAGCTGTTTAAAGTACTTTTCAATTCCTTGCTGAAAGAAATAACCTCTTGGCAATTTTGAAGGGCAAAATTAGGAGGTAAGTAGGTCCCAATGTATGGTCAGAATATCCCACAGGG	1087.62	296.323	0.3375
51	TCCAGATTACTTCCATTTCCGCCCAAGCTGAGCAGCAGCCAGGGTGGTCTTTCAAAAATGCAAAGCTGATAATGTTACTCCCCTGCTGTAAACCTTCCAGCGGTTTCCTACCCAATGTATGGTCAGAATATCCCACAGGG	636.531	809.787	0.475
52	TCCAGATTACTTCCATTTCCGCCCAAGCTGGAGCCTTCCTAAAGGATCCCTTAATAGGCCAGTGGATTCATAACACCATCCATTGATGTGTTTATCATTTACAGTATTTACCCAATGTATGGTCAGAATATCCCACAGGG	308.242	433.064	0.375
55	TCCAGATTACTTCCATTTCCGCCCAAGCTGTTTGACTTCACCTTTAGCCCAGAAGAGATGAAGCAGCTAAATGCCCTGAACAAAAATTGGAGATATATTGTGCCTATGCTCCCAATGTATGGTCAGAATATCCCACAGGG	766.845	610.435	0.4
56	TCCAGATTACTTCCATTTCCGCCCAAGCTGGCACTTGCTAGAGCAATTATGCAAAAGTAGAAATAAGGGACAGCTAAATTAGAAAGGAAGAAGTGAAATTGTCCTTGTTTCCCAATGTATGGTCAGAATATCCCACAGGG	328.29	358.17	0.35
57	TCCAGATTACTTCCATTTCCGCCCAAGCTGCTGCCAGCCAAGCAGAGCATCCAGCTTACTTCTCACTCGACTCCTTACATAACGCTCGTCGGGTACTCTCCATTCCTTGGCCCAATGTATGGTCAGAATATCCCACAGGG	1949.69	1399.2	0.5375
58	TCCAGATTACTTCCATTTCCGCCCAAGCTGATAAAATAGTAAGCAGTAAAGTCTTAATAATAAAAGTTATTGTCTAAATTTCTGGAATATGGTTCCTAAAAATAAAATTACCCAATGTATGGTCAGAATATCCCACAGGG	NaN	NaN	0.2
59	TCCAGATTACTTCCATTTCCGCCCAAGCTGGCGTGCAGCCACCAGGTGGCAGCCGAGGCCACGGGCAGACAGAAAAGCTCCCGAAACTGAAGGACTGCCAGGCAGCAGAGCCCAATGTATGGTCAGAATATCCCACAGGG	852.049	758.427	0.65
60	TCCAGATTACTTCCATTTCCGCCCAAGCTGTCTCCTTCCCACATACCTGGAAGCGTCCCCCACTGCCCCTGGCCGCCTCTGCTCTCAAGAGCGTGGAGCCTTCCCTACCACCCAATGTATGGTCAGAATATCCCACAGGG	1067.57	1606.37	0.6375
61	TCCAGATTACTTCCATTTCCGCCCAAGCTGCTGAAAGAATCAAGAGTTCAGTGACAGAAGAATGAGGGTCAGAGAAGCATGAAGACAAAGGAGAATGAGGGTCATTTATTCCCAATGTATGGTCAGAATATCCCACAGGG	962.316	539.524	0.4
62	TCCAGATTACTTCCATTTCCGCCCAAGCTGCTCTGGGCTCTATCAGGAACAAGCCAGGTATGATCATCCTTTTCCCCAGTCCTTAGCGTGGGGTCTGGTATACACACGCACCCAATGTATGGTCAGAATATCCCACAGGG	917.206	887.779	0.525
63	TCCAGATTACTTCCATTTCCGCCCAAGCTGTGAAAATCTCATCTTCTGAGATAGTAGTGTTTTTCAGACTGCTCTGTTGATTCTGAGGATTCTGCAAAGGTAACCAAGGTCCCAATGTATGGTCAGAATATCCCACAGGG	265.639	511.613	0.3875
64	TCCAGATTACTTCCATTTCCGCCCAAGCTGATGCCACCAAGCCCCGAGGAGGACAACCTTTTCCTTAATCTCCTTGAAACCCAGGCAAACTTTGACAAAAGGAAAGGTGTCCCAATGTATGGTCAGAATATCCCACAGGG	977.351	696.48	0.475
65	TCCAGATTACTTCCATTTCCGCCCAAGCTGTAGCATAGTAAGTCCTCACCTAATGTCATCCATAGTTTCTTTTTTTTTCTCTCTCTTTTTTTATTATAAGTTCTAGGGTACCCAATGTATGGTCAGAATATCCCACAGGG	188.453	138.326	0.3
66	TCCAGATTACTTCCATTTCCGCCCAAGCTGGGTTGAATCTGTAGTTGCGGAATACAAAGATGCAGAGGACTGACTGTCCTGTGACTCCCTCCAGCTTGCTGTGCAATCACCCCAATGTATGGTCAGAATATCCCACAGGG	478.652	890.131	0.5
67	TCCAGATTACTTCCATTTCCGCCCAAGCTGTTTAAATGGGCTCTGTTTTAAAATGACCTTTCATGTTTTGATTGCAAAAATATAGCTTACACAGGTCTGTAGTTAGCAAACCCAATGTATGGTCAGAATATCCCACAGGG	89.2146	279.465	0.3125
68	TCCAGATTACTTCCATTTCCGCCCAAGCTGATTTGAGGTCATCGATGATCACAGAGCTGGGAAAATTGTTGAGAATCTCTCAGACAAGGTTACACAAGTGTGCAGTGATCCCCAATGTATGGTCAGAATATCCCACAGGG	NaN	NaN	0.425
70	TCCAGATTACTTCCATTTCCGCCCAAGCTGGGGCTTACCTTGGGATATATTTCATAAGCACACAAAATGAATGTGTGTTTTGAATTGTCTCAGTAAACCAGTGCCTGCAACCCAATGTATGGTCAGAATATCCCACAGGG	227.046	455.2	0.3875
72	TCCAGATTACTTCCATTTCCGCCCAAGCTGTACCTGATGAATGTCTCCTCTTCCACTGGACTGTGAATTCCATGAGGGTAATTCTGGCACTCAGTCTAAGCCTGACACCTCCCAATGTATGGTCAGAATATCCCACAGGG	474.641	1057.72	0.475
73	TCCAGATTACTTCCATTTCCGCCCAAGCTGTTCCCACAGGATTGAAAAAACGTACAAGGAAGGCCTTTGGAATACGGAAGAAAGAAAAGGACACTGATTCTACGTATGTACCCAATGTATGGTCAGAATATCCCACAGGG	486.169	493.359	0.4
74	TCCAGATTACTTCCATTTCCGCCCAAGCTGAGTTCCGAAACAAACAAAGCACAATCTTCCCTCGATTTACATGGGAGTTGCATTCCTGGAAAATTCAGTATATTTTAAAACCCAATGTATGGTCAGAATATCCCACAGGG	227.547	461.895	0.35
75	TCCAGATTACTTCCATTTCCGCCCAAGCTGAAGAGATCTCTGCAGCGTGAGGCTTCCTATTTGAAAAACCAATTTCATGAACAATAAAATTTCACATTTTTTGGTTCTTACCCAATGTATGGTCAGAATATCCCACAGGG	219.528	400.544	0.325
76	TCCAGATTACTTCCATTTCCGCCCAAGCTGCGTTCCTTAATTCTCTCTGTTTTGAGACAAAGAACTCCAGGTGACACATCACAATGAAAGACTGCTACATTGTGGTACATCCCAATGTATGGTCAGAATATCCCACAGGG	526.266	725.36	0.4
77	TCCAGATTACTTCCATTTCCGCCCAAGCTGGTAAAGTACTTCCGCTTCCTTAGGTGGAGCTGGAAAGGTGGAGGCGGAAGTGACTGATCAATTCAGGGGCGTGGGGTTCGCCCAATGTATGGTCAGAATATCCCACAGGG	847.038	588.248	0.55
78	TCCAGATTACTTCCATTTCCGCCCAAGCTGGTCCTCTTTCCCAAGACAGGCGCCCCTTTCTAGGGTCATTCATTCTAAAATCTATGTGTAATTCCAGCCTATTTGAACTGCCCAATGTATGGTCAGAATATCCCACAGGG	280.174	666.41	0.4375
79	TCCAGATTACTTCCATTTCCGCCCAAGCTGTGATTGAAGCTGAGATCTCCACCTAGTGGATATATAGGATTTTGCAGATCTTTATGGGAACAGCCAACTATCCCTGGAAACCCAATGTATGGTCAGAATATCCCACAGGG	111.268	513.156	0.4125
80	TCCAGATTACTTCCATTTCCGCCCAAGCTGAGAGAAAACCATAATTTCACGTGCTTTATATGATAATACAAATGCACTCCACGTCCTTTGAGATCTACAAGACAAACATACCCAATGTATGGTCAGAATATCCCACAGGG	425.524	529.563	0.3375
81	TCCAGATTACTTCCATTTCCGCCCAAGCTGCATTTCCCCATTATGATAGTCCTTTTATAGTCATTCATTCAAACCATTTTATTGAGGGCCTATGTATTCATGGCACCCTTCCCAATGTATGGTCAGAATATCCCACAGGG	476.146	499.954	0.3625
82	TCCAGATTACTTCCATTTCCGCCCAAGCTGATTCTGGCGGAAAGTTGGCAGCCACGGTCCCCCTCCCCTGCTTTTCTCCTCAACTCTCCACCCCCACTCCGGGTGATAACCCCAATGTATGGTCAGAATATCCCACAGGG	902.171	1010.49	0.6
83	TCCAGATTACTTCCATTTCCGCCCAAGCTGGCCACCATTCAACCCACTGCACCCACAAAAGAGCTACCTGTCACTCCCATGAGTCATGGTAACGCCCAGAGGTGGTGTCTCCCAATGTATGGTCAGAATATCCCACAGGG	641.543	1568.19	0.55
85	TCCAGATTACTTCCATTTCCGCCCAAGCTGGTCAGAAGCCCGGCTCCTCGCCGGGGAAGGCCGGATGCTGGCCCGCCGGGACCTGGGACTTGTGCCACATGGAGTGTCGGCCCAATGTATGGTCAGAATATCCCACAGGG	1027.47	564.823	0.7125
86	TCCAGATTACTTCCATTTCCGCCCAAGCTGAACAATTAGCTGGCCGGCTGGGGAAGGTGGTGGGTGACTCAAATGCCAGTCGGCTGCGTGCCCCCGCGCTTAGATGAGTCCCCAATGTATGGTCAGAATATCCCACAGGG	992.388	705.925	0.6125
87	TCCAGATTACTTCCATTTCCGCCCAAGCTGGGGGTGGAGGTGGTATTAGACGCAGCCGAATCCTCCCTCAGAGTCCGCCAGGTGGGCGTCTCAGGGGTGGGAGTGGCCGCCCCAATGTATGGTCAGAATATCCCACAGGG	1403.37	717.419	0.675
88	TCCAGATTACTTCCATTTCCGCCCAAGCTGAAACACTACACAGCCAAATATGCAGATTTCCTGGAAGTACTGTTGCAAAATTACCCCTTTCTAAATTATGCACTTTCTTCCCCAATGTATGGTCAGAATATCCCACAGGG	310.246	792.488	0.3625
90	TCCAGATTACTTCCATTTCCGCCCAAGCTGTCTACATGCAAGGCAAAGTTAATAGTAACTAGAAAGTCTTTATTTGGCATATCATAGATTTCTGTCAACCAAAACAACTACCCAATGTATGGTCAGAATATCCCACAGGG	89.2146	284.239	0.3125
91	TCCAGATTACTTCCATTTCCGCCCAAGCTGATCCATGTTGTAAACATGTGTCAATCATTCCACTTTATGTCTGCATATTATTCCATTATATGGATATACCACACTTCATCCCCAATGTATGGTCAGAATATCCCACAGGG	385.928	389.441	0.325
92	TCCAGATTACTTCCATTTCCGCCCAAGCTGGGTTTGAGTGGAGGCAAAGCGTAAGCTTTTTTCACAACATCAGAGTTTTTACAGTCAGAACACATCCCAGAGGCTTTGGACCCAATGTATGGTCAGAATATCCCACAGGG	521.254	658.831	0.4375
93	TCCAGATTACTTCCATTTCCGCCCAAGCTGGATCAGCACCTGCACAAAACCTGACTCACATACCCTAATTACAATCAAGAACAATAACCTTTCATATTTATTAACCCAATCCCAATGTATGGTCAGAATATCCCACAGGG	368.386	800.37	0.35
95	TCCAGATTACTTCCATTTCCGCCCAAGCTGTTCCGGTCTCTAATTAGGCCAGGGAGCTGGCTGCAGCGAGAGTGCGGCCTGTTTCTTGAGGGCACCACTTCTACTCCAGTCCCAATGTATGGTCAGAATATCCCACAGGG	1318.17	769.316	0.575
96	TCCAGATTACTTCCATTTCCGCCCAAGCTGTACCAGTCTGGGATTCAAATAAGATTCTCATTATTTCTTATTTTCCAGATTAATCTCCTGAATCCCCACATGCCCAAATCCCCAATGTATGGTCAGAATATCCCACAGGG	57.1374	526.748	0.3625
100	TCCAGATTACTTCCATTTCCGCCCAAGCTGGGTGAGTTGGACGCACTTCATAATTTTAACAATAAAAGTGAAGTCTATGTGGGATTAAATTTAAACTCTGAAAAAAATGCCCCAATGTATGGTCAGAATATCCCACAGGG	46.1109	244.549	0.3125
101	TCCAGATTACTTCCATTTCCGCCCAAGCTGCTCGGCCCTCACACACCCCACGAGGTGGGCACCGTCACAGTGCCATCTCACAGGCAAGGAGGCCAGGCCCAGGCCCTGAGCCCAATGTATGGTCAGAATATCCCACAGGG	1453.5	892.869	0.6875
102	TCCAGATTACTTCCATTTCCGCCCAAGCTGGAAAAACCCAGCTGGACAATGGGCATATTCAATGGCCAAGGCCTCCTCTAATTGCTGGCTTGGGAAGAACTGGAGATAACCCCAATGTATGGTCAGAATATCCCACAGGG	536.29	700.515	0.4875
103	TCCAGATTACTTCCATTTCCGCCCAAGCTGAGTGCTTGCTCCATCCTCCAGACTGGTTGGCTAATTGTTTCCCAAACACTCTGGTATACACCTTTTTGCCTTTGTTTATGCCCAATGTATGGTCAGAATATCCCACAGGG	892.146	1146.65	0.4375
104	TCCAGATTACTTCCATTTCCGCCCAAGCTGGTGGACTGAATGAAAACGTTTACAGATGTTGATACATGTTTGCTTGCTTTTTCAATTACAGTGAAGCAAAGTTCTATCAACCCAATGTATGGTCAGAATATCCCACAGGG	741.784	479.402	0.3375
108	TCCAGATTACTTCCATTTCCGCCCAAGCTGGTGTGGATGGTTCTGTGAGAGGAGAAGAGAGACACTTGGCCATTAAGAACTTTGGACAGCAGCCCATTTTCGTTTTTCTCCCCAATGTATGGTCAGAATATCCCACAGGG	726.748	887.77	0.4625
109	TCCAGATTACTTCCATTTCCGCCCAAGCTGGAAGAGTTAAGTCAGCGTTCTGAACTCATTTATTCATTCGGTAAATCTTTGCTGAGGTCCACTTTGTACAGTCTCTGCACCCCAATGTATGGTCAGAATATCCCACAGGG	451.586	739.823	0.4125
110	TCCAGATTACTTCCATTTCCGCCCAAGCTGCATATTATTGCTGAAGGGATTGAAGAATTTTCCCCCAGGGCCATTCTCCAGGCACTGATTAAAGTCGGGGGGTGGTGTGCCCCAATGTATGGTCAGAATATCCCACAGGG	302.728	546.131	0.5
111	TCCAGATTACTTCCATTTCCGCCCAAGCTGCCCCAGCCCACGGGGAGCGGGCGGAGTCCTGGCCCACGAAGCCTTGTCACCTGGCGGGCGAATCCGCAAGCGGAGACTTGCCCAATGTATGGTCAGAATATCCCACAGGG	1378.32	653.422	0.7125
112	TCCAGATTACTTCCATTTCCGCCCAAGCTGCCAATTGGAAGCCTGTGGGGGATATCGGGGGCGGGGCTGCTGGCTGTGGTACTTTTGCAGCTTTGGTGGGCTCCGGCTTCCCCAATGTATGGTCAGAATATCCCACAGGG	706.701	832.417	0.625
113	TCCAGATTACTTCCATTTCCGCCCAAGCTGGTTTAGAACGAAGGTCATTCCTATTTTGGTAAATTTGCGTCCCCGGTTTCCATTCATTCAGTCAACAAATATTTATTAAGCCCAATGTATGGTCAGAATATCCCACAGGG	265.138	434.072	0.35
114	TCCAGATTACTTCCATTTCCGCCCAAGCTGTCTTGCGATCTTTTGCATAGATCGGTCCCGCCCCGCATATGGCGATGAGGACTCAAGAGACACGGAAAACGTTTTCTTTCCCCAATGTATGGTCAGAATATCCCACAGGG	1042.51	754.727	0.5
115	TCCAGATTACTTCCATTTCCGCCCAAGCTGCATTTCTTACCTTCCCAAATTCTCCAGAGCCTCTTTGCGGTTATTTTCTAATCCCTGGTCACCATGATGGAGCCTGAACACCCAATGTATGGTCAGAATATCCCACAGGG	132.318	1174.66	0.45
116	TCCAGATTACTTCCATTTCCGCCCAAGCTGAAGCTCTGCCCAGGGTGGCGCAGTGGCTGAAGGAGAGGAGAACCGGCGCTCTCCACACCTCATGGCACTCTTGGAGTCTTCCCAATGTATGGTCAGAATATCCCACAGGG	1197.88	985.95	0.6125
117	TCCAGATTACTTCCATTTCCGCCCAAGCTGTTGACCAGGGTGTATTGTGCACAAATATTGTGAATATACATCTGTCTGTCCTTAAATCACTGTAAGTTTTAACTGGAATACCCAATGTATGGTCAGAATATCCCACAGGG	311.75	312.612	0.3375
118	TCCAGATTACTTCCATTTCCGCCCAAGCTGGGACTGCCTGCTCCACACCTGGGTCTGACCAGGGTGAGTGGATCTTTTGGAACCTAGACAGAGCACAACTGAAAGGGTAACCCAATGTATGGTCAGAATATCCCACAGGG	1092.63	781.631	0.5375
120	TCCAGATTACTTCCATTTCCGCCCAAGCTGTGCCTTTGGCTGTCCACACTGAGGATTTCCCCCAATACCTCCAGATGCAGTAGCTGAGAACAACCCCCACTCCAGCCCAGCCCAATGTATGGTCAGAATATCCCACAGGG	686.652	1799.55	0.5625
122	TCCAGATTACTTCCATTTCCGCCCAAGCTGCTGGCATGCAGCAAGTTCCATATGCATGCATGTTATCATTGGGTGACCCTGGGCAGTGATCACATCTCCAAGCATCAGTTCCCAATGTATGGTCAGAATATCCCACAGGG	1473.55	939.72	0.4875
123	TCCAGATTACTTCCATTTCCGCCCAAGCTGAGGTGTATTGCAGACAGGGCCCGATGCCCAGAGGGTGCCCATGGTAGCCTTGGCCTCTATAGGACATGCTCATCTAGCTGCCCAATGTATGGTCAGAATATCCCACAGGG	1919.62	738.982	0.575
124	TCCAGATTACTTCCATTTCCGCCCAAGCTGATGGCTGACTGGGCCTTGGGCTGCTGCAGGCTGCCCTCCAGCTGAGACACTTCGAGCTGGTGAGAGAGGGCAAGGTGGGTCCCAATGTATGGTCAGAATATCCCACAGGG	2761.64	676.621	0.6375
125	TCCAGATTACTTCCATTTCCGCCCAAGCTGGAATAGGCAGGTTGCATTTCTCCATCGAGGCCCAGATATCTCCCCTCCCCCACTAGAATCTGGGTTCTCTTTCTCCTGAACCCAATGTATGGTCAGAATATCCCACAGGG	581.398	942.03	0.5125
126	TCCAGATTACTTCCATTTCCGCCCAAGCTGTTTGGTATCCAGCCAGCCAGTCCTTGTAACTCAGCATGAGAGCACCTTGGATGAAAGTCCTGGAGATGTCAAAATCCACGCCCAATGTATGGTCAGAATATCCCACAGGG	541.302	717.67	0.4875
127	TCCAGATTACTTCCATTTCCGCCCAAGCTGTCAGGAGACATGATAATCTGTAGGACCTCAGTCGTCACATCCAATCTGGGAAATGCTTCAGAGCCCCTCTGACTGCAGAACCCAATGTATGGTCAGAATATCCCACAGGG	265.639	730.329	0.4875
128	TCCAGATTACTTCCATTTCCGCCCAAGCTGTTTGAGTCCAGCCTGGACAACATATTGAGACCCCCATCTCTCTAAAAAAAAAGAGAAAGAAAGAAGGAAAGAAAAAAAGACCCAATGTATGGTCAGAATATCCCACAGGG	150.863	374.693	0.3625
129	TCCAGATTACTTCCATTTCCGCCCAAGCTGGAGGCCTTCTTTATACTTACCTTAAAACATGGCTAGGTGCTGGAGGGAAGGGGAGTCGGGGAATACAGGCGGGGCTGGCCCCCAATGTATGGTCAGAATATCCCACAGGG	511.23	808.967	0.5625
130	TCCAGATTACTTCCATTTCCGCCCAAGCTGCTGAAGACCCAAGGGAATGAGGCCGCTGCAAGTACAGATCTTGAACTACATCTACAATAGGACTCTTGGGTGCCTGACCTCCCAATGTATGGTCAGAATATCCCACAGGG	736.773	796.238	0.5
131	TCCAGATTACTTCCATTTCCGCCCAAGCTGCATACTATTATTATCACCTCTGTTTTACAAATGCAGAAACCCAGGCACAGAGAGATTAAACAACTTTTCAGTGGTCACATCCCAATGTATGGTCAGAATATCCCACAGGG	202.487	484.036	0.3625
132	TCCAGATTACTTCCATTTCCGCCCAAGCTGAGTTTGCTGAGAATGATGGCTTCCTGCTGCAAAGGACGTGAACTCATTCTTTTTTATGGCTACATATTATTCCATGGTGTCCCAATGTATGGTCAGAATATCCCACAGGG	726.748	625.601	0.4
133	TCCAGATTACTTCCATTTCCGCCCAAGCTGCTGTCACTGGCTTACCTTGCCACCTTGGGTCACTGACTTCCCCACTCTGTGCCATCTGTGAAATGTGCATAATAGCACACCCCAATGTATGGTCAGAATATCCCACAGGG	2205.31	1433.06	0.5125
134	TCCAGATTACTTCCATTTCCGCCCAAGCTGAAACCAGCATGTCCAGTCCTGCAGCCTCCCTTTCTTAGGCCCAGCATATGTCAGCTGTGTGCATAGAAAAATCAAAGCAGCCCAATGTATGGTCAGAATATCCCACAGGG	651.568	1072.2	0.4875
135	TCCAGATTACTTCCATTTCCGCCCAAGCTGCGAATAGTTCATCAGTGTCTCCTCCCCCCAGATGATGCCTTTGTTCTTACTAATGTCTGTGAGAGAGAATCCAGTGAACTCCCAATGTATGGTCAGAATATCCCACAGGG	395.451	949.847	0.45
136	TCCAGATTACTTCCATTTCCGCCCAAGCTGACATATGCACACTTCATTGTTATGTTGAACCTGCCCCTAAACTTGTTAAAAAGATGAAAGACTGAAAACCATATTGACCTCCCAATGTATGGTCAGAATATCCCACAGGG	310.246	615.61	0.35
138	TCCAGATTACTTCCATTTCCGCCCAAGCTGCGCAACATTCGCAAAGATAAAACATACCTCACAGGAGTCGACTCCTACCTCGAAAAGACAGTATGGTGCCTGGGCTCCTGCCCAATGTATGGTCAGAATATCCCACAGGG	651.568	856.39	0.5
139	TCCAGATTACTTCCATTTCCGCCCAAGCTGAATGCCTATCACTAGTTGGGCATTTCTATAGTATTTTCTATAACTTATTTTCCCAGCCTCAGACTCAACATGACTTTCTCCCCAATGTATGGTCAGAATATCCCACAGGG	244.588	637.209	0.3625
140	TCCAGATTACTTCCATTTCCGCCCAAGCTGCTCTCTTTTTCTGTTTATGTATGTATCCTGAATGGAATTTGTAAGATACAATTTAATAGTTCATTAATATGGACTCTGCCCCCAATGTATGGTCAGAATATCCCACAGGG	76.1833	51.5227	0.3
141	TCCAGATTACTTCCATTTCCGCCCAAGCTGCTTGCCACTGCCATGTAAGAAGTGCCTTTCACCACCCCCACACCCTGCCATGACTCTGAGGCCTCCCCAGCCACGTGGAACCCAATGTATGGTCAGAATATCCCACAGGG	826.989	1674.93	0.6
142	TCCAGATTACTTCCATTTCCGCCCAAGCTGCAGTGTTAACCAGGACTTCAAGGACCTGCCTTCGTTGGGCTGTCCCTCGCCTTGCCCTGCCAGCTACGCAAATGTTCCAGCCCAATGTATGGTCAGAATATCCCACAGGG	1348.24	1284.65	0.575
143	TCCAGATTACTTCCATTTCCGCCCAAGCTGTTGCACCTCTGTACTCCAACTTGGGCAACAGAGTGAGACCATCTCTTAAAAAGAAAAAAAAAAAAAGCAGTTAAATCTACCCCAATGTATGGTCAGAATATCCCACAGGG	158.882	426.347	0.3625
144	TCCAGATTACTTCCATTTCCGCCCAAGCTGAGCTACATGTTGTTCATTTAAAACATGAACATCCTGATCCCAGGACTTTGAAGATAGGAATCACCCATCCCAAACCAGACCCCAATGTATGGTCAGAATATCCCACAGGG	576.386	711.752	0.4125
145	TCCAGATTACTTCCATTTCCGCCCAAGCTGCAGTTGGGTGTAGCAATCACGGTAATGACATACACGAACTTGTGGTTACTTGCTCACTTTCAGTGGCAAAGAAGAGGCCGCCCAATGTATGGTCAGAATATCCCACAGGG	621.495	765.041	0.475
146	TCCAGATTACTTCCATTTCCGCCCAAGCTGAGGGGATTGGGTAGTATATTCCGACATTTTCTATTCTTTTTCAAGTTTAGCATCTCTCTGAAGAAATTCCTACTTTTGATCCCAATGTATGGTCAGAATATCCCACAGGG	128.309	361.433	0.3375
147	TCCAGATTACTTCCATTTCCGCCCAAGCTGCGGCAGGGAAGGCATCGCGGCTGTCGTGTGCCGCTCTCCTCCCTCAGGGACCCCGTCCAGGCGGGATCCCGCCTCCCAGACCCAATGTATGGTCAGAATATCCCACAGGG	1478.56	576.677	0.725
148	TCCAGATTACTTCCATTTCCGCCCAAGCTGTGTTTTAGGAACCAAACAAAGTCCTGCCCCTCCTCAGGGGCCCCCCTTTGGACTGGCTCCCTTCCCTCTGTTTGGATAGCCCCAATGTATGGTCAGAATATCCCACAGGG	341.322	737.635	0.5625
149	TCCAGATTACTTCCATTTCCGCCCAAGCTGTAAGGTTTTTACTCGCAATCATCTCATGCACTCTTCTCAACTCTGATAGAGTAAGTACCACCATCCCCCTTTTGCAGACGCCCAATGTATGGTCAGAATATCCCACAGGG	626.507	1126.62	0.4375
150	TCCAGATTACTTCCATTTCCGCCCAAGCTGGTTTCTCAGGAGAAAATGCAAAAAGAAAACCAGTTTATTTGTCATTTTTGGTTTTGCAAATGCTAATCAAAGTTGGTCTTCCCAATGTATGGTCAGAATATCCCACAGGG	158.882	335.414	0.3125
151	TCCAGATTACTTCCATTTCCGCCCAAGCTGTATCTGCTCTATATGCAGCACATACATACATAGCTTTTTAAAAAACTCTTATTTTGTGGAATGAAATAGCTACCTTCAGTCCCAATGTATGGTCAGAATATCCCACAGGG	86.7087	211.387	0.3125
153	TCCAGATTACTTCCATTTCCGCCCAAGCTGCACACCTCTGGTTATCAGGTTCTTTAACTCTAAATCAAGGAGGCTGAACTGAAACTATGATGACCCTTTCAGCTCCAAAGCCCAATGTATGGTCAGAATATCCCACAGGG	496.194	688.148	0.425
154	TCCAGATTACTTCCATTTCCGCCCAAGCTGCAATTAATAAATGTAAAAGTGATGAAAGAATTGGAAAACCACAAGTCTGCAGCCACCACTGAAAACTGACTCAGCCCAGGCCCAATGTATGGTCAGAATATCCCACAGGG	188.955	581.288	0.4
155	TCCAGATTACTTCCATTTCCGCCCAAGCTGAGGGGCTGCATCTTCATCCTCAGCCCTGCGTAGCCTTCTGCCCTCCTCCCAGGGCTCGTCCATTCCTTCAGCTCCAGCGCCCCAATGTATGGTCAGAATATCCCACAGGG	2977.16	1317.92	0.6375
156	TCCAGATTACTTCCATTTCCGCCCAAGCTGTTCTCCCAAGCCATAGGTACCTGCCTCCCCAGTTGTGTCGGTACCCAAAACCCCAAAGCCTTGTGTGTATTATATTTGTGCCCAATGTATGGTCAGAATATCCCACAGGG	1047.52	1008.62	0.4875
158	TCCAGATTACTTCCATTTCCGCCCAAGCTGCTTTCCCTCGTCCTCTGCGCAGTCCATCTCAGCTCATCTCTCCAATTCAATGCCATCATCTCTCCTCACCATCTCTCGGTCCCAATGTATGGTCAGAATATCCCACAGGG	3398.17	2872.69	0.525
159	TCCAGATTACTTCCATTTCCGCCCAAGCTGATTGGCTACCTGGGGTTACAGGGGCTCTGGCCTGAAATTGCTTGAAGAGTTGCAGTTGGTGGCTTTCATGTGTTCAGGGACCCAATGTATGGTCAGAATATCCCACAGGG	1092.63	752.221	0.5125
160	TCCAGATTACTTCCATTTCCGCCCAAGCTGACAACAGATTTATAAAGTCAACATCATTGAGAGCCTGCCCTATGCCAAGCATTCTTCTTGGGAGATACAAAGATGATAAACCCAATGTATGGTCAGAATATCCCACAGGG	338.314	462.001	0.375
161	TCCAGATTACTTCCATTTCCGCCCAAGCTGAGCTCCTCAGTCCCAGGGAACTAAAACTGAATAATGTGAGGAAGCAGTGATGTTTCTGCTCAAACTGTGATCTGGATCCACCCAATGTATGGTCAGAATATCCCACAGGG	756.82	651.841	0.45
162	TCCAGATTACTTCCATTTCCGCCCAAGCTGACCTGATCTTAGGATGCTGGGAAAACTCCCCAGGAGGCGGTGCAGCTCCCTAAGTCGAGCTGACTCCCACAAAGATCCTCCCCAATGTATGGTCAGAATATCCCACAGGG	796.918	803.951	0.5625
163	TCCAGATTACTTCCATTTCCGCCCAAGCTGTTATCAAGGGTCTATATTTCCACAGTTGCTGCTGATGGTGATGCTGCTGTTTCAGCAAAACAGGGCAGCCAGCAAGCCCACCCAATGTATGGTCAGAATATCCCACAGGG	897.158	686.617	0.4875
166	TCCAGATTACTTCCATTTCCGCCCAAGCTGGATGTGTGTTCCAGCCAGATGGGGGGAGCCGGAAGCCAAGCCCAGATGGCCATCTTCTTTCCTCTGGGAATGCTGATTTCCCCAATGTATGGTCAGAATATCCCACAGGG	1894.56	822.395	0.5625
167	TCCAGATTACTTCCATTTCCGCCCAAGCTGATCTCTGCTGGATTCCCGAAGTGCATTGTGTAGAGACAGCAACTCAGGTCAGGCTAAAAGCTCAAGCAAGCAAGCGCGCACCCAATGTATGGTCAGAATATCCCACAGGG	1794.32	1022.63	0.5125
168	TCCAGATTACTTCCATTTCCGCCCAAGCTGGCTGTGACGTTCCCTACGCGGTCGGGCGTTGGGTTTCGCGGCGCTCGCCGCACTGGTTGTTCAGCACCTTCGGTCCGGTTCCCAATGTATGGTCAGAATATCCCACAGGG	1834.41	749.081	0.6625
170	TCCAGATTACTTCCATTTCCGCCCAAGCTGGGAGGAATTTACACTGAGGTTAAAAGGACTGTTGAGGACTAATGCTAACAGAAGCTAACATTTATTGCGTAGGACAATACCCCAATGTATGGTCAGAATATCCCACAGGG	516.242	585.249	0.3875
171	TCCAGATTACTTCCATTTCCGCCCAAGCTGCTTCACAAGGGCAGATTTCTCATGGACTCTCTTTCTCTGGTTGTACTGGAACACTTTCTGGCGTTATTCCTCTGCTGGGACCCAATGTATGGTCAGAATATCCCACAGGG	992.388	1068.95	0.475
172	TCCAGATTACTTCCATTTCCGCCCAAGCTGCCTTCTTCTGCCTGGTATCACTCTCTCCTCTTTGAGAGTGTTTGAGTCGGATCCTCTCAGCCAAGTGGCAGATGGAGAAGCCCAATGTATGGTCAGAATATCCCACAGGG	977.351	811.123	0.5125
173	TCCAGATTACTTCCATTTCCGCCCAAGCTGTTCTTGGAATAGGTCAGGAAGTGGACTCAATAGGAAAATTGTAAGTTGGAGACTGGACTAGCCAATGACTATGAGGCAATCCCAATGTATGGTCAGAATATCCCACAGGG	375.905	515.936	0.4125
174	TCCAGATTACTTCCATTTCCGCCCAAGCTGAACTGAAGTATAAATTCCAAAAGTGATAGAAAGTTCTTTGTGACTTTTCTGAACTCAGGAACATCTGAAGTAGAGAACAGCCCAATGTATGGTCAGAATATCCCACAGGG	101.244	281.885	0.3375
175	TCCAGATTACTTCCATTTCCGCCCAAGCTGGTCAGTTTATCACTTGTCGCTTATTTAGCTTTAAAATAAAAATTAATAGGCAAAGCAATGGAATATTTGCAGTTTCACCTCCCAATGTATGGTCAGAATATCCCACAGGG	42.1013	191.821	0.3
176	TCCAGATTACTTCCATTTCCGCCCAAGCTGGGAGAATCGCTTGAACTCAGTAGGTGAAGGTTGCAGTGAGATGAGATCATGCCACTGCAAAAAAAAAAAAAAAACAAAAACCCAATGTATGGTCAGAATATCCCACAGGG	286.188	375.352	0.375
177	TCCAGATTACTTCCATTTCCGCCCAAGCTGCTTACCTTATCCATTAAGTATGTAGCAGCAGAAAATCTTTTAACTAAGAACGTATTCCACATCATCAGTGCAATGCCTAGCCCAATGTATGGTCAGAATATCCCACAGGG	320.27	464.756	0.3625
179	TCCAGATTACTTCCATTTCCGCCCAAGCTGAGCTGAATACTATGACAACCTCCCTCACTACAATTCCTGGATAAAAGTACTGTATGATTTTGTGATGGATGATACAATAACCCAATGTATGGTCAGAATATCCCACAGGG	256.617	489.864	0.35
180	TCCAGATTACTTCCATTTCCGCCCAAGCTGAACATGGCAGAGTGAATTCTGGCAACACACTGAGTGATGCTTGTCAATGGCCACTATCAGGAATTTAAAACAAGGTAAGTCCCAATGTATGGTCAGAATATCCCACAGGG	711.713	657.087	0.4125
181	TCCAGATTACTTCCATTTCCGCCCAAGCTGTTTGGGGCCGAAAATGTTTTTAAAGTATGTGTTTGAGTTAAATATAAAGTTGGTTCACTTCAAAGCTAAAAAATTGTTAACCCAATGTATGGTCAGAATATCCCACAGGG	72.6748	157.122	0.275
182	TCCAGATTACTTCCATTTCCGCCCAAGCTGCAATATAATGCGCTGACCGTCTTGATCAGATTGCTCCCTCATCTTTCCCGCTGAGGCTGCCAGACACTCCCCTCCCCAGCCCCAATGTATGGTCAGAATATCCCACAGGG	751.809	1397.54	0.5625
183	TCCAGATTACTTCCATTTCCGCCCAAGCTGGCTGTAGAGCCTTCCCATCATCTACACACTTGGCATATATTCCTAACAACAGGATCTGAAAGAAACTAGGCCTGTCCACACCCAATGTATGGTCAGAATATCCCACAGGG	389.938	958.978	0.45
184	TCCAGATTACTTCCATTTCCGCCCAAGCTGGCAACATTCAGACCATAGCAAAGGCCTCCTGGAGGCTGCTGCCTCAACTTCATCAAAACTGCCGCTAAAGCCTCCTGGAGCCCAATGTATGGTCAGAATATCCCACAGGG	801.929	841.619	0.5375
185	TCCAGATTACTTCCATTTCCGCCCAAGCTGTTTATAGTTTTAACTTTTACATGTAGGCCTGTGATCCACCTTTAATTAAATTTTTGTGTGGTTTGAGGTATGAATCAAGGCCCAATGTATGGTCAGAATATCCCACAGGG	93.2242	185.744	0.3125
186	TCCAGATTACTTCCATTTCCGCCCAAGCTGAGTTGAACTGGGATCCTTCTTTCTCCTTGGCATCTTCCACCTTCTCTCTCCGGATGCTGACTGCTACTGGACCAAGGTTTCCCAATGTATGGTCAGAATATCCCACAGGG	1488.58	1874.87	0.5
187	TCCAGATTACTTCCATTTCCGCCCAAGCTGGAGCCCTGGAGCTCTCTGAGGGGAGCAAGTGCAAGTTGTAAGCAGAGGGAACACCCAGGGCCAAGTTCCTCCTGCGGAGACCCAATGTATGGTCAGAATATCCCACAGGG	2651.38	727.17	0.6
188	TCCAGATTACTTCCATTTCCGCCCAAGCTGATCTCCACAGGAGGGCAAGAATTAATTTAATTCCACACACACAACCCCTTCCAACCCCTCTGACAGCTTTAGTATAATGGCCCAATGTATGGTCAGAATATCCCACAGGG	496.695	821.496	0.4375
189	TCCAGATTACTTCCATTTCCGCCCAAGCTGTGTCCGCGCCTGGAGCGGTGACTCATCAGGGATTAGCTCTGGTGCCGTGGGTTCCCGGCTCTTTGCCCGGTTCTGTGCTCCCCAATGTATGGTCAGAATATCCCACAGGG	1694.08	838.484	0.6375
190	TCCAGATTACTTCCATTTCCGCCCAAGCTGTGTATAAAAGAGTCAAAACAGAGAAAATGAATGAACTAGAACTACATCTTTAACATATATGAATACTTTTCAAAAGAAAACCCAATGTATGGTCAGAATATCCCACAGGG	NaN	NaN	0.2375
191	TCCAGATTACTTCCATTTCCGCCCAAGCTGTGGTGGTATGAATGTTTTTGCTCTCTCTTGAGTGCTTAGATTTTCAATCCCTCTTGGAGCATATGAATTATTTGCATACACCCAATGTATGGTCAGAATATCCCACAGGG	146.352	503.82	0.3625
192	TCCAGATTACTTCCATTTCCGCCCAAGCTGTGCTCATTACATACCTCAGTGACCAGAAATTGGAGACCAGCCTGGGCAACATCGCAAGACCCCATCTCTACAAAAAGTAACCCAATGTATGGTCAGAATATCCCACAGGG	731.76	760.778	0.4625
193	TCCAGATTACTTCCATTTCCGCCCAAGCTGAGCCTCCCAAAGTGCTGGTATTACAGGCGTGAGCCACCGCACTCGGCCCACGGGCCTTATTTGAAGGACTTACGTGAATTCCCAATGTATGGTCAGAATATCCCACAGGG	1197.88	633.157	0.55
195	TCCAGATTACTTCCATTTCCGCCCAAGCTGAGGATGGAATTTCCATTTACTGAAGAGGAACACTGTGGGAGGGGCAGGCTAAGTGAGGAGAAAGAAGAGCTTGGATTTGACCCAATGTATGGTCAGAATATCCCACAGGG	1468.53	603.919	0.4625
196	TCCAGATTACTTCCATTTCCGCCCAAGCTGTAGGAAAGAGCTTTGGCCAAATGTGGATTTCATGTTTGCTTCTGCACGGACTCATCTGAAAGAAATACTGGGCGACCCAACCCAATGTATGGTCAGAATATCCCACAGGG	872.099	712.664	0.45
197	TCCAGATTACTTCCATTTCCGCCCAAGCTGCAGAGAAGCACCCGCACCTGGAGAGTCAGGAGGGCCTCACATCAGAACGCCTGAGCAAATACAGTTTTGAAGGATACTAACCCAATGTATGGTCAGAATATCCCACAGGG	541.302	758.312	0.5125
198	TCCAGATTACTTCCATTTCCGCCCAAGCTGCCAGGTGGAGAGGGAGGTGCCGATTCTCCTGAATCACGAGAGCAAAGAAATCACACGTTCTGAGGCCACGAGCTGTCTGCCCCAATGTATGGTCAGAATATCCCACAGGG	1628.92	832.054	0.5625
199	TCCAGATTACTTCCATTTCCGCCCAAGCTGAAACTCTCACAAGAACAGAAAACCAAACACCGCATGTTCCTCTCATTTTTTACGATGATAGTTTTCTCACCAATTTTGAGCCCAATGTATGGTCAGAATATCCCACAGGG	661.591	760.891	0.3625
200	TCCAGATTACTTCCATTTCCGCCCAAGCTGATCCAGATTTCATTCTGCAGTCCCGGCAGTGTTTTGACGACTGCCTCACTAAAGGAAGCTAAAAGCTGTGCTGATGCCTCCCCAATGTATGGTCAGAATATCCCACAGGG	832.001	791.627	0.4875
201	TCCAGATTACTTCCATTTCCGCCCAAGCTGGCAATAATCCAGAGGAAGTCTTCACTGGATGAGACAGAATGCTGTACACAAAGTGTTTAGTCTTCCCATGCATCGTGAGCCCCAATGTATGGTCAGAATATCCCACAGGG	947.279	695.89	0.45
202	TCCAGATTACTTCCATTTCCGCCCAAGCTGAGGCTTAATTGGACTTACAGTTCCACATGGCGGGGGAGGCCTCAGAGTCATGGTGGCTTCTTAAATGGCAGTGGCAAGAGCCCAATGTATGGTCAGAATATCCCACAGGG	1358.27	746.997	0.525
203	TCCAGATTACTTCCATTTCCGCCCAAGCTGGTACGGGAATGAAACCCACCTGGGCAGCTGGAGAGAATGCCCGTGGGATGCGCCCCCTCCGTACACTGAAGCTTCGAGACCCCAATGTATGGTCAGAATATCCCACAGGG	837.014	807.099	0.6125
204	TCCAGATTACTTCCATTTCCGCCCAAGCTGCACCTTCCTACCAGTCCCATTCTTCAATGGTACATTTCTTGAGTGCAGAATCCACTTCAAAACTGAAGCATCAATAGTCTCCCAATGTATGGTCAGAATATCCCACAGGG	516.242	988.357	0.4125
205	TCCAGATTACTTCCATTTCCGCCCAAGCTGCGAAACTCCACACTGGCATGAGGAATAGTGATATGCACTTGTGGAGGAATGGTCTATAGAATGAGGATAAAGAGGTTAAACCCAATGTATGGTCAGAATATCCCACAGGG	1207.9	508.948	0.4125
206	TCCAGATTACTTCCATTTCCGCCCAAGCTGAGGGATTTGAGAGTTACGAGCCGGGAACTGTGGATGAAAACTAATACAGTTTACAAAGCCTTTGCTGGGACATACCAGCTCCCAATGTATGGTCAGAATATCCCACAGGG	566.363	655.284	0.45
208	TCCAGATTACTTCCATTTCCGCCCAAGCTGGTCTGCTGCCTTCGTCGGCCTCATGAGCTGGGTTGGCATGAGCCAGCCCTCCTGGACCCTGCAAAGGTGAGGACCAGGTCCCCAATGTATGGTCAGAATATCCCACAGGG	1834.41	921.352	0.6375
209	TCCAGATTACTTCCATTTCCGCCCAAGCTGGCCTTCTGAGTGGAGCCCTGAAGTGGCAAGACTCATAGAATTCCCCCACGGGTCCACACAAGAGAGAATGAATAGAGAAGCCCAATGTATGGTCAGAATATCCCACAGGG	452.088	666.654	0.5125
211	TCCAGATTACTTCCATTTCCGCCCAAGCTGTTGCCACTACTGTGTTATGGCCTGGAAAAACTCATGGAACAAGATGGTAGCCAGAGCCCTCTGATACTAAGGAAGATGTACCCAATGTATGGTCAGAATATCCCACAGGG	696.676	590.69	0.45
212	TCCAGATTACTTCCATTTCCGCCCAAGCTGGCAAATTTATCATTTCCAGGTTTAAAAAGTTAATGGGTTAATGTAATGGAGAAGCATTCTACATTTACAAAGTTGTCAATCCCAATGTATGGTCAGAATATCCCACAGGG	46.1109	106.991	0.2875
213	TCCAGATTACTTCCATTTCCGCCCAAGCTGTACCTGCTCGTATCCTAGAGTCATATTTCTGTCTGCCCGTTTTTTTCTATTCAATTTGTGGGAGCTCTTTGTATACCTGGCCCAATGTATGGTCAGAATATCCCACAGGG	220.029	1108.76	0.4125
214	TCCAGATTACTTCCATTTCCGCCCAAGCTGCGAAAAGAAATTCCCTCGGCTCTAGAAGATCTGTCTGTGTTTGAGCTGTCGGAGAGCCGGTGCGTCCCCACCCCAGGCTGCCCAATGTATGGTCAGAATATCCCACAGGG	576.386	781.816	0.575
215	TCCAGATTACTTCCATTTCCGCCCAAGCTGGAGCCAGAGGCACCACTTCAATAGGTCACTGGTCTCTGCAGGGAAAGGAAAAGGTGTAAGAGTTCTCCCTGCATAGATGCCCCAATGTATGGTCAGAATATCCCACAGGG	917.206	633.185	0.5125
216	TCCAGATTACTTCCATTTCCGCCCAAGCTGCATCCTGCCCTGATGCTCTCCAGGGAGAATGAGCTTCTGTTCCTCTTTTTATTACCCTCTTCCTCTTCTCTTATGTTTCTCCCAATGTATGGTCAGAATATCCCACAGGG	1518.65	1260.93	0.45
217	TCCAGATTACTTCCATTTCCGCCCAAGCTGGATTTTTATCACTTATTGAGCTGAAGGATCTTTTAGGAGAATTTCCTCCTCAAAATCAGAACCGTTCTCAAGCCTGGTGCCCCAATGTATGGTCAGAATATCCCACAGGG	207.499	458.619	0.4
218	TCCAGATTACTTCCATTTCCGCCCAAGCTGTTATAAGATGCCTCCTCATTTTAAAGTTGTAAAAAATTATATTTCTTAGAATCAATGAAATATTTTATTAGCAAATTCAACCCAATGTATGGTCAGAATATCCCACAGGG	74.1784	9.42826	0.2
219	TCCAGATTACTTCCATTTCCGCCCAAGCTGATACCTGAATGTTGCCCATGACCCCCGTGGACTCCATCCTGCTGGCTACATTGACTGTATTGCCCCAGATGTCGTAGTGTCCCAATGTATGGTCAGAATATCCCACAGGG	1278.08	1036.29	0.525
220	TCCAGATTACTTCCATTTCCGCCCAAGCTGCCTGAGCTGCTGCTCACACAGGTGTGTGGTGGTCAAGTACACGTGGTCTGCTTCTCCACCAGACCCGGAATTCCTCAAAGCCCAATGTATGGTCAGAATATCCCACAGGG	1383.33	900.204	0.5625
221	TCCAGATTACTTCCATTTCCGCCCAAGCTGGTTGCTGAGCACTGGCAATCCCACTTTCTCTCTAGTCAGCCCCTACATGCTCTCCCCCTACACATTCTCTGATCCCGATTCCCAATGTATGGTCAGAATATCCCACAGGG	932.242	2487.46	0.525
222	TCCAGATTACTTCCATTTCCGCCCAAGCTGCGCCTCTTTTGTGTCGGACTCGACGCTTTCAGCCCGTCCTCCAGTGTTTTCATCCCCCTCTCCCCAACGTTGCACTCTCACCCAATGTATGGTCAGAATATCCCACAGGG	2450.89	2549.72	0.575
223	TCCAGATTACTTCCATTTCCGCCCAAGCTGCCCCGGACTAACCTGACCAGGTCGGTCATGCAGGAGCCCACCACTACCACCGCCGCCACCTCCTCTTGCCACTGCCTCTGCCCAATGTATGGTCAGAATATCCCACAGGG	1859.47	1883.09	0.6625
224	TCCAGATTACTTCCATTTCCGCCCAAGCTGTTCTTGAGGCAGGAGGGTTCGTTCTTACCCTGGTCCTTCCTTATGCCATCCCATCTGTTTCCTGCTTGGTCGCCACAGGTCCCAATGTATGGTCAGAATATCCCACAGGG	1177.83	1111.96	0.5375
225	TCCAGATTACTTCCATTTCCGCCCAAGCTGAACCACAGACTAATACTATTTAGGTATAAGTTACCACAGATGATTTCAAGATTTGACATTACGTTTTTTAAAAACTTTCACCCAATGTATGGTCAGAATATCCCACAGGG	64.1543	105.526	0.275
226	TCCAGATTACTTCCATTTCCGCCCAAGCTGCTACTTGATTTGAACAAGTAGAAACTTTGAAAAACCATTTGAAAAAATTGAACATTTTTCCCTAATTTAAGGAATATAAACCCAATGTATGGTCAGAATATCCCACAGGG	NaN	NaN	0.2375
227	TCCAGATTACTTCCATTTCCGCCCAAGCTGAAGTGATGAGGTTGGTCTTGCTGTCTCAGGCTGGCAGAAAATCTGTATATAAGTGGACTAGTGCAGTTCAAACCTGTGTTCCCAATGTATGGTCAGAATATCCCACAGGG	902.171	709.234	0.4375
228	TCCAGATTACTTCCATTTCCGCCCAAGCTGTCCTGGATTACCAAAGTGGGCCCTAAATCCAGTGGCAGAAGACACAGACACAGAGAGGAGACCAGGTGAAGACAAAAGAACCCAATGTATGGTCAGAATATCCCACAGGG	892.146	808.574	0.4875
229	TCCAGATTACTTCCATTTCCGCCCAAGCTGGAACCTCCAATAAAACTTAAATTATATAAAACCATGATATATAATGTTGGTAGAAGTCAGTCATGTAGCTAATCCTCACCCCCAATGTATGGTCAGAATATCCCACAGGG	5.01205	84.61	0.3125
230	TCCAGATTACTTCCATTTCCGCCCAAGCTGACTATGGTTGCTAACACAAGAATCGGCACTGGTGACTTTTGAGCCATCAATCATCCTTTCCTAACACATGAATCTTTTGGCCCAATGTATGGTCAGAATATCCCACAGGG	1017.45	925.893	0.4125
231	TCCAGATTACTTCCATTTCCGCCCAAGCTGGGTGGACTGCAAAAAACAGCTTAGTCTGAATGAAAAAAATTCATCCTTGGCTCTGCATCTAAGAAACTGGCTGTGTGTCCCCCAATGTATGGTCAGAATATCCCACAGGG	335.307	628.148	0.425
232	TCCAGATTACTTCCATTTCCGCCCAAGCTGCCTCCCAAAGTCCTATCTCCAAATTCCGTTGAAGATTAGAGCTTCAGCATATGAGTTGTGGTGGGATATAAACATTCAGTCCCAATGTATGGTCAGAATATCCCACAGGG	261.629	680.076	0.4125
233	TCCAGATTACTTCCATTTCCGCCCAAGCTGGCAGCAGAAACTAAAAACCTTGTCAAAATCATGCTGTTTTGGAGACAGGCTGAATGACTTCCACAGCATCAACAAAAGCCCCCAATGTATGGTCAGAATATCCCACAGGG	521.254	712.003	0.425
234	TCCAGATTACTTCCATTTCCGCCCAAGCTGAGAGCCGCCATAGATTTCCAAAACCTCAGCATCCTGAACGCCTCCCAGAGCAAGCAGAGGCCTTTCCAAAACACTTCCCCCCCAATGTATGGTCAGAATATCCCACAGGG	1172.82	1544.33	0.5375
235	TCCAGATTACTTCCATTTCCGCCCAAGCTGCAGAAGCTTGCCTGTGGTTGGACCAGTCTCTTACAGCAACTCCTGCCCATTCCATCTATCCCCAAAGGCCAGCGGTGGGGCCCAATGTATGGTCAGAATATCCCACAGGG	467.625	1095.77	0.575
236	TCCAGATTACTTCCATTTCCGCCCAAGCTGTGTTTCTAGGGCAACTACATCTGCAGAAACATGTCCTCCTGTGGCGTTTTCCGGGTAGTTGATTTCTTCTTCACAAAATGCCCAATGTATGGTCAGAATATCCCACAGGG	566.363	865.358	0.4375
237	TCCAGATTACTTCCATTTCCGCCCAAGCTGAAGAATAAATACCCATGCCTGGCCTAGGGGCTGTGGTGGCCAGAGGCAGAGAGGGCCCTCTGTGTTCTATGGGCCTTTTGCCCAATGTATGGTCAGAATATCCCACAGGG	606.459	570.827	0.5625
238	TCCAGATTACTTCCATTTCCGCCCAAGCTGCTCTCCACTGTATAATTATGTTTTATCTTCACACTTACCACCATCTGAAAGTATCATGCTTGTCTGATTATCGTTGACTGCCCAATGTATGGTCAGAATATCCCACAGGG	556.338	597.736	0.3625
239	TCCAGATTACTTCCATTTCCGCCCAAGCTGCGGAAAGCTGGGCGAGGCTGAGATGGCCTGGCACATTGAATTTACCTCTGTGAAAACTGAAAAAGGAAGATTTTTAAAAACCCAATGTATGGTCAGAATATCCCACAGGG	179.432	441.38	0.425
241	TCCAGATTACTTCCATTTCCGCCCAAGCTGTCCATTTCTGTTGCTTGCAACCAGAAATTAATATACTCCTCTTAGCTTCTGGCTAGAGATTTGTAGGATTTAAGTCCTGACCCAATGTATGGTCAGAATATCCCACAGGG	135.326	490.685	0.375
242	TCCAGATTACTTCCATTTCCGCCCAAGCTGTTCTTTTCCAGATAATATCTTATAAGAAACAATTCAGCCTTAAGCAATTTTTCCCTCTTCTTTATGGAAGGTAAGCTGAGCCCAATGTATGGTCAGAATATCCCACAGGG	47.6146	163.832	0.325
243	TCCAGATTACTTCCATTTCCGCCCAAGCTGATCTGTGAAGAACAAAAAAGATACACTTTCAGACATAAAAATGCTGAATAAATTTATTACTAGCACAAGCCCTTTGTAAGCCCAATGTATGGTCAGAATATCCCACAGGG	20.0482	143.755	0.3
244	TCCAGATTACTTCCATTTCCGCCCAAGCTGTCATACCCCCATCCCAGATGTCATTCTGAGCCCAGCATTCTTTCTGTCCCTTCCCCAGGGGTAGAGAGTCTTGTTCTGTTCCCAATGTATGGTCAGAATATCCCACAGGG	867.087	1048.08	0.5125
245	TCCAGATTACTTCCATTTCCGCCCAAGCTGCGTGGCATGGATTCTTTGCTCAGAATCTCACAAAGCCAAAATCAAGGTGTTGGTAGGGCTGCATTCCTTTTTGGCGGCTACCCAATGTATGGTCAGAATATCCCACAGGG	892.146	839.297	0.475
246	TCCAGATTACTTCCATTTCCGCCCAAGCTGATAAAATTCCACAATAAATTTTGACTTGAAAGATTTTAGGATATCATGAAAATGGGAATGACGAATGAAGGCTGAGATGACCCAATGTATGGTCAGAATATCCCACAGGG	135.326	194.322	0.3
247	TCCAGATTACTTCCATTTCCGCCCAAGCTGTTCCCTGTATGCACACAAGAATATGGGCACCACAGAGACTGAGCTTCAGATCCATTTGAACAAACTTTACTGCACTCCTACCCAATGTATGGTCAGAATATCCCACAGGG	992.388	932.633	0.4375
248	TCCAGATTACTTCCATTTCCGCCCAAGCTGCCTATATTTTGGACATTTCACTGCTCATTAGATTCTCCACCAAGGATAATGAAGGGGATAGAAATAAGAAGAATTTGGCTCCCAATGTATGGTCAGAATATCCCACAGGG	145.851	437.331	0.3625
249	TCCAGATTACTTCCATTTCCGCCCAAGCTGTTTCAGGGCATCCTAAAGTTCCTCTGGAATGCATTGGGTGGGAGAGAAAGTTCTATGTCAACTCTTCTGGCAGAGGTGAGCCCAATGTATGGTCAGAATATCCCACAGGG	526.266	553.603	0.475
251	TCCAGATTACTTCCATTTCCGCCCAAGCTGTGCAGACTTTGCTGCAGGTCCCAGGAAAGCCTATCACAAGAGGGTAAGGCTATGGCAAGATGGGCAAGCTCCCTTGAACGCCCAATGTATGGTCAGAATATCCCACAGGG	1438.46	808.369	0.5375
253	TCCAGATTACTTCCATTTCCGCCCAAGCTGTATATTTTAAAGTACATAAAGGGGAAAAATTCATTCCAATGTTTAGTGAAATATCTTAGAATGTGGTACTTTGAATTTATCCCAATGTATGGTCAGAATATCCCACAGGG	NaN	NaN	0.2375
254	TCCAGATTACTTCCATTTCCGCCCAAGCTGTTTAAAAAAATTAGCTGGCTATGGTGGTGCATAGTCCCACGTTACTGAGGAGGCTAAGGTGGGATGACTGCTTGAGCCGGCCCAATGTATGGTCAGAATATCCCACAGGG	295.21	558.742	0.4875
257	TCCAGATTACTTCCATTTCCGCCCAAGCTGTCCATTTATCACAGTCCACTTGTGGTGTCAGGGCAGAGACGCCCAAGGCACTGAACTCATCTTGCCACTGTTGGTCGCCCCCCAATGTATGGTCAGAATATCCCACAGGG	1278.08	927.228	0.55
258	TCCAGATTACTTCCATTTCCGCCCAAGCTGAGATCCACATTCAGGCATAGTCGGATTACAGGATCAGAGCATAGCCATCCAGATTCTGTATCTCTTCCTCCATCTCTCAACCCAATGTATGGTCAGAATATCCCACAGGG	922.218	1437.21	0.45
259	TCCAGATTACTTCCATTTCCGCCCAAGCTGAAAGCTGATGGTGCTGTTCACATCAGAAATTGCAGCACTGAAGAACAGAGTTCATGCAGACTTTTACAACATGCATCAGCCCCAATGTATGGTCAGAATATCCCACAGGG	877.109	799.156	0.425
260	TCCAGATTACTTCCATTTCCGCCCAAGCTGGTGTATACTTACCACATGGCACAGCTGTATTTCAAAAACTGAATAGCAGATACGGTCCTACCATTCAAAGCTGAGGACATCCCAATGTATGGTCAGAATATCCCACAGGG	591.422	689.115	0.4125
261	TCCAGATTACTTCCATTTCCGCCCAAGCTGAACTTATGAAAAGGGGGGATTGGGTCATGTTTCCATCCTTGGACTAAACACGGAGGCTGGGAAAAACAGGATAATGTAAACCCAATGTATGGTCAGAATATCCCACAGGG	1358.27	475.787	0.425
262	TCCAGATTACTTCCATTTCCGCCCAAGCTGGGAGCCAAATCTGGAACTCTGGTCTCAGTTCTTCAGGACTATTTGAGCGAATAATCACTCAACACTGGAGTAAAGGATGTCCCAATGTATGGTCAGAATATCCCACAGGG	736.773	631.61	0.4375
263	TCCAGATTACTTCCATTTCCGCCCAAGCTGAGAGAATGGGGCAGAACATTCTTTAGTCTACACCTCTGTCCCACATGAGTTGCCAAAGACCACAGTGCCTGGTGGGTGACCCCAATGTATGGTCAGAATATCCCACAGGG	771.857	778.221	0.5125
265	TCCAGATTACTTCCATTTCCGCCCAAGCTGGGCCCTGCTCGCAGCCACTCTGCTCAGGGTCATTTATAGTCTCTCCGTTCTTTGTTAAATAAAGACGGTGAGACACGGACCCCAATGTATGGTCAGAATATCCCACAGGG	651.568	645.844	0.5125
266	TCCAGATTACTTCCATTTCCGCCCAAGCTGTGTCCATCCCTCCTGGTGCAGCTTCCCCCAGGTCTTGTGCAGAGTCAGAGTCAGATGCTGACAATCAAGGGGACCATGTCCCCAATGTATGGTCAGAATATCCCACAGGG	1343.23	1062.51	0.5625
267	TCCAGATTACTTCCATTTCCGCCCAAGCTGAAATGAAAGGGGTATTACCCAATATTTCTTTAAGTCCCTTCCAGCTATGAAACACCTGAGTTAGGTCTATTTGTTTGTTTCCCAATGTATGGTCAGAATATCCCACAGGG	526.266	434.147	0.35
268	TCCAGATTACTTCCATTTCCGCCCAAGCTGTAAGCCTTCTGGTAGTACCAAGATGTATTATGTTCCACAATTAAGACAAATTCCTCCATCTCCGGATTCCAAATCAGATACCCAATGTATGGTCAGAATATCCCACAGGG	181.437	527.527	0.375
269	TCCAGATTACTTCCATTTCCGCCCAAGCTGTTCCATTCCTGCACCTGCTCCAGCTGGATTTTGTGTTTCTCCAGCTCTTTTAGCTTTGCTTTGTCTTCTGCCCGTTTCAGCCCAATGTATGGTCAGAATATCCCACAGGG	1102.65	1084.84	0.475
270	TCCAGATTACTTCCATTTCCGCCCAAGCTGGGAAGATGCTGAGCATGAGCAGGGTCTGGCGGAGATCAGGGGACAGGCTCCACTGCTCCTCTTCCAGCAACTCCCTGACCCCCAATGTATGGTCAGAATATCCCACAGGG	1769.26	994.289	0.6125
271	TCCAGATTACTTCCATTTCCGCCCAAGCTGCCAGGCTGGAGGCCTGGAAACGTTTGGAAGCTTTGCTAACCTTGGAGACCATGTCAGGAAAGAAGCGTACCCAGGCCGTCCCCAATGTATGGTCAGAATATCCCACAGGG	997.398	675.134	0.5625
272	TCCAGATTACTTCCATTTCCGCCCAAGCTGGTTATAGACAGACCTACTCTGTGACACCATAGAGTACTCACTCATTTCTTCGTTTGTCATTCATTCAAATAATCACCATTCCCAATGTATGGTCAGAATATCCCACAGGG	296.213	633.535	0.3625
273	TCCAGATTACTTCCATTTCCGCCCAAGCTGCAAGGAGATGGCCTCGTTGTGGGGGGCCCCTCTCCCTGGCAGAGCAAGCCGTCCACGCCGACTTCAGAAACGCCCTGCAGCCCAATGTATGGTCAGAATATCCCACAGGG	1458.51	1019.2	0.6625
274	TCCAGATTACTTCCATTTCCGCCCAAGCTGTGACCTTGGAAGCAGATTCTTCCTCAATTGAGCCTCCAGATGAGAATGCAGCCTGGCCAACAACTGCCTCATTAACTGTGCCCAATGTATGGTCAGAATATCCCACAGGG	751.809	1059.84	0.4875
275	TCCAGATTACTTCCATTTCCGCCCAAGCTGGAGAATTTGCAAGGTGTGTGATTTTCTAACTCTACTTCATACGTTGGCAACCTCTTTACTCTAGAAGGGCTGGATGTGGCCCCAATGTATGGTCAGAATATCCCACAGGG	211.509	843.025	0.4375
276	TCCAGATTACTTCCATTTCCGCCCAAGCTGTATGTGAGCTAGAAATTTCCTTTTTGGTTTAAGCTAGTGGGAATATGGCTTCTGATCTTTGTAAAGAAGACTCCAGGCCGCCCAATGTATGGTCAGAATATCCCACAGGG	364.377	435.256	0.4
278	TCCAGATTACTTCCATTTCCGCCCAAGCTGCAAAACTGGGACAAACGCAGGTGGACATTTTAAAGTGAAAGCTTCATGAAACAGCCCATTCCACGCCGTCAAGAGATCTGCCCAATGTATGGTCAGAATATCCCACAGGG	466.121	800.3	0.4625
279	TCCAGATTACTTCCATTTCCGCCCAAGCTGTCACCTCGGTGTCGCGGCAGGTACACCTGCAGGTCTGGCTTGCGGGGCCGCGTCGGCGCGGGCGTGTGCCGCCTCCTCACCCCAATGTATGGTCAGAATATCCCACAGGG	1979.76	575.679	0.7375
280	TCCAGATTACTTCCATTTCCGCCCAAGCTGCTGTTGTGCAAGGCGAGCTGCAACTTCTTCAGGTGGTCGCTCCCTTATAGAAGATGAGGATGCTTCTTCTTGCAGCAAAACCCAATGTATGGTCAGAATATCCCACAGGG	451.085	705.631	0.4875
284	TCCAGATTACTTCCATTTCCGCCCAAGCTGTACTCCCAGAAAGTTAGTTATAGGTTGTTTTCCAAGGAAGCCTGAGACAAGGAAAAAGTAACCTGTTGAAGGTGAGAGCTCCCAATGTATGGTCAGAATATCCCACAGGG	390.439	487.507	0.4125
285	TCCAGATTACTTCCATTTCCGCCCAAGCTGACATTAATTTTTTTTCTTTTTGCCATGGAGCATGTGTGATGACTGATTTTCTAAAAACAGAATTCTTTAGCATATGGAACCCCAATGTATGGTCAGAATATCCCACAGGG	169.909	234.776	0.3
286	TCCAGATTACTTCCATTTCCGCCCAAGCTGGTATTATGAAAATTACTGTTGTCCCCCCACCCTTTTTTCCTTAAATAAAGTAAAAATGACACCTATTTTATGTGGCATGACCCAATGTATGGTCAGAATATCCCACAGGG	68.1639	293.899	0.325
287	TCCAGATTACTTCCATTTCCGCCCAAGCTGAGTGATTATGGGAAATCCTTTAGCCAAAGCTCTGGTCTCTTTTGATACAGAAGGGTTCATTTGCAATGAATATGGGAAATCCCAATGTATGGTCAGAATATCCCACAGGG	626.507	463.078	0.375
288	TCCAGATTACTTCCATTTCCGCCCAAGCTGTTGCTCCCCTGATGTCAGCTACAGAGCAGGAAACAGGAAAAACCACGCATATGATTTTCAGGCAGCTGGAGGAAGAGGAACCCAATGTATGGTCAGAATATCCCACAGGG	882.122	795.582	0.4875
289	TCCAGATTACTTCCATTTCCGCCCAAGCTGAGAAAACCGGGTATGGGGGAAGGGCTGCAGGGGCGAGAAATCCTGCTTCCAACTGCGATTTCAGCTTTCTTATGGAAATGCCCAATGTATGGTCAGAATATCCCACAGGG	561.35	823.612	0.5125
290	TCCAGATTACTTCCATTTCCGCCCAAGCTGCCTGCGTCCTCGGGCATTTCAACTCCCAGGTCTCAGTTTTGCTGCTCATAAAATGGTTGGACCATCCGAAAGCGAGGTGTCCCAATGTATGGTCAGAATATCCCACAGGG	786.893	853.449	0.525
292	TCCAGATTACTTCCATTTCCGCCCAAGCTGGGTCTGCTTCTCTGGGCTAAGCCTCCTTCTGAAGACACCGGAGGAAAATCCCTAGCTTTGGCTTTTCCAGCGTCAAGAGCCCCAATGTATGGTCAGAATATCCCACAGGG	437.553	910.692	0.5375
295	TCCAGATTACTTCCATTTCCGCCCAAGCTGGGTCTCTTCCAGGAGCTACCGCCAGAAGATGGCAGCAGCCGCCAAGTTGTCACTACTAGAGAAGTCCCTGGGACTGAGTACCCAATGTATGGTCAGAATATCCCACAGGG	472.637	676.38	0.5625
296	TCCAGATTACTTCCATTTCCGCCCAAGCTGGTCCAGATTCCACAGTCCAAAAAAAAAAGAGGTTTGCCCTGCTTCTGAAGGAGTCAGGGTATGAATGCAGAGGTCTTCCTCCCAATGTATGGTCAGAATATCCCACAGGG	516.242	676.445	0.4625
300	TCCAGATTACTTCCATTTCCGCCCAAGCTGACAAAGCCTGCACTCCTACATCTGTCTACCAAAGCTACTTACCAGGCATGCATAACCTTTCTGTACCTTATCCCAGAACCCCCAATGTATGGTCAGAATATCCCACAGGG	546.314	1914.85	0.4625
301	TCCAGATTACTTCCATTTCCGCCCAAGCTGCCCGCTGCCCCGGATCGGAAGGCGCAGCACCTCAGGCCACAATCTCAGACACGCCCTCGGGTCCCGACAGGTGTTGCCCGCCCAATGTATGGTCAGAATATCCCACAGGG	781.881	893.208	0.7
302	TCCAGATTACTTCCATTTCCGCCCAAGCTGAATGTGCTGAGCAGTGTGGGTTTGGTTCAGTGTTCATCCCCCACTTTCATCAGAGACAGGGGGCTTCTCTTGGTCCTCACCCCAATGTATGGTCAGAATATCCCACAGGG	781.881	910.38	0.525
303	TCCAGATTACTTCCATTTCCGCCCAAGCTGCACTGCCTCACAGGCCTCTTGGGGGTCAGAGATGGACAGGGGTTTAGGTAGTCCCTCCTCCATCCTGTCCTCATGGATGGCCCAATGTATGGTCAGAATATCCCACAGGG	1553.74	784.44	0.5875
304	TCCAGATTACTTCCATTTCCGCCCAAGCTGGCGACTGCAATGAAGGAAATTGTGCCCTGCGACTTCCCGTAACAGAGCTGTGTGTCCACGCTCCCTTTTCCGAGCAGGCGCCCAATGTATGGTCAGAATATCCCACAGGG	1373.3	1205.61	0.575
305	TCCAGATTACTTCCATTTCCGCCCAAGCTGCATGTGTTTTTTAGTTGAGCCAGATCGGGAGAAAGGATTTCATCTGGATGTAGAAGATTATCTCTCAGGAGTTCTAATTCCCCAATGTATGGTCAGAATATCCCACAGGG	671.615	419.003	0.3875
306	TCCAGATTACTTCCATTTCCGCCCAAGCTGTTAGAAACAGGGACATGGTCCCTGGCACAATCCTAAGCACAGAGTAGGTACCTAAAGCTTGAAACCAAAAGTCAGCCCTCCCCAATGTATGGTCAGAATATCCCACAGGG	867.087	625.874	0.475
307	TCCAGATTACTTCCATTTCCGCCCAAGCTGAGGTAGCCTGGCTGGGTCATTAAAATGAGGGACGCATTCAGGTGGAGGCTTTCAGATGGGACTCAGGAAGGTCTCCTGGTCCCAATGTATGGTCAGAATATCCCACAGGG	721.737	736.422	0.5375
309	TCCAGATTACTTCCATTTCCGCCCAAGCTGCAAAGCCCTCACAGGAAATTTCAAAGACTTCATCATGAACAGACATGAGAGGATACAATACAGTAGAATTTCACTTTTTTCCCAATGTATGGTCAGAATATCCCACAGGG	167.403	503.163	0.35
310	TCCAGATTACTTCCATTTCCGCCCAAGCTGTTATTACAGACCCATTAACAGAGGTGTCAAAGTCACAGGAACAAGGATGTGCACCTCAGAAACACAGAGGTCAGTGGAAACCCAATGTATGGTCAGAATATCCCACAGGG	272.656	533.408	0.4375
311	TCCAGATTACTTCCATTTCCGCCCAAGCTGGAGAAGGAGGCCAAGAGAAACCGCACCTTCGTCCTCAACTTCATCAAGATTCCCGTGGTCCCGCACAATGAGTGCAGCGACCCAATGTATGGTCAGAATATCCCACAGGG	2085.02	1064.53	0.55
313	TCCAGATTACTTCCATTTCCGCCCAAGCTGGCACCTGGCCCAATATACAGTGGGCTGTCCTCTTTCCACACTTCCCATTGCATCCCAGGACAAAAGTTCTTAGTCATCTGCCCAATGTATGGTCAGAATATCCCACAGGG	962.316	983.861	0.5
314	TCCAGATTACTTCCATTTCCGCCCAAGCTGGTGAAGTTTCTCAGCCCAAGTCACACAAGGCCCTAGCCAACCCACCTCTGCCTGCTCCCTGGGGCTCTCCTCTACCCCAGCCCAATGTATGGTCAGAATATCCCACAGGG	766.845	1456.6	0.6125
316	TCCAGATTACTTCCATTTCCGCCCAAGCTGACAAGGACCTGTAGGGCCCCACTCCCCCTCCTCCCTCCCTCGGCGCAGCCCGGCCCAGGGGTCTGTCCTCCCAGGCCCAGCCCAATGTATGGTCAGAATATCCCACAGGG	1242.99	790.784	0.7375
317	TCCAGATTACTTCCATTTCCGCCCAAGCTGGAATGGCAGACATGTGCTGTTGCCAGAAAGAGCAGTCGACTGGGGTAGAGGGAAACGGAGGTTTAGCCATGTTTTCGTGACCCAATGTATGGTCAGAATATCCCACAGGG	1573.79	801.905	0.5125
318	TCCAGATTACTTCCATTTCCGCCCAAGCTGTAAAAAAAACTTCTAATCCCCCTCAGTTTCTACAACAGTATCCTTTCCTGGTTCTGCTTATTTTCTTGGCCACTCCTACTCCCAATGTATGGTCAGAATATCCCACAGGG	381.919	839.72	0.3875
319	TCCAGATTACTTCCATTTCCGCCCAAGCTGCTTTAAATATAATGTAGCATATCCATATAGGTAGCTTCATAACAGTTGCTTAATGTGAATTCCAGCCTGCACTATCCTCTCCCAATGTATGGTCAGAATATCCCACAGGG	150.362	407.219	0.35
320	TCCAGATTACTTCCATTTCCGCCCAAGCTGGTAATTCCATTACAGCAAATCACAGGGTTGTCAAATCTTCAAGGATCAGAAGATCATGAGTTGACAAGCAGCAGATGCACCCCAATGTATGGTCAGAATATCCCACAGGG	408.483	654.295	0.4125
321	TCCAGATTACTTCCATTTCCGCCCAAGCTGCCATATAATTCTCAATAAAACTTTTCCTGGGCTGGATAGCAAAGGACACCTTTGGTTACCTGAATGAACAGGTACAGGGGCCCAATGTATGGTCAGAATATCCCACAGGG	291.702	485.928	0.425
322	TCCAGATTACTTCCATTTCCGCCCAAGCTGCTGGAAGTTTCCCTGCCCACATCTTTGTAGAGAGTCCATTCTCCAAGCTTCAGTGTGTCATCTGTGAGGACCGTGACCCACCCAATGTATGGTCAGAATATCCCACAGGG	1127.71	1258.06	0.5125
323	TCCAGATTACTTCCATTTCCGCCCAAGCTGGGAAGTACAGTTCTGCCATGTGCTTGGATCGGGGTGGGCTGGAACTGCATGAAGTGCTATAGCAGGGAGATTGCTGTGGTCCCAATGTATGGTCAGAATATCCCACAGGG	1378.32	863.805	0.5375
324	TCCAGATTACTTCCATTTCCGCCCAAGCTGAAAAATGATGGATGAGATTAAGCTATGAAGAACTGTGGTTTCTGTCTTATTCCCTTTTTTTTTTTTTAACCATGCAACAACCCAATGTATGGTCAGAATATCCCACAGGG	163.393	444.804	0.3
325	TCCAGATTACTTCCATTTCCGCCCAAGCTGATGTCGTCTCCTGTTGCTGCACAGTCCTGTGGAGAAAATCAGTCAGTATTCTTGTTTTCCTCTGGATGGAGGTGATTTTACCCAATGTATGGTCAGAATATCCCACAGGG	521.254	611.841	0.4375
326	TCCAGATTACTTCCATTTCCGCCCAAGCTGTTATGAATTTTAAGGCCCCCACACAAAAGACAAGTTCAAGTATGCAGGTATGAAAAGAGGTTAACATTCCAAAAATACATCCCAATGTATGGTCAGAATATCCCACAGGG	105.754	460.657	0.3375
327	TCCAGATTACTTCCATTTCCGCCCAAGCTGCTTTTATTTATTTTTAAATTATCTTCAATATCTTCTCAGGATAAATTCCCCCAACATCCTTAAGTTATTTGATTTTTTAACCCAATGTATGGTCAGAATATCCCACAGGG	27.0651	19.2425	0.225
328	TCCAGATTACTTCCATTTCCGCCCAAGCTGAAAAAACCCTCATGAAACCTTAATAATCAATGTTGTAAATAAATTATTCACACCAGGAACAAAATAATAAAGATTATTATCCCAATGTATGGTCAGAATATCCCACAGGG	294.207	34.8093	0.225
329	TCCAGATTACTTCCATTTCCGCCCAAGCTGACCTGGGAAGGGCATCTGAAGAGCATAGATAGACTTCCCATGGTCTTTCAGGACTGGAAAAAGCTCAGAAGAGCTGCACCCCCAATGTATGGTCAGAATATCCCACAGGG	384.926	710.414	0.5
330	TCCAGATTACTTCCATTTCCGCCCAAGCTGGGAAGTTTACATACGAGTTCAGAAAGGCCATGGTTCCATGGTTTAAGAAACAGTCATCGGAACTGGGCTTGTGGCCCATGCCCAATGTATGGTCAGAATATCCCACAGGG	811.953	611.486	0.475
331	TCCAGATTACTTCCATTTCCGCCCAAGCTGAGGGGATGAAAAAGAAGGACATATGAGAGATGATTCCAAATTTTCTCCTATTAGAGTGTGCTTAAATCTACTTTCTTTCTCCCAATGTATGGTCAGAATATCCCACAGGG	200.482	357.312	0.3375
332	TCCAGATTACTTCCATTTCCGCCCAAGCTGAAATGTGACTATAAGTAATGAAACCAATTCCACAAACCACATGTCAAAATTAGTCTTATTACTTCACAATCATACTGTATCCCAATGTATGGTCAGAATATCCCACAGGG	55.1326	207.421	0.2875
333	TCCAGATTACTTCCATTTCCGCCCAAGCTGGGCTAACCCAAGCCGCCCCAGGAGACGGCGGCGGCGCACTGCTGGAGCAGCCTCAGGATCCCTCGCGCCACGACCACGCACCCAATGTATGGTCAGAATATCCCACAGGG	1057.54	658.115	0.725
334	TCCAGATTACTTCCATTTCCGCCCAAGCTGGATAAAATGGGGAATTAATGCCACAGCCAGTTATTCAAGCACTAGAACAAGAAGACGTGGAAGGGCAAGTGGGCCCCACTCCCAATGTATGGTCAGAATATCCCACAGGG	731.76	652.152	0.475
335	TCCAGATTACTTCCATTTCCGCCCAAGCTGAAGCGCGCCTCTCTCCTGACCCACACCCAACACGGGGAGAAATGCTGCTGCTCTCGCTCAGCTGCCGCTTCTCGGGAGTTCCCAATGTATGGTCAGAATATCCCACAGGG	1799.33	1079.28	0.625
336	TCCAGATTACTTCCATTTCCGCCCAAGCTGGATGTTGAACAGTTTATGAACAGAGCCCTTGGTTCTGTAACTTGCTTCCTGTGTGATGCTGGGCACTTCCTACTCTTCTGCCCAATGTATGGTCAGAATATCCCACAGGG	2746.61	951.633	0.4625
337	TCCAGATTACTTCCATTTCCGCCCAAGCTGCGCGGCACAGCCATTTAAAACTTCATAAATTATAAACAAGCCGCCTTGGCCTTCGCAATAAATTCCGCTCCTTTTGAGCCCCCAATGTATGGTCAGAATATCCCACAGGG	175.422	611.771	0.45
338	TCCAGATTACTTCCATTTCCGCCCAAGCTGGGTCATAAAAACTAATCATGGAATGAATCTTGGCATATAAAAGTCATTTCTCAGAAGATTAAAAAAATACAAATTAGAAACCCAATGTATGGTCAGAATATCCCACAGGG	NaN	NaN	0.25
339	TCCAGATTACTTCCATTTCCGCCCAAGCTGTCAGGAAACAACCCCATGCCTCACTTGTGAGATTAGAGTACCATGTTTTCTTTCTTTCCACATGTGGAAGTGGGGTAAAGCCCAATGTATGGTCAGAATATCCCACAGGG	541.302	633.001	0.4375
340	TCCAGATTACTTCCATTTCCGCCCAAGCTGCTTTCGTTTCTTGAGCATCATCGCCCAATCTGATGTGAGTCTTAAGCAGAGCATCCAGAAGTTCACTTAGCCATTCTACTCCCAATGTATGGTCAGAATATCCCACAGGG	501.205	1271.83	0.4375
341	TCCAGATTACTTCCATTTCCGCCCAAGCTGAATTGAACTAAATCCCTCCTAAGTTGGTGTGAAATCATAAATATGTTTGAAAACAATACTGCATGCTGATTTTTCACAAACCCAATGTATGGTCAGAATATCCCACAGGG	137.832	286.062	0.3
342	TCCAGATTACTTCCATTTCCGCCCAAGCTGTAGTTACCAATGTTCACTGTGAAGGAAAAAAAAAAAAAAAAAGCTCAGAGGATAAACATGTGATATGGTTTGGCTGTGTCCCCAATGTATGGTCAGAATATCCCACAGGG	114.776	407.481	0.3375
343	TCCAGATTACTTCCATTTCCGCCCAAGCTGGGCCGAGGGGAGAGGGGACACTTCCGACCTTCAAACGCGCGCGCTGAACGAGGCGCCCCCAGCGTCAACACAGACAACTGCCCAATGTATGGTCAGAATATCCCACAGGG	1488.58	852.141	0.6625
344	TCCAGATTACTTCCATTTCCGCCCAAGCTGTTTTGATCTCTGGAAATCCACAGGCTGACTTCAACTTCAAATCCTCCATTTCTTCATCATCACTGAACTTGTTTTTAATCCCCAATGTATGGTCAGAATATCCCACAGGG	461.611	724.039	0.3625
346	TCCAGATTACTTCCATTTCCGCCCAAGCTGCTTTCAGAGCCAGGGTTCCTGGGACCATGATCAGCTGAGTCTAGTTGCATCATGATTAGTGAGAAGGTAGAGCAAAAATGCCCAATGTATGGTCAGAATATCCCACAGGG	781.881	595.231	0.4625
347	TCCAGATTACTTCCATTTCCGCCCAAGCTGATGGAAATAAGAAAATCAGAATGGATTATTTCAAGCATGAGAAACATTTTACCAACATTTACATTTGCTATATCAACAGTCCCAATGTATGGTCAGAATATCCCACAGGG	937.255	121.704	0.275
348	TCCAGATTACTTCCATTTCCGCCCAAGCTGGAATGAAAATGATAGCAAAGGTGGAGGTTTTTAAAGAGCTATTTATAGGTCCCTGGACAGCATCTTTTTTCAATTAGGCACCCAATGTATGGTCAGAATATCCCACAGGG	176.926	582.118	0.3625
349	TCCAGATTACTTCCATTTCCGCCCAAGCTGCTTTTCTCCCTCCTCCTTCTAGTAGTCTGCACTGTCTACTGTTCCATATTTATGTCCATGTGTGCTCAGGGTTTAGCTTCCCCAATGTATGGTCAGAATATCCCACAGGG	1077.59	1770.96	0.45
352	TCCAGATTACTTCCATTTCCGCCCAAGCTGCCCCAAAGTCACACAGTAGATACAATGCTAAACTAGGGCTAGAGCCCATGCAGTAGGGCTCCAGTGTCCATGTGCTTAACCCCAATGTATGGTCAGAATATCCCACAGGG	917.206	717.083	0.5
353	TCCAGATTACTTCCATTTCCGCCCAAGCTGAGGGTTGTGCGGACTACCCAAGGCACGCGCAGATACCGGGCAGGGAAGAAGGGCTCCGTGTTCCAAGGATGGTCGTTTACCCCAATGTATGGTCAGAATATCCCACAGGG	1483.57	912.512	0.6
354	TCCAGATTACTTCCATTTCCGCCCAAGCTGGGACAGGGAGGACAGAGCAGTGTCAAAATTTATTTTCCAAACCAGACAGCCTGATTCTCTTGCTGATCTGCTGTAGCTGGCCCAATGTATGGTCAGAATATCCCACAGGG	917.206	654.789	0.475
355	TCCAGATTACTTCCATTTCCGCCCAAGCTGAGTGGCAGGGATCCAGACTGCTTTACCAGAAGAGAGTTCTCATAGGAGGTTTCTTCAGTATAAGGACTGTATGTAGTAGTCCCAATGTATGGTCAGAATATCCCACAGGG	342.825	561.553	0.4375
356	TCCAGATTACTTCCATTTCCGCCCAAGCTGCTGTCCTTTGCTTTGGTCGTTGGCCTCAGTCTCTTCTATCTGCGCGTCACCATTGCTTGGATCTGAGATGATTCTTTTGCCCCAATGTATGGTCAGAATATCCCACAGGG	1508.63	1647.32	0.4875
357	TCCAGATTACTTCCATTTCCGCCCAAGCTGCAATGAAGGTTAGGAAGATGAAGATGTTTTGGCGATGAGTGGTGGTTACACATCAGTATTAATGTACTTAATGTTACTGACCCAATGTATGGTCAGAATATCCCACAGGG	681.639	525.619	0.3625
358	TCCAGATTACTTCCATTTCCGCCCAAGCTGTCTTACCATTACGGAGGCTGAGAAGTCCAAGGTTGAGCAGCTGCATCTGGTGAGGACCTTCTCGCTGGTAAAGACTCTGCCCCAATGTATGGTCAGAATATCCCACAGGG	531.278	760.14	0.525
359	TCCAGATTACTTCCATTTCCGCCCAAGCTGCACCGGGTCGCAGGCGTCCAGCGGCTGGGTGGCGGGCGCCGGTAGCCCTAGTGTTTGGAGGTGGGGGAGGGATTTGGAATCCCAATGTATGGTCAGAATATCCCACAGGG	806.941	675.061	0.6875
360	TCCAGATTACTTCCATTTCCGCCCAAGCTGGCCTCCTGAGCTCAAGCGATCCTCCCACCTCAGCCTCTCAAGTGGCTAGGACCACAGGCACCCACGCACTACACCGCCTACCCAATGTATGGTCAGAATATCCCACAGGG	1222.94	1985.62	0.625
361	TCCAGATTACTTCCATTTCCGCCCAAGCTGATCTCTTGGAAAACCACCCCAGCTCTGCAGCTCCTGGTGGGGTGCTGAGGCCTCTGCTGCAGCTGCATCGCAGTTTACTTCCCAATGTATGGTCAGAATATCCCACAGGG	882.122	842.727	0.575
362	TCCAGATTACTTCCATTTCCGCCCAAGCTGTTTCCTTTTCTACTCTCTTCCTACATTTTAACTTTAAAATTAAATTGTTAAGTTATAGGTATTTATCTAATAACTGAGAGCCCAATGTATGGTCAGAATATCCCACAGGG	9.52291	10.9806	0.2375
363	TCCAGATTACTTCCATTTCCGCCCAAGCTGCAGTGTTCCTCCCTCCTGAGGATGCAGTGTTCATGAAAGCAAACACTGGGCCCTCACCAGGCAACAAACCTGCTGGTGCCCCCAATGTATGGTCAGAATATCCCACAGGG	2861.88	1078.91	0.5625
364	TCCAGATTACTTCCATTTCCGCCCAAGCTGCGACAGCTGATGGAATGAATGTTAAGTATGTAAGGCCTTGAGTTTCCTTGCCCTATTTTAATTATACTCACCATTAGTCTCCCAATGTATGGTCAGAATATCCCACAGGG	407.48	515.869	0.375
365	TCCAGATTACTTCCATTTCCGCCCAAGCTGCTTCACCTGCTAGGTAATCTTCTATGCCCTAATGGGAAGAATGGGAGCAGCAGACAAGTAAGTTCAGGAAGGAGAACCAACCCAATGTATGGTCAGAATATCCCACAGGG	811.953	608.338	0.4625
366	TCCAGATTACTTCCATTTCCGCCCAAGCTGCTGAGGTCCGCATGACGGAGCGACTTGCCCAGGGTCAGGCACCTGCGTAGGCACCTGGACACATATGCGTGTGCACGCACCCCAATGTATGGTCAGAATATCCCACAGGG	1037.5	906.285	0.6375
367	TCCAGATTACTTCCATTTCCGCCCAAGCTGTTATATAATACGACCGAGTAAAGTAGGGTAGTACCAACAAAGAATTTGACTAAGCCTTTGGAGCTTCTTGTCCTGACCAACCCAATGTATGGTCAGAATATCCCACAGGG	321.774	446.296	0.3875
368	TCCAGATTACTTCCATTTCCGCCCAAGCTGGACCCGGGGCGGGGCCGAACGCAGCTTCCCCAAGGTGCAGGCGCGGTGAAACCATCGAGACGGAGGGCCAGAGAGTCACGCCCAATGTATGGTCAGAATATCCCACAGGG	1222.94	741.076	0.7
369	TCCAGATTACTTCCATTTCCGCCCAAGCTGAACAAGCCCTGGGACTTCAACCAAGTCATTTAACATCTGGGGCCTTCGTTTATTTATCCTCCCAGCAGATAAAGCAATACCCCAATGTATGGTCAGAATATCCCACAGGG	261.629	665.032	0.4375
370	TCCAGATTACTTCCATTTCCGCCCAAGCTGAGAGGCAAATGAGACTGATGGATTCTCCACCTTCTGGGTTTTCTCCACCAGTCTACAACCGGTTAAGGTAAACATCACTGCCCAATGTATGGTCAGAATATCCCACAGGG	641.543	839.492	0.4625
371	TCCAGATTACTTCCATTTCCGCCCAAGCTGATTTCAAAACCCAGGGCAGATGACAGGAACAAATGCAGAGAAGCAAGAAACAGCAATGTCTATCAGGAAGAAGGTAAGCACCCAATGTATGGTCAGAATATCCCACAGGG	1042.51	679.851	0.425
372	TCCAGATTACTTCCATTTCCGCCCAAGCTGTATCATTTGTTAAAAACTTTGGCAACAGTAATTTTTAGTTTGAGTCTTCCATTAGTCACTCCCAGGGGTTAACAAGAATACCCAATGTATGGTCAGAATATCCCACAGGG	277.167	280.895	0.325
373	TCCAGATTACTTCCATTTCCGCCCAAGCTGGCCTCTTGTCACATTCAGGCCACTGAACAGGTGGCCTGAACAGCTTGGGCTACTGAAGTGGCATTGAACTCAGAGCCAAGCCCAATGTATGGTCAGAATATCCCACAGGG	546.314	643.331	0.5375
374	TCCAGATTACTTCCATTTCCGCCCAAGCTGTGCTACATGCTTTCATATTATTTAACCATCCTCTTATAAGTGTTATGCATGGAAAACAGATTAATAAAGAAAAATTGTTACCCAATGTATGGTCAGAATATCCCACAGGG	23.0555	69.6961	0.2625
375	TCCAGATTACTTCCATTTCCGCCCAAGCTGTGTTTGTTTTAGACACAGGGTCTTGCTATATTGGCCAAGATGGTCTCATACCCCTACCCTCAAATTAACCTCTCACTTCACCCAATGTATGGTCAGAATATCCCACAGGG	277.668	876.048	0.425
376	TCCAGATTACTTCCATTTCCGCCCAAGCTGGCATGCACTGGTGGGTTTCCTGAAGCCAGGGTGATTTTCTAGCTAAGGTAAAGCCTTATTTGGTCAGATTCCTCCACCCACCCAATGTATGGTCAGAATATCCCACAGGG	651.568	809.968	0.4875
377	TCCAGATTACTTCCATTTCCGCCCAAGCTGCTTTACCTTTATTCAGTTCCAGCAGCTTGCATTAAGCCCCTACTCTGGACTGTGGCCTTCTGAGGTTTCCACCATCTGGGCCCAATGTATGGTCAGAATATCCCACAGGG	516.242	1074.65	0.5
378	TCCAGATTACTTCCATTTCCGCCCAAGCTGCTTAGAAAATAGAGGTGGGTCTGGGCGCGGTGGCTCATGCCTATAATCGCAGCATTTTGGGAGGCCGAGGTGGGTGGACCCCCAATGTATGGTCAGAATATCCCACAGGG	1458.51	663.4	0.575
380	TCCAGATTACTTCCATTTCCGCCCAAGCTGTTCACTGACTTGAGCTGATGATGCCGACCTGGCAGACACTAAACTCGTGGAGGGTCAGTTTCTCTTGACACCAACCAAATCCCAATGTATGGTCAGAATATCCCACAGGG	852.049	824.92	0.4875
381	TCCAGATTACTTCCATTTCCGCCCAAGCTGATGCAACTGTAACTAGAAGAATAAAATGATAATAGAATCTTAGTTGACCTGGGCTAGGAGTCCAGTTTAGTTTATGATTGCCCAATGTATGGTCAGAATATCCCACAGGG	331.297	237.827	0.3375
382	TCCAGATTACTTCCATTTCCGCCCAAGCTGAGGTCTCAGGGTCCCAACCTCTAAAAACACCCATCTGGATGCCGAAGCTTTTATATCCTAGCCCTGAGCCAGGCAGATCCCCCAATGTATGGTCAGAATATCCCACAGGG	756.82	910.359	0.525
383	TCCAGATTACTTCCATTTCCGCCCAAGCTGAGGATAAGGAAGCACTTCCTTTAGCAATAACAACTACGGAATGGCAAAAATGACCCAGCCTCCAGAGAGGACAGCTTGACCCCAATGTATGGTCAGAATATCCCACAGGG	1087.62	653.822	0.4625
384	TCCAGATTACTTCCATTTCCGCCCAAGCTGGGGTTGGGGGAGCGCAGAATGGGAGGAAGATACAAATACCAATTTTATAGCAAGAATGCAAAAAGAGGCCAGCGCGGTGGCCCAATGTATGGTCAGAATATCCCACAGGG	561.35	813.332	0.5
385	TCCAGATTACTTCCATTTCCGCCCAAGCTGCAAGTGTATCCCTACACAGAACAGACAGGCTGCCAGGTCACATCTGGGGACAATTGGGGGTTTGGAAATGTATCATATTTCCCAATGTATGGTCAGAATATCCCACAGGG	626.507	699.152	0.4625
386	TCCAGATTACTTCCATTTCCGCCCAAGCTGGGAGCCCCGGGGGCATGGGAGGTTTGAGGCTCCAGTGCTTATCTCGGTGAGTGATTCTGGGAGCCACCTACCGGTTGAGTCCCAATGTATGGTCAGAATATCCCACAGGG	1097.64	684.434	0.6125
387	TCCAGATTACTTCCATTTCCGCCCAAGCTGGTCTGCCATACACTCCCAGAGCTGCTCACCAGGCAGCTAGATTGAGGGTGAGGTTAGAGTGGCACATGGCTCTGTACCCCCCCAATGTATGGTCAGAATATCCCACAGGG	1628.92	902.576	0.575
388	TCCAGATTACTTCCATTTCCGCCCAAGCTGTTCCCGGGACTGTGTTTGTCATGTATGCCCAGCTGGGGCCTGTGGAGTCCATGGAGCAGGGCAAGGCAATCTCCATCTTCCCCAATGTATGGTCAGAATATCCCACAGGG	1177.83	767.041	0.575
389	TCCAGATTACTTCCATTTCCGCCCAAGCTGAAAAGCAAAACAGGTTTATTTGGCTCAAAATTCTGGTGGAAATTTCAAGATTGGGCAGCTGCACCTGGTGAGGGCCTCATCCCAATGTATGGTCAGAATATCCCACAGGG	367.885	615.916	0.4375
390	TCCAGATTACTTCCATTTCCGCCCAAGCTGGAAGTCTCTTGGGTCCCTGGCTCCCCTCCAGGCCCACCCTGCCCTGCTCAGAGCAGCCCCTTGGCTCAGGTCCGGGGGAGCCCAATGTATGGTCAGAATATCCCACAGGG	1172.82	773.821	0.7
391	TCCAGATTACTTCCATTTCCGCCCAAGCTGTTCACATAGACGTATTTGCTGTTTCTAGTACTGCTACAGGTTGGTGTCCCAGAAAAACAGGTGTTCAGGTAAATCCTGTTCCCAATGTATGGTCAGAATATCCCACAGGG	327.288	606.237	0.4125
392	TCCAGATTACTTCCATTTCCGCCCAAGCTGGAGGTCGTCGTCGGCGGCGAGCAGATCCTGAAGCCAGAACTCCACCCCGGCGCCCGCGCCATGCGGCGGGAGAGGTGAGCCCCAATGTATGGTCAGAATATCCCACAGGG	801.929	603.103	0.725
393	TCCAGATTACTTCCATTTCCGCCCAAGCTGTGGGCCCATCCTGGCACGGGTTCCTTCACTAGATGGAATAATAATTCAAAACAAGTCATCGGAGCAGGTTGCACCGCCTGCCCAATGTATGGTCAGAATATCCCACAGGG	511.23	683.73	0.5125
394	TCCAGATTACTTCCATTTCCGCCCAAGCTGTAACCCCGAAGACATTTGCATTGGAAACTTCGCATTATCTGTTTGAAAGTCCTCTCAGTTCAAGCCACACATTCTAAGACCCCAATGTATGGTCAGAATATCCCACAGGG	566.363	942.31	0.4125
395	TCCAGATTACTTCCATTTCCGCCCAAGCTGGGCCCATGTGGCAGGGAGCTGAGTTGTCCTGAAAACAGCCGCACCAGTGAGGTGAGCTTGGAAGTGAATCGTCAGCCCCGCCCAATGTATGGTCAGAATATCCCACAGGG	781.881	786.35	0.6
396	TCCAGATTACTTCCATTTCCGCCCAAGCTGAGATGTTTCATGTTGTAGCTTGGGTGAATTACACATTTCTGAAGCCATTACACTTCCTAGTTTATTTGGATTTAAGTTGACCCAATGTATGGTCAGAATATCCCACAGGG	273.157	498.953	0.3375
397	TCCAGATTACTTCCATTTCCGCCCAAGCTGAAGTGGTCTGTGCATGAAAATACTGTTTAAGTGTAAAATGACATTATTAGTACTCTGTGTGAGCAACTACACTTGCTGCTCCCAATGTATGGTCAGAATATCCCACAGGG	409.485	483.017	0.3625
398	TCCAGATTACTTCCATTTCCGCCCAAGCTGTTTTTCTTCCACCGCTGAGGCAAATGCGGGGTGGCTGATCACCTGGCAGACATCTTAGGAAACAGGAGCACCGGTCTGGGCCCAATGTATGGTCAGAATATCCCACAGGG	556.338	586.205	0.5625
399	TCCAGATTACTTCCATTTCCGCCCAAGCTGGGGAATGTTTGGGGATCCCACCTGGTATCAGTAAGGGAACCATGGCGACGGCCAGCCTTGCCCATGTGAGGCATTTGCTTCCCAATGTATGGTCAGAATATCCCACAGGG	2105.07	780.295	0.5625
400	TCCAGATTACTTCCATTTCCGCCCAAGCTGAGATGTGGATAGTGAGGGTAAAGAGAGGCCAAGAGTGAAAGGCTCTTGAGCCACTGCTTGTGCAAACAGGTGGGCTGGCACCCAATGTATGGTCAGAATATCCCACAGGG	1348.24	717.931	0.525
401	TCCAGATTACTTCCATTTCCGCCCAAGCTGGAGAAAAAGTCCACAAGTACCTTTCGGCATTCATTCACGTAATCCATCAGTAGTATAGCATAGCAATTAAGGACATGGGTCCCAATGTATGGTCAGAATATCCCACAGGG	631.519	740.075	0.4
402	TCCAGATTACTTCCATTTCCGCCCAAGCTGCCCAGGGACTCAGCATTGTGGTCGAACCATGGTGTCCCCCTCTCCAGGCTCCAGTCCTCGCCAGAATCACCAACTCTGCCCCCAATGTATGGTCAGAATATCCCACAGGG	1042.51	1372.17	0.6125
403	TCCAGATTACTTCCATTTCCGCCCAAGCTGTCAGTCCCCTCGCCCTCCTTGGATTGCAGCAAGGAAAGAGGTGTGTCTTCCGCAGAAAAATGTGCATGTTCTTTTAGGTGCCCAATGTATGGTCAGAATATCCCACAGGG	646.555	856.623	0.5
404	TCCAGATTACTTCCATTTCCGCCCAAGCTGGCCAGATCTGTATCACTCCGGAGCAACGACCTGTCTCTCTGAATGATCTCTGGCATGGTAAAAGAGTTAACTGTATTTCACCCAATGTATGGTCAGAATATCCCACAGGG	837.014	767.822	0.45
405	TCCAGATTACTTCCATTTCCGCCCAAGCTGGTGTGATCTTTCTGTCTCTAGGACCGCCTATGGCTGCGGTAGCAGTGAGAGAAGCTCTCAGGTGAGAGTCTTATACCCTGCCCAATGTATGGTCAGAATATCCCACAGGG	927.23	640.414	0.525
406	TCCAGATTACTTCCATTTCCGCCCAAGCTGCTGACTGGGGATGCTCCATATGGGGGCTGCTCTGTCAGTTGAGGTCGTGGAGTGAAGAGGAGGCAGAGCAGAGCTACAGCCCCAATGTATGGTCAGAATATCCCACAGGG	1453.5	813.877	0.5875
407	TCCAGATTACTTCCATTTCCGCCCAAGCTGTCGTATCTTTAGGTTACACAGCTATTATAGCTGGACCGTGAGTTTGACTCTGAATTTTCTATAGCAAAAAAATAAAAAATCCCAATGTATGGTCAGAATATCCCACAGGG	97.7351	212.229	0.3125
408	TCCAGATTACTTCCATTTCCGCCCAAGCTGGAGCGATGGGTGGCGAACTCTGCTCCAGAGACCTGCTGGGGATCCTGGCCATCCGCGTGTGCCTGAGGCTTGCGAGGACGCCCAATGTATGGTCAGAATATCCCACAGGG	1804.34	794.011	0.6625
409	TCCAGATTACTTCCATTTCCGCCCAAGCTGGTTCCCATAAGATGGTCACACTGTAGAACGGAATTCACTTTTTTGTTTAATTTTAGCTGTCAGTGGAGAACCAGGCAATTCCCAATGTATGGTCAGAATATCCCACAGGG	243.085	544.672	0.3875
410	TCCAGATTACTTCCATTTCCGCCCAAGCTGAAAGGGTCAAGGTTAAACTCCACTGTGTGTCCACTATGGTATTTTCACCTAAGATAACCTGGGATAAGATGGATATCAAGCCCAATGTATGGTCAGAATATCCCACAGGG	636.531	575.079	0.4
412	TCCAGATTACTTCCATTTCCGCCCAAGCTGGTCAATTTTCTCAGTGGAATTTTTTGACAGTCTAAGTAGTAATGTTTGAAGCTTTGGGGACAGAATCTTTACCCCCTTCCCCCAATGTATGGTCAGAATATCCCACAGGG	146.853	490.678	0.3875
413	TCCAGATTACTTCCATTTCCGCCCAAGCTGCTTTATTCCCTGGAGACCCTGGCACAAACCCTTGCCTCTGCAATCTTCCTCTCAGGTAAAGGAATTCATTAAATGAATTGCCCAATGTATGGTCAGAATATCCCACAGGG	216.521	583.927	0.4375
414	TCCAGATTACTTCCATTTCCGCCCAAGCTGATAGGTGATCTCCGTCCAAAGGATCTACAAACCCATCAAGCAGATAAATACTTCAAGAGTTAAAAAAAATTACTAAATGGCCCAATGTATGGTCAGAATATCCCACAGGG	179.933	316.508	0.3375
415	TCCAGATTACTTCCATTTCCGCCCAAGCTGGAACAGAGAGCTAATGTATGCCTAAGGGAAAACCGATTAAAGAAACGTTCTTATATAGCTTCAAAAACGAATTAACAACGCCCAATGTATGGTCAGAATATCCCACAGGG	296.714	455.373	0.35
416	TCCAGATTACTTCCATTTCCGCCCAAGCTGTTGCTCTCATCAGATTTACTGTGAGATAAAGTATTTTGTAATTCCTTTTCTTTACTTAATTTGGGAATTAATAAATGCTTCCCAATGTATGGTCAGAATATCCCACAGGG	8.01929	48.8438	0.2625
417	TCCAGATTACTTCCATTTCCGCCCAAGCTGGGTGAGGTCACGAACAAGGAGTCAAGGCAGCCCTAGGCACTCCCTACAGAGCCAGTAATGGACACACAGCCAGGGAGCAGCCCAATGTATGGTCAGAATATCCCACAGGG	997.398	817.829	0.5875
418	TCCAGATTACTTCCATTTCCGCCCAAGCTGACTGACGTCATCCTCATGTTGCCTTTCCTCTCTGTGATTGAGGAACCAATCAGTTGGGTGTAGCAGACGGGGCGTGGCTCCCCAATGTATGGTCAGAATATCCCACAGGG	1498.61	927.984	0.5375
419	TCCAGATTACTTCCATTTCCGCCCAAGCTGAGCGAGCACGATCTCGAGTGCGCTGGAGATTTTAAATCTTCTGGAGTATATTTTTAAAAAAGTTTTGTGGACCAAACGTTCCCAATGTATGGTCAGAATATCCCACAGGG	93.2242	416.278	0.3875
421	TCCAGATTACTTCCATTTCCGCCCAAGCTGAGGCATGGTAGTGTGCACATGTAGTCTCAGCTAAGGCAGGAGAATAGCTTGAGCCCAGTAGTTTGAGGCCACAGTGAGCTCCCAATGTATGGTCAGAATATCCCACAGGG	1087.62	845.654	0.5125
422	TCCAGATTACTTCCATTTCCGCCCAAGCTGTAGGTAAGTAATGATTTATAAACTCCTTTTTTTTTTTGACTATAGTCGGTTGCATGGTTACTTTAAGCGTGGAATCAAATCCCAATGTATGGTCAGAATATCCCACAGGG	94.2266	189.033	0.3
423	TCCAGATTACTTCCATTTCCGCCCAAGCTGAGCCCAGGCCTCGCTGGCACCTCCAGCTGCCTGCCTATGGTCCCACTGGCATTGCTCACCACTCCAGCCCAAGTAGCACTCCCAATGTATGGTCAGAATATCCCACAGGG	2791.72	1365.47	0.6375
424	TCCAGATTACTTCCATTTCCGCCCAAGCTGCATCCTCGCCCTTCCCATACGCCCTCGGCCCCGCGCTCACCACGTTCGTGTCCCGCTCCACCGCGGGTTCCCAGCCCAGGCCCAATGTATGGTCAGAATATCCCACAGGG	2470.94	1134.47	0.725
425	TCCAGATTACTTCCATTTCCGCCCAAGCTGCTCTGAGGTTTGGAGAGGTGAAGTGATTTGATCAATGTCACATGGTAGTGAGTGAGGCCAAGAATCATAGTTTCATTTTACCCAATGTATGGTCAGAATATCCCACAGGG	766.845	520.674	0.4
427	TCCAGATTACTTCCATTTCCGCCCAAGCTGAAATCTCAGTGGTAGTGCTCAAAGATGTGGCTTCATCCTTGCTGCTTGCTATGATGAACATGACTCTTGCAGATTTAAAACCCAATGTATGGTCAGAATATCCCACAGGG	656.58	677.972	0.4
429	TCCAGATTACTTCCATTTCCGCCCAAGCTGAGCTTCTATTTCCATAGAGTAAACAGTTCTTTTTCCAAGCAATCTTAACTCAAAATTTCAGAACTGAGACTCATTGGTCTCCCAATGTATGGTCAGAATATCCCACAGGG	195.47	375.115	0.3375
430	TCCAGATTACTTCCATTTCCGCCCAAGCTGTGCCGGGCTCTGACTCCTAAGTCAGGCAGGAGCTTCTTCAGGCCCCTGGCTGAGGAAGAGCCACAGCCACCCTAAAATGGCCCAATGTATGGTCAGAATATCCCACAGGG	1067.57	708.245	0.6
431	TCCAGATTACTTCCATTTCCGCCCAAGCTGAGAGTGGTCATCAGACTTCAATTTCACAGACTAGAATTGAGAAATGGAACAAAACCTTGGGATACCAGCCTTCCATTTTGCCCAATGTATGGTCAGAATATCCCACAGGG	287.692	713.914	0.4
432	TCCAGATTACTTCCATTTCCGCCCAAGCTGAATGTCTAACATGCTGGAATCCAACATCTTTATAAAGTTCCTTATTCACCTTTTTTTTAAAAAACAGGTAAGCAAACATACCCAATGTATGGTCAGAATATCCCACAGGG	88.2122	209.016	0.2875
433	TCCAGATTACTTCCATTTCCGCCCAAGCTGTTGATGGCTCCCTGGAATCTCACCTACATTTTATGGGAAATTCAACTCTCCAGAGAGAAGAGCTTTCAGATAGCTGCGGGCCCAATGTATGGTCAGAATATCCCACAGGG	237.071	593.105	0.4625
434	TCCAGATTACTTCCATTTCCGCCCAAGCTGCTTTCTTTTTCCTCCCACAGATTTTTGGCCAATTCACTGCTCACTAACATCTCCATCAAAGGGTAACTGGGTTGGGGCACCCCAATGTATGGTCAGAATATCCCACAGGG	353.35	1199.47	0.4625
435	TCCAGATTACTTCCATTTCCGCCCAAGCTGCAAATAAATTACAGGATTGGAAGAAAAACAAAGACCAAGATGAAATGTAATGTGGGAGTGTAAAAACTGAGAAGAAAGCTCCCAATGTATGGTCAGAATATCCCACAGGG	180.935	414.099	0.325
436	TCCAGATTACTTCCATTTCCGCCCAAGCTGTAATACCTTAAGATGAAAACTGGTTTACTTTTGCTGCTCTTTCCAGATGTGCAGTAGATTCAGGAGGTTTTTACTAAAATCCCAATGTATGGTCAGAATATCCCACAGGG	193.466	392.022	0.3375
437	TCCAGATTACTTCCATTTCCGCCCAAGCTGAATTCTTATTCCTCAACTATGCAACTCAAAACTGGGGTCCTCAGCAGTGAGCGAGGGGTGAGAGAAGACACTGTATAAACCCCAATGTATGGTCAGAATATCCCACAGGG	373.399	532.587	0.45
438	TCCAGATTACTTCCATTTCCGCCCAAGCTGTAAGAGAAATTAAGGCCAGGAGCAGTAGCACACCTGTAATCCAAGCACATTGGGAGGCCAAGGTGAGCAGATTACTTGAGCCCAATGTATGGTCAGAATATCCCACAGGG	1202.89	630.036	0.475
439	TCCAGATTACTTCCATTTCCGCCCAAGCTGCTTGCCTAAGCATGCATGTAACCCCCAGAAAGAAAAATCATGGCCAGACAAGGCGGAGAAAGCTACTCAGTATGCCTGACCCCAATGTATGGTCAGAATATCCCACAGGG	1202.89	831.126	0.4875
440	TCCAGATTACTTCCATTTCCGCCCAAGCTGCTTCTGGGTTGCAGCATCTGGTGCTTGGAGGCTGCCCAGGAAGCCAGATGTCATGCTCCATCATGCGACATTTCATCCCACCCAATGTATGGTCAGAATATCCCACAGGG	962.316	1040.15	0.55
441	TCCAGATTACTTCCATTTCCGCCCAAGCTGATCTGCAGGCTCTGAAGCAAGTAGGGTATCTCAGCCACCCCTTATTTGGTGCCAGAAACAGTAGGAGAAAGGAAATATCCCCCAATGTATGGTCAGAATATCCCACAGGG	551.326	648.801	0.475
442	TCCAGATTACTTCCATTTCCGCCCAAGCTGGAGTGAAATTGTGATAACTCCTGGCACAACCATTAAGACCCTCATCTATAGTGGACTGGAACAAAGCACAGGTAAAAGGACCCAATGTATGGTCAGAATATCCCACAGGG	352.849	769.025	0.425
444	TCCAGATTACTTCCATTTCCGCCCAAGCTGTTTTTATTTCACTCACTCTTAAGTGCAAGGTCAAAGTCGATCTTTATACCTGTGTCTTCATTCAATGCATTTCTCTCTTGCCCAATGTATGGTCAGAATATCCCACAGGG	197.976	524.29	0.35
445	TCCAGATTACTTCCATTTCCGCCCAAGCTGATAGGTATTTTTTATTGTTTACCTTTATACTTGAGAGTCTTATGTAGATATCCCTGTCATACTTTTCTGCAACAAAAACACCCAATGTATGGTCAGAATATCCCACAGGG	6.01447	109.846	0.2875
446	TCCAGATTACTTCCATTTCCGCCCAAGCTGCCTTTCTCTGCATTGTGGAAGGGTCTGAAATTATCACATATACAATGTATCTTTTATCAATGGCCTTGCATACAAATTTTCCCAATGTATGGTCAGAATATCCCACAGGG	172.415	374.249	0.3375
447	TCCAGATTACTTCCATTTCCGCCCAAGCTGTCTCCTGAGGACACATTTCTTAGAATGTACCTTAGTCATTAAGCAACACATAACTTTAGTATAAGAGAATGTTTGGCATCCCCAATGTATGGTCAGAATATCCCACAGGG	238.574	313.395	0.35
448	TCCAGATTACTTCCATTTCCGCCCAAGCTGCCACTGCTGTTCTATTTCACTTCCCTGTGCACATACGCCTCATAATCTGAAGCTACAAGGCAAACTCCTTATTATGCCTTCCCAATGTATGGTCAGAATATCCCACAGGG	631.519	1103.38	0.4375
449	TCCAGATTACTTCCATTTCCGCCCAAGCTGTAGATCCTCCTGCTGATCTCCATCCAGATACAACAGAAATTTGTGATCCTATCTGCCATGTGACATCTCAGCCACAGCCCCCCAATGTATGGTCAGAATATCCCACAGGG	636.531	1327.46	0.475
450	TCCAGATTACTTCCATTTCCGCCCAAGCTGGTAGCTGCCTAATTTTAGGAATACGGCTGCAAGTACCATTGAGCCGGCAATGGGGGCTTCTATGTGGGCTTTAGCAAGTCCCCAATGTATGGTCAGAATATCCCACAGGG	436.551	734.718	0.5
451	TCCAGATTACTTCCATTTCCGCCCAAGCTGGCTGTGTATTGGTACTATAAATATGAATAAGACATAAGATATTACATTCAAAAACATCAGAATACATGTTCTTTTAAAGTCCCAATGTATGGTCAGAATATCCCACAGGG	NaN	NaN	0.25
452	TCCAGATTACTTCCATTTCCGCCCAAGCTGTTTAGAAATCTCTAATCCCATCCAAACCTTTGCCTCCATAAACCGTCTGAGCCAAGTGGTTGTTGCTCCTAATTTTAGGGCCCAATGTATGGTCAGAATATCCCACAGGG	443.567	753.836	0.425
453	TCCAGATTACTTCCATTTCCGCCCAAGCTGAAGCACGGATGGGAATGGATTTGCAGCAGGGACTCTGCATTATATTTAAGGTCTTGGTGAGATGGACACGGGCTCCATCACCCAATGTATGGTCAGAATATCCCACAGGG	837.014	749.507	0.4875
455	TCCAGATTACTTCCATTTCCGCCCAAGCTGAGGTGGCCCAACTCACTGGTTCCTTTGCTCTGGCCTCAACAAACTAGCCATGCTGTAAAGAAAGCTTTAAACACTCCAGCCCCAATGTATGGTCAGAATATCCCACAGGG	706.701	934.314	0.4875
456	TCCAGATTACTTCCATTTCCGCCCAAGCTGCAAACAATCAGCAGCACTGAATGACCGTCACAGCCACTAATGAAGTTTTTTTTTTTATTATTATGATACTGAATTGTAAACCCAATGTATGGTCAGAATATCCCACAGGG	52.1254	332.74	0.3125
457	TCCAGATTACTTCCATTTCCGCCCAAGCTGAGCGCATTTCTCTTAAACAATGAACACTTAGAATAAAAATTAAAATTTCCCACAAATTTCTAATTTTAAAATAGTTTCCCCCCAATGTATGGTCAGAATATCCCACAGGG	NaN	NaN	0.25
458	TCCAGATTACTTCCATTTCCGCCCAAGCTGTTCATATTACATCATCACACATAAAATTGTTGATTCTCGGGTTAGAAGGAACCATTTTTAAAAGTACAGTTTCTTACCTGCCCAATGTATGGTCAGAATATCCCACAGGG	125.301	185.981	0.3125
459	TCCAGATTACTTCCATTTCCGCCCAAGCTGCAGGGGTATGCTGAAACTAATTCTTCTCCTCCTGTTTTCGGGAGCTACACTGTCATCCACGTGGTTCACCCTGACCTGTTCCCAATGTATGGTCAGAATATCCCACAGGG	551.326	1022.76	0.5
461	TCCAGATTACTTCCATTTCCGCCCAAGCTGAGGCCCAGGCTTGTTCCTCCAGGGCAGCAGCTCTCCAGTGCAGGCAGCCAGGCTGCCTTTGCACTTGGCTGGGCCGTCCTCCCAATGTATGGTCAGAATATCCCACAGGG	1132.73	768.114	0.6625
462	TCCAGATTACTTCCATTTCCGCCCAAGCTGTGAGAGCTGCAGGCAGGCCCCGTCCCACTACACTGCTGTGATGGAGGAGGGAAAGAGGGCCCCAGCGGCCCCACCCTCCACCCAATGTATGGTCAGAATATCCCACAGGG	1323.18	697.592	0.675
464	TCCAGATTACTTCCATTTCCGCCCAAGCTGTGGCCACAACGGTGTGTGGGAATGGGATGCTCTGTGACCCAGGTGGTGTGGGCTGAGTCCCGGGAGCCAAAGGGCAGAGGCCCAATGTATGGTCAGAATATCCCACAGGG	2661.4	694.414	0.6375
466	TCCAGATTACTTCCATTTCCGCCCAAGCTGCGGAGCGGGATGTTTGGCGGGGAGAAATGCGGAGGGGAACCCTAGGCTGGCGGCTTTCCTCCTTCCGCAGAACCCACGGTCCCAATGTATGGTCAGAATATCCCACAGGG	1308.15	841.137	0.65
467	TCCAGATTACTTCCATTTCCGCCCAAGCTGCGTGAACTGCGCTAGGACATCCTCGGGGGTTTTCCGCCCCATCCAAAGGGGATGGCGGATGGGAGGCACTCTCCAGCTGCCCCAATGTATGGTCAGAATATCCCACAGGG	1503.62	709.541	0.6375
468	TCCAGATTACTTCCATTTCCGCCCAAGCTGAAATATGGACTTAGGAAGGAGAAAGAAACAAGATTAAAAAGGAACAAGTAACTAGGAGAGAAAAATATGAAGAAGGTTATCCCAATGTATGGTCAGAATATCCCACAGGG	NaN	NaN	0.3
469	TCCAGATTACTTCCATTTCCGCCCAAGCTGAGGCCTCAGCCCCAGCAGCCTGAGCAAGAACCAAGGTGGCAAGGACAAGGGCCCCCCTCAGGGACAAGTGCAATTGCAAGCCCAATGTATGGTCAGAATATCCCACAGGG	1308.15	752.904	0.6125
470	TCCAGATTACTTCCATTTCCGCCCAAGCTGTCTCTCTCTGGGTTGTAAAGCGGCCAGACTAGTGCGCTCCGAAGCTGCTCAGGCTCCGGGGTGCTGCCCCCTTCCCCGAACCCAATGTATGGTCAGAATATCCCACAGGG	736.773	670.168	0.6375
471	TCCAGATTACTTCCATTTCCGCCCAAGCTGTTTATATATCTTCAATCCACAAGTATTATTAACAAGTCTCAGAGGTGTTATTGAAGACTAAGAGTCAATACATTTTATTTCCCAATGTATGGTCAGAATATCCCACAGGG	2.00482	54.0208	0.2625
472	TCCAGATTACTTCCATTTCCGCCCAAGCTGATTCCAGACCTGCTCCCTTGGGAGGCGGTGCCAAGACAGCATCTTCCTTGCCGCCTGATTTCCATGAGGAACAATGGCTACCCAATGTATGGTCAGAATATCCCACAGGG	1694.08	761.259	0.55
473	TCCAGATTACTTCCATTTCCGCCCAAGCTGAGGCTGAGGCAGGAGAATCACTTGAGGGGGATAGAGGTTGCAGTGAGCTGAGACAGTGCGGCTGCACTCCAGGCTGGGTGCCCAATGTATGGTCAGAATATCCCACAGGG	1167.81	747.403	0.6
474	TCCAGATTACTTCCATTTCCGCCCAAGCTGCCCAGAGCAGTGGGGGCTGAACTCAGGACACAGTCATTTTTGCTGTTAAGTCTCTCCTGCGGCGCTGAGGAGGCAGGCTCCCCAATGTATGGTCAGAATATCCCACAGGG	781.881	728.735	0.5875
475	TCCAGATTACTTCCATTTCCGCCCAAGCTGAGTGAAAAGCCCTAAATGATGCTTGAGGCTATTGGGGGCTGGGGCTTCTGTGGGGGGTTTTGAAAGCACCTGGGTTCCTCCCCAATGTATGGTCAGAATATCCCACAGGG	211.509	746.366	0.5375
476	TCCAGATTACTTCCATTTCCGCCCAAGCTGGTGCCAGCTATGCCACTTACCAGCTGTGGGACCTTGGGCAAGTTGCCTTTGTGCCTATGCTTCCACTTTCCTTTTCCCTCCCCAATGTATGGTCAGAATATCCCACAGGG	2260.44	1658.83	0.5375
477	TCCAGATTACTTCCATTTCCGCCCAAGCTGCCTTCTCTGTCAAATAGAGGCCTTGTGCAAATTGTTTGAAAGCCTTTGCAGCAATGCTTCGAGTGTGGTGTTGTTTGAGTCCCAATGTATGGTCAGAATATCCCACAGGG	751.809	712.513	0.4375
478	TCCAGATTACTTCCATTTCCGCCCAAGCTGTTTTTAAAGTGAAGAAAAAAGTTGCATAAAGGAAAAATTTACATCTTATCTAAGGTGATACACTGAATCAGTCATAAGCCCCCAATGTATGGTCAGAATATCCCACAGGG	33.0796	94.9821	0.2875
479	TCCAGATTACTTCCATTTCCGCCCAAGCTGCATTCCTGATGTACAGTAACATAATTCACAAATCATTACTAAAATGTCTCCTTATCCTAGTTGATGGATAGTAGAAATTTCCCAATGTATGGTCAGAATATCCCACAGGG	53.1278	96.0235	0.3
480	TCCAGATTACTTCCATTTCCGCCCAAGCTGCTTGGAATGCTGTCGGTGGATACTGAGGAGGATACCCAACTGGCAAGTTTGTTTCCGGGTGAGAAGCATTCATCTGTGAGCCCAATGTATGGTCAGAATATCCCACAGGG	631.519	737.567	0.5
481	TCCAGATTACTTCCATTTCCGCCCAAGCTGAAGCCCTGAAAGGACGCAATAGCATCATTTAGCAGAAAGAAACAGCCCTGGATTAATGTTCTTTTGGGATTCATCTTCTGCCCAATGTATGGTCAGAATATCCCACAGGG	484.165	647.281	0.4125
482	TCCAGATTACTTCCATTTCCGCCCAAGCTGCATTTCTGCTCTGCAGGGTAAAATAATTTCGGGACCCAGGTCTGGGAAAGATTTGTATTAACAAGGTAAACGGTGGGTAGCCCAATGTATGGTCAGAATATCCCACAGGG	168.405	452.775	0.4375
483	TCCAGATTACTTCCATTTCCGCCCAAGCTGAAACTTTTCTAGTTGGAGAAAATTCAGAAAGAAACAGCCCTTCTCCAGGAGCTGGAAGATTTGGAATTGGGTATTTAAAGCCCAATGTATGGTCAGAATATCCCACAGGG	112.27	371.164	0.375
484	TCCAGATTACTTCCATTTCCGCCCAAGCTGCAGCTGGATCCAGGCAGTAATCCAGACACTTGGAAGTCCCACCCAAGGACTTCTGCTCTTATCTCATTGGTCATCTTTGTCCCAATGTATGGTCAGAATATCCCACAGGG	531.278	1112.85	0.4875
485	TCCAGATTACTTCCATTTCCGCCCAAGCTGCCGGCGGCTCCCGCATCCCTGGCCCCGGGGCTGCCATCCCGCCCGGTTTTCATCTGGGCCAAATATGTGCACGCAAAGGTCCCAATGTATGGTCAGAATATCCCACAGGG	917.206	792.935	0.675
486	TCCAGATTACTTCCATTTCCGCCCAAGCTGTTTTGTGTTACAGGATCCAGTCCCAGATACGTATTACATTTAGTCATCATGGCTCCTTCGTCTCCTCTGGTTTGTGAAAGCCCAATGTATGGTCAGAATATCCCACAGGG	377.408	771.018	0.425
487	TCCAGATTACTTCCATTTCCGCCCAAGCTGAAGCTTTGGACAGAGTTCCCACCTTACCTTCCAGCTCGACCTTTTCTCTGTTTGGCATTAGCTTTACTAACCCACTCAGCCCCAATGTATGGTCAGAATATCCCACAGGG	427.027	1995.47	0.475
488	TCCAGATTACTTCCATTTCCGCCCAAGCTGAGGTCATGGTGCTGGTAGGTTTGGTGTCCGGTAAAGGTTGTCTCCATTCATAGATGATGCCCTGGACACTGCATCCTCTGCCCAATGTATGGTCAGAATATCCCACAGGG	967.328	1180.05	0.5125
489	TCCAGATTACTTCCATTTCCGCCCAAGCTGTTCAGCACTCGTTATGTGTCAGACACTCGTTATGTGTCCAGCACTCTTAAGTGCTGGAGATGTAATGGAACAAAATGAGACCCAATGTATGGTCAGAATATCCCACAGGG	521.254	445.403	0.425
490	TCCAGATTACTTCCATTTCCGCCCAAGCTGTGTGCTTTGCAGGCAGGTCCAAGGAGGTTAGAGAAACCCCTGCAGTCCCCCTTCCATCCCATATGTGATGATTGGATTGGCCCAATGTATGGTCAGAATATCCCACAGGG	274.661	845.584	0.525
491	TCCAGATTACTTCCATTTCCGCCCAAGCTGAGCTCCCACATGGAGCCAGTGAATTTCAGTGGTCTCACTTCCATCCCATTCCTACTTTCCCTCTTTACGTTCGAAAATGTCCCAATGTATGGTCAGAATATCCCACAGGG	821.977	1198.6	0.4625
492	TCCAGATTACTTCCATTTCCGCCCAAGCTGAAGGGGGAATGTGTGGAAGTACCCAACATGGATGGGGAGAGCTGGAAACGTCTGCCTGCTCTGAGCTGTGTTGGAAACCTCCCAATGTATGGTCAGAATATCCCACAGGG	1237.98	845.228	0.5375
493	TCCAGATTACTTCCATTTCCGCCCAAGCTGTGGCTGTGCTGGAGTATTTGAGCCTACTCTGGCTTGGAAGACTGCTTGATTCATGAATAATTCTTTGCTCAATTAAACTCCCCAATGTATGGTCAGAATATCCCACAGGG	526.266	563.816	0.4125
494	TCCAGATTACTTCCATTTCCGCCCAAGCTGTTTATAATCCCACAAGGATTATGGAGACATAATGGGAATACTAAAAGCAGAAAGAAAGGAACAGAAGAAACACTTGACATCCCAATGTATGGTCAGAATATCCCACAGGG	1949.69	263.325	0.3375
495	TCCAGATTACTTCCATTTCCGCCCAAGCTGTGATTTGTGACTTGACTTGTCAAGCTGTGGGCTTCTATAAGACCTCCAGAGAGCTCACGGTTCAGGGAAAGGGGCAGCCTCCCAATGTATGGTCAGAATATCCCACAGGG	399.962	636.286	0.5125
496	TCCAGATTACTTCCATTTCCGCCCAAGCTGTAACTTTGAATTATTAATGTGTAAATTATCACTTACCAGCTGACATCAAGGTAGCGCAGGCTACTGTTCAGATACAGTGCCCCAATGTATGGTCAGAATATCCCACAGGG	288.193	442.37	0.375
497	TCCAGATTACTTCCATTTCCGCCCAAGCTGTCAAAGCCTAATAAAGGCTGTAGGATGAAATTCATCTGTTCTGAGCATGACCCTTGACTTGTCATTTTGGTCCTCCCAAACCCAATGTATGGTCAGAATATCCCACAGGG	596.434	578.959	0.4125
498	TCCAGATTACTTCCATTTCCGCCCAAGCTGTTGTTTTTTCATTAGTTGTAGTGCACTATTGTTTATATGGTATATTGAACATAGTTTTTCAGGAAATCTTCAGCAAGCTTCCCAATGTATGGTCAGAATATCCCACAGGG	120.79	110.849	0.2875
499	TCCAGATTACTTCCATTTCCGCCCAAGCTGCCGGGTAAATACAATGCTGGCACAGTGCTTCCAACCCATCCCACCTGCTGACCTGGAGAATAAAAGCCTCCTGTCTGTGGCCCAATGTATGGTCAGAATATCCCACAGGG	366.882	1077.47	0.5375
500	TCCAGATTACTTCCATTTCCGCCCAAGCTGCAATGTCAATGTCAGCGTCCAAAATCATAAGGACCCTTTAAGAAGCTTCCAGAGCAGAAGTGACTGTGCAAGAAGGGCCACCCAATGTATGGTCAGAATATCCCACAGGG	917.206	821.054	0.4625
502	TCCAGATTACTTCCATTTCCGCCCAAGCTGTGACCCACACTGTTTGGGTTCATGGTTTTCCTAAGCAGAGTAAGAGTTTTCGACTAAAAGAAGGGGCTTTCTCTCGGTTCCCCAATGTATGGTCAGAATATCCCACAGGG	387.933	687.356	0.45
503	TCCAGATTACTTCCATTTCCGCCCAAGCTGTTATTATATGTAGAGTATTTTCGGTTGTTGTTTTTAACGTATACATTATTTTTATTAAGTCATTTCATAAAAGATAAGATCCCAATGTATGGTCAGAATATCCCACAGGG	NaN	NaN	0.2
504	TCCAGATTACTTCCATTTCCGCCCAAGCTGCAATGGGCCAACACATTGAATCACAGAGATATTCCGAGAGGTCAGAGAGAAGACATAGTGTTCCAGTACCATGCCATGCTCCCAATGTATGGTCAGAATATCCCACAGGG	506.218	758.385	0.4625
505	TCCAGATTACTTCCATTTCCGCCCAAGCTGGAGAAAGAAAGGTGTCAAGGTGATCACCAGGTTTCTGGCTTGCATGAGTGAGTGCAGCTTGGTATCACATTCCTGATTCACCCAATGTATGGTCAGAATATCCCACAGGG	1518.65	896.697	0.4625
506	TCCAGATTACTTCCATTTCCGCCCAAGCTGGCAGCTGTGGCAAAGAGCTAGCAGATGCTAGGGTGTCTGCCTCCCCGCAGGCATTCACCACAGTGGTGGAGGCAACACAGCCCAATGTATGGTCAGAATATCCCACAGGG	2155.19	720.223	0.6
508	TCCAGATTACTTCCATTTCCGCCCAAGCTGTCTTGGGCAGATGGGCTCTGACTAATTTCCACATTCACTTTCTTCTTGCATAGCGCCATTCACACCTAGGAGATGGCTTGCCCAATGTATGGTCAGAATATCCCACAGGG	786.893	990.827	0.475
509	TCCAGATTACTTCCATTTCCGCCCAAGCTGTTTGTCTGAGGTGTAAAGGGGGGACTACGCTCTGTCCTATCTAACTCACCTGAAGATGCAATAGCCGGGTGAGAGACTGCCCCAATGTATGGTCAGAATATCCCACAGGG	837.014	633.009	0.5125
510	TCCAGATTACTTCCATTTCCGCCCAAGCTGTGGAGAATCTGAAGCCTTTCCCTGAGCACAGCAGCATTCAATTATTACATCTGTATCCCAAAGTGATCCTCCAAATCTTTCCCAATGTATGGTCAGAATATCCCACAGGG	501.205	830.533	0.4125
511	TCCAGATTACTTCCATTTCCGCCCAAGCTGAGCTGCAGGCAGGAGCTGTCCTCCGAGCGTGGTGCTGCAGGTGTAGTGACAGATCATCCCACTTTGCTCTCTGGATGCACCCCAATGTATGGTCAGAATATCCCACAGGG	756.82	951.563	0.5875
512	TCCAGATTACTTCCATTTCCGCCCAAGCTGGCTGATCGCTCGGGGAGATAAGGCACGACTCCAAACTGCGTCCGGATGCGGGCCGCGGGCCCCGGCTGCCGCGCGCATTACCCAATGTATGGTCAGAATATCCCACAGGG	586.41	571.697	0.7
513	TCCAGATTACTTCCATTTCCGCCCAAGCTGCAGGGGGAGGGGAGAGTAGAAGGAAAAAAGATCCTCTCATTTCCTAATAACTGCAAAGGCCAGGAATGTGCCACAGCGGCCCCAATGTATGGTCAGAATATCCCACAGGG	606.459	642.109	0.5125
514	TCCAGATTACTTCCATTTCCGCCCAAGCTGTGGAGACAATCCTTCTATCTTAGGGCTGCAACACAAGGATCCAGTAATATAACCAGGCACAGAGCAGGACGCTGCAGCGACCCAATGTATGGTCAGAATATCCCACAGGG	791.904	720.529	0.5
515	TCCAGATTACTTCCATTTCCGCCCAAGCTGCAGGATCCACGGAGCAGAGGTCATCTGTCCCCAGCTTGGCCCACTGAGGCCAGCATGGCTGGGCCCAGGATGCTTGTCTCCCCAATGTATGGTCAGAATATCCCACAGGG	4395.58	811.192	0.6375
517	TCCAGATTACTTCCATTTCCGCCCAAGCTGTCTTAACTACGTGGTAACATACGTATGGCACTTGCTCAGAGCCCCTTTAGCGGAGAGGGTCCGGTCCCAGCTCTGGCAGCCCCAATGTATGGTCAGAATATCCCACAGGG	826.989	685.728	0.5625
518	TCCAGATTACTTCCATTTCCGCCCAAGCTGTCACTGACCCACCCGCCCAGGGATGCTGCACTCCTCTCCACCCTGCTCAGAATCACTAGAATGACCGTTCTGTGGCTACACCCAATGTATGGTCAGAATATCCCACAGGG	972.339	1346.26	0.575
520	TCCAGATTACTTCCATTTCCGCCCAAGCTGCTGCTGATGCAGGAAAGCAGAACGCTTGAGAGCAAGGCTGTGGCGGGTGAGGCTGTTCAGTGTGTGCCTGTCTGTTCAGCCCCAATGTATGGTCAGAATATCCCACAGGG	3067.38	776.479	0.575
523	TCCAGATTACTTCCATTTCCGCCCAAGCTGTTCCCCAGACGCGGGTGCACGTGAATTAATTCATCAGAAGGCGGTTCACGGCCTGAGTGAGGGGGACGAGGGCGGCGAATCCCAATGTATGGTCAGAATATCCCACAGGG	1508.63	551.291	0.6
524	TCCAGATTACTTCCATTTCCGCCCAAGCTGCGTGTGTGTCCCAGAAGTGGTGCTGCACTCGGGAAGGACAGGCCTGGCCCCTCGCCGGCAGCGTGGCCTTGGGAGGCTGCCCCAATGTATGGTCAGAATATCCCACAGGG	1864.48	696.341	0.7
525	TCCAGATTACTTCCATTTCCGCCCAAGCTGCAACGGGGGCCAAGGTGGACAGGCCAAGGCAGGAGACCTTCGGGGGTGGGGAGGCCATCCCCCACTCCACCTAGGACAGACCCAATGTATGGTCAGAATATCCCACAGGG	1814.37	646.951	0.675
526	TCCAGATTACTTCCATTTCCGCCCAAGCTGAAAGCAGCTCTGAGAAACCAGGAGGCTGGGATTTTGAAGAGGACGCCGGTAAACAGGCTCAGCTGTGGGCCAAGGTGAGGCCCAATGTATGGTCAGAATATCCCACAGGG	691.663	717.179	0.5625
527	TCCAGATTACTTCCATTTCCGCCCAAGCTGGCTGTCCTGGGAGCTACTGGACAGTCACCTTGGTGGGAATGCCAGAGGCATGGGCATTAGGTCCCCCCGGCCAGCCTCCGCCCAATGTATGGTCAGAATATCCCACAGGG	1503.62	778.375	0.65
528	TCCAGATTACTTCCATTTCCGCCCAAGCTGAGGCATCGCCCCAGGTAACCCCAGGCCACAACCCACATCCCACACCCCAGACGACCCCGGGACATCGACAGTCCACACCCCCCAATGTATGGTCAGAATATCCCACAGGG	892.146	1900.65	0.6625
529	TCCAGATTACTTCCATTTCCGCCCAAGCTGTTGGTGGATGTGACAACCCCAGACTCTTCTAGATTTGTGGATCCGTGCACCTGCCAGACCTGTCTCTGAGCCATCTGGGGCCCAATGTATGGTCAGAATATCCCACAGGG	651.568	1096.14	0.55
530	TCCAGATTACTTCCATTTCCGCCCAAGCTGCCCCTCTGGCTGCTTTCAAGGCCTCTTCTCTCTTCTCGGCAGGACAGGCACAGGCAGGTGGCCAGGTGTCATGCTTAGCTCCCAATGTATGGTCAGAATATCCCACAGGG	1518.65	993.474	0.6
531	TCCAGATTACTTCCATTTCCGCCCAAGCTGCGCTATCATTCAAAACAGATCATTGGAATTCCTAAAATCATTCAGCTCTGTGATGGCATCATGGCCAGTGGAAGGAAGGCCCCAATGTATGGTCAGAATATCCCACAGGG	927.23	624.167	0.4375
533	TCCAGATTACTTCCATTTCCGCCCAAGCTGACTCAAACATGATTTCTCCTCCTCAGGGGGAAAAACCTCCCAGCAATTCTCATTGCAAGATGGTAAACCTGTCGCCCTAACCCAATGTATGGTCAGAATATCCCACAGGG	475.143	696.01	0.4625
534	TCCAGATTACTTCCATTTCCGCCCAAGCTGTGTTTGGGGCGTGTGGGCTCCGGGAGCGTGAGGACCGGGAAGCTAGGAGGCTCCTTCCCTTCTGGCGGCTCCCTCACTGACCCAATGTATGGTCAGAATATCCCACAGGG	1418.41	799.215	0.6625
535	TCCAGATTACTTCCATTTCCGCCCAAGCTGCTTCCAGACCGTGTCAGTGTTAGGTGACCAATTCCTTCAGCCATGAAGAGCCATGGCTCGCATTTCTCGGGGCTTGCACCCCCAATGTATGGTCAGAATATCCCACAGGG	826.989	861.87	0.55
536	TCCAGATTACTTCCATTTCCGCCCAAGCTGAACCTCATCCTCCCAGTGGTTCCTCTTGAGTTTGATTTGACAAGATGCCTTCCCACCCAGGTAACCCCGTGGGAACGTGCCCCAATGTATGGTCAGAATATCCCACAGGG	837.014	1075.54	0.5375
537	TCCAGATTACTTCCATTTCCGCCCAAGCTGCCCTCTCAGCTACTGACCCACCCGGGTCCTTGGGCGGAGGGCTTCATCTCTGAGCCCGTTTCCCGCTTTGTACAATGGCTCCCAATGTATGGTCAGAATATCCCACAGGG	1318.17	1008.26	0.6125
538	TCCAGATTACTTCCATTTCCGCCCAAGCTGGGCCATGTCATCTGACTGGCTCTGAATTGCTGCTACACCCCCAGCACTGAGATTAGCACCCGGCACGGAGTGTGGCACAACCCAATGTATGGTCAGAATATCCCACAGGG	1112.68	910.126	0.575
539	TCCAGATTACTTCCATTTCCGCCCAAGCTGGACCTTGTGATGGGCATGAGGTGATGGTATCAGATAATGTGCGCGAACGACCCTGTAAATCATAAATTGGTTGCAGTTTCCCCAATGTATGGTCAGAATATCCCACAGGG	731.76	691.721	0.45
540	TCCAGATTACTTCCATTTCCGCCCAAGCTGAGGCGTCTTGTGTCTCTGATCCTATAACTGCGGACGATACGCGTCCCTGACGGTGCCAGGTTGTTGGGAGTAGAGGCTGGCCCAATGTATGGTCAGAATATCCCACAGGG	962.316	793.153	0.575
541	TCCAGATTACTTCCATTTCCGCCCAAGCTGGATCCACAGGGTGTCTCTGTTTTTAACTGGGTGTGGCCTTGACCTTTGTAAGATGAGCGGCTCCTGAATGCCTTCCAGACCCCAATGTATGGTCAGAATATCCCACAGGG	1032.48	778.638	0.5125
542	TCCAGATTACTTCCATTTCCGCCCAAGCTGGTCTGCACTGGGATGCTAAGAGGATATGTGGGGATTTTTATTGTATTTTTCTTCTCACTTAGTGTTTCCAGGTAAAGTTACCCAATGTATGGTCAGAATATCCCACAGGG	265.138	525.91	0.375
543	TCCAGATTACTTCCATTTCCGCCCAAGCTGGGTATTTTTGTGTCCCAGGAGTGTGAGAAAGGGGCTACGTTCCGCGTCTTCCGGAGGCGCACAGCAAGGGAGTCTCCTGGCCCAATGTATGGTCAGAATATCCCACAGGG	1278.08	703.052	0.5875
544	TCCAGATTACTTCCATTTCCGCCCAAGCTGCCCTTGTTGCTTTCTTTTTGGTTGTTCTTTTTCTGCACCGCAGAAGGAAATACACTGACTATTCATAGTTCTCAGTCTCACCCAATGTATGGTCAGAATATCCCACAGGG	377.909	890.811	0.4
545	TCCAGATTACTTCCATTTCCGCCCAAGCTGACCTCTTCATCACAATAAAGAAACAAAAAAATCTTGCGTTCACAATTACTTCCTCCTAAAGCAACTGACTTACTTCACTACCCAATGTATGGTCAGAATATCCCACAGGG	233.562	687.869	0.3375
546	TCCAGATTACTTCCATTTCCGCCCAAGCTGCACCAGGCTTGTTCTGAGGTTCACCCGACTCCACTGCATGTATTACGTGCATGTGTACCTTGGAATGGAAAATACATGACCCCAATGTATGGTCAGAATATCCCACAGGG	403.971	934.217	0.475
547	TCCAGATTACTTCCATTTCCGCCCAAGCTGGCCTTCAGCATAAGGATTCAACATATGTGGGTGTTTGGGAGGACTGTTTTAGACTGACCTTGGAACTGGAAATAAGAGGCCCCAATGTATGGTCAGAATATCCCACAGGG	721.737	654.078	0.45
548	TCCAGATTACTTCCATTTCCGCCCAAGCTGGATAGTCTATTAACATTAATTTTCTGAAGTGTATATTTCAGAAATTTGCTCAGCCTCGCTGAGTCTCAGTTTCCTCAACTCCCAATGTATGGTCAGAATATCCCACAGGG	172.415	360.066	0.35
549	TCCAGATTACTTCCATTTCCGCCCAAGCTGATTTTAATTTTCTCTCTCAAGTACTGCTGAACTCAGGCAGAAAGAAGAGTGCAGTTTATTGGACTCCAAATCTCATTCAACCCAATGTATGGTCAGAATATCCCACAGGG	269.649	441.145	0.3625
550	TCCAGATTACTTCCATTTCCGCCCAAGCTGGAAGGCTCTGAGGAATTGTGCTTGCCCTCACTTACCTTGGATGGAGGTAAAATAGTACCTGTATGAAAATACAGTAATCCCCCAATGTATGGTCAGAATATCCCACAGGG	611.471	570.572	0.425
551	TCCAGATTACTTCCATTTCCGCCCAAGCTGTGTTCCTTATTACTCAAACTCCTTAAATATGAGACCAAAGATCCTCAAGACATGGCACTTCTGGTTTTCTAAATTTAATTCCCAATGTATGGTCAGAATATCCCACAGGG	130.314	363.248	0.325
552	TCCAGATTACTTCCATTTCCGCCCAAGCTGATTAGAAGCAATTATTAGATTTTTCCAACTGAAGGGCATTCCAAAAAATAAGTGGTTTGTGCCCTTCAACAAAATCAAGGCCCAATGTATGGTCAGAATATCCCACAGGG	158.882	329.628	0.3375
553	TCCAGATTACTTCCATTTCCGCCCAAGCTGTTTATCTATATCCTACTAGTTCAATTGCTCTTGAGAATTTTGACTGTTATAGCTTTTGATACTGAGAGTGGTTCTAGAATCCCAATGTATGGTCAGAATATCCCACAGGG	77.6869	142.431	0.3125
554	TCCAGATTACTTCCATTTCCGCCCAAGCTGTCTGGGAGTTGTGGTGTACTCCAGTAGTCCCAGCTATTTGTGAGGCTGAAGCAAGGGGATCACTTGAGTCCAGGAGTTCACCCAATGTATGGTCAGAATATCCCACAGGG	666.604	716.502	0.5125
555	TCCAGATTACTTCCATTTCCGCCCAAGCTGCAAAACCCTCATTCTTAAACTTTGTAGTTTTCAACACACGTATGAACATAATTGAATTGTCATTTAACATGAATATTACTCCCAATGTATGGTCAGAATATCCCACAGGG	110.265	122.413	0.275
556	TCCAGATTACTTCCATTTCCGCCCAAGCTGGTCCATTTGTTCTAATTAGCTCAACAGGAAGGTGAGTTGAAATGCATTGGCACCCTACAGATAGGACAATGACAACACAGCCCAATGTATGGTCAGAATATCCCACAGGG	506.218	671.701	0.425
557	TCCAGATTACTTCCATTTCCGCCCAAGCTGAGGTCTCTCTTGGGCATCTTTGATGAGGGCACTCTTCCCATTCAGGAGGCCTCTGCCTTCATGACCTAATCACCTCCCAACCCAATGTATGGTCAGAATATCCCACAGGG	1137.74	967.867	0.525
559	TCCAGATTACTTCCATTTCCGCCCAAGCTGTTCTTCACAACATCACAGTGTATAGGCTGGGATGTTCTCCTTTATTTTTTGGGCAATACTCAGAACAGGACAAGAAAAAACCCAATGTATGGTCAGAATATCCCACAGGG	721.737	433.131	0.375
560	TCCAGATTACTTCCATTTCCGCCCAAGCTGTCTTCCCCTCTTTACTCCGCGCCCTGCCGCGGAAACCCTTCCCGTGGCCTCGAACTGGTCCCCGACGACTGCGGGGTACGCCCAATGTATGGTCAGAATATCCCACAGGG	952.291	728.864	0.675
561	TCCAGATTACTTCCATTTCCGCCCAAGCTGATGTCAGGGCTAACATACAGTTATTAGAAAAAAAAATATTTTGTTATTATAGATAGACACTAGCTTTAACATAATAATAGCCCAATGTATGGTCAGAATATCCCACAGGG	NaN	NaN	0.2375
562	TCCAGATTACTTCCATTTCCGCCCAAGCTGGCCTCCCAGAGTGTTAGGATTACAGGCATGAGCCACCGCGCCCGGCCCGTCCTATTGTCTTAAGAAAGCTTTTCATTTTCCCCAATGTATGGTCAGAATATCCCACAGGG	681.639	737.162	0.525
563	TCCAGATTACTTCCATTTCCGCCCAAGCTGTCGGGCGGGCCACGCGTGCGGGACAGGAACCCAACCCCAGCCGACCTTGAGCTCCAGGAGTTCGTCTCTTACGTCTGCGGCCCAATGTATGGTCAGAATATCCCACAGGG	1423.43	983.247	0.675
564	TCCAGATTACTTCCATTTCCGCCCAAGCTGTCTCCCTATATGGCATGTAAACCCTTCCAGATTCCTGGAAACTACATCCTGGTTGTTTATCTCAGCAAGGTGAGCCGTCGCCCAATGTATGGTCAGAATATCCCACAGGG	601.447	804.49	0.475
565	TCCAGATTACTTCCATTTCCGCCCAAGCTGGGTCTGGAGCGTTTGGGAAGGTGGTTGAAGGAACAGCCTATGGATTAAGCCGGTCCCAACCTGTCATGAAAGTTGCAGTGCCCAATGTATGGTCAGAATATCCCACAGGG	1017.45	917.795	0.525
566	TCCAGATTACTTCCATTTCCGCCCAAGCTGGATTCTATGTATGAAACCATGTGTATACATGTATATAATTAGCAAACACCCAAACAGTGGCTCTTTATGGGCAATAGGATCCCAATGTATGGTCAGAATATCCCACAGGG	267.644	392.612	0.35
567	TCCAGATTACTTCCATTTCCGCCCAAGCTGCTCAAGCTTGCCTTTGACATTCATCAGAACTGTGGGCACTTGGATCAAAACGCTGGAGGGTGAGATTGGAGGAGGGGCAGCCCAATGTATGGTCAGAATATCCCACAGGG	947.279	888.932	0.525
568	TCCAGATTACTTCCATTTCCGCCCAAGCTGCAGAAAGAAGGAAAAAGCTTTCTATTTTAGTACGTTTAGTGGCACTTTTTTCCTCCTTTGTGAGCAAGGTGCCCCACAAACCCAATGTATGGTCAGAATATCCCACAGGG	348.338	560.154	0.4
569	TCCAGATTACTTCCATTTCCGCCCAAGCTGTGCAGGCTGTACAGGTTGGGGAGGCCTTAGGAAACTTTCAATCATGGCGGAAGGTGAAGGAGAACCAGGCACATCTTACACCCAATGTATGGTCAGAATATCCCACAGGG	1278.08	816.39	0.5125
570	TCCAGATTACTTCCATTTCCGCCCAAGCTGCTTGCTATTTGCTTAAATTCTTGCTTTCTCTTCCTTGGAGTACATAGTTGCCTTTCTGACAATTTTCAACTCTTACTCTTCCCAATGTATGGTCAGAATATCCCACAGGG	464.618	833.251	0.35
571	TCCAGATTACTTCCATTTCCGCCCAAGCTGAGCTGATGGTAATAGGAGGTGGGGCCTTTGGGTGGAAGGTGATTAGGACATGAAGGAGGAGCCCTCATGAATGGGATTAGCCCAATGTATGGTCAGAATATCCCACAGGG	726.748	672.708	0.5125
572	TCCAGATTACTTCCATTTCCGCCCAAGCTGTCAGTGATAAGCTGCTAAAGTTATTACCTTAGAAAGTCAATTATCTGCTGTGAGGTAACAACAGTGAACAATTTTCTGGACCCAATGTATGGTCAGAATATCCCACAGGG	265.138	423.186	0.35
573	TCCAGATTACTTCCATTTCCGCCCAAGCTGTTTATCCATGGGACATATTTAGTCCCTAGAGCAGGTCTGCATTAAGATAGGTAGAACCAGCTGCACTGGGAACATGCACCCCCAATGTATGGTCAGAATATCCCACAGGG	222.535	534.558	0.4625
574	TCCAGATTACTTCCATTTCCGCCCAAGCTGGTTTTTATCTTCCTGGCTAATGCACCTTTTATCATTATAATATGTCTAACATATACCTCTAATAGAATTTTAAATTTTAACCCAATGTATGGTCAGAATATCCCACAGGG	NaN	NaN	0.2375
575	TCCAGATTACTTCCATTTCCGCCCAAGCTGGAGCAGTTTCATAGGTCAACACCCATGGGCCACCGATATAAAAATCACCAGAGACATTGGTAAAATATCTAAGTCCTTGGCCCAATGTATGGTCAGAATATCCCACAGGG	100.241	601.009	0.425
576	TCCAGATTACTTCCATTTCCGCCCAAGCTGTGTTTTGCAAATCTCCCCGAATAATATACCTCATAAATTAAATTCTTAATTCATTTATTACTAATATAATCTATTTGAAGCCCAATGTATGGTCAGAATATCCCACAGGG	NaN	NaN	0.225
577	TCCAGATTACTTCCATTTCCGCCCAAGCTGAAAAGGAACCATGTAGATAAAGTACCAGGTCAGCCTTTCCAAAGGGCTTTTCATCAGTTCAATAAAGTCAACCTCAATTCCCCAATGTATGGTCAGAATATCCCACAGGG	349.34	580.1	0.3875
578	TCCAGATTACTTCCATTTCCGCCCAAGCTGTTATGAAGACATTCATTCTGTGGGATCCACCTATGCCACTGAGTATTGGATCTTAAGGTATTTGGTTTCCTTCCAAAAATCCCAATGTATGGTCAGAATATCCCACAGGG	357.861	486.884	0.375
579	TCCAGATTACTTCCATTTCCGCCCAAGCTGGTTTTATATATAGAGATCTGTCATGCAGAAATCCTTGCATATAAGCACATGAATGAACTAAATTTCTCCAGCACTTAAATCCCAATGTATGGTCAGAATATCCCACAGGG	98.7376	220.652	0.3125
580	TCCAGATTACTTCCATTTCCGCCCAAGCTGAGGTTATTTTTTCATTTTCTTTCCCTAAGGAATCAACTGAAGTATTCACCAAGGTAAGTAAGTTTTGTTCAAACAAAATTCCCAATGTATGGTCAGAATATCCCACAGGG	15.0362	157.643	0.2875
581	TCCAGATTACTTCCATTTCCGCCCAAGCTGTTCTTACTTTTTCTTGTACTCAGTAAATGTATTTTCTGAATAATCTGCACATAGTTCTTGTCCCTTGTCAATGAAAGAAGCCCAATGTATGGTCAGAATATCCCACAGGG	73.6773	201.302	0.3125
583	TCCAGATTACTTCCATTTCCGCCCAAGCTGCCACATACTTGAACTCTTATCTTTTTAGTCACCAGAAAAAAAAAAATGCCCTTGCTTCCTCATAGTTAGAGGCAGTGTAGCCCAATGTATGGTCAGAATATCCCACAGGG	197.976	508.537	0.375
585	TCCAGATTACTTCCATTTCCGCCCAAGCTGAAGTCAGAGCGATGTGCTGTGAAATCTACTACCGTTTGCTGGTTTTGAAAATGGAGAAAAAGAGTGAGGAACTGAGAAACCCCAATGTATGGTCAGAATATCCCACAGGG	1664	555.547	0.4125
[truncated: 1,493 more rows]

## Sheet: Supplementary Data 3
ID	Target Sequence	read_depth	GC content (without adapters)
[truncated: 7,373 more rows]

## Sheet: Supplementary Data 4
Target (class) ID	target sequence	protector sequence	complement sequence	Reaction Temp.	[Target] (nM)	[Probe Complement] (nM)	[Probe Protector] (nM)	log10(k_dsp)
[truncated: 211 more rows]

[truncated: 2 more sheets: Supplementary Data 5, Supplementary Data 6]
